# Supplementary material for: Synthesis, crystal structure and DFT study of carbon­yl[3-(dibenzo[b,d]thio­phen-4-yl)-6-(pyridin-2-yl-κN)pyridazine-κN1]bis­(tri­methyl­phosphane)iron(0)
Source: Acta Crystallogr E Crystallogr Commun. 2026 Jan 1;82(Pt 1):61–6. doi: 10.1107/S2056989025010953 (PMC12810294; doi:10.1107/S2056989025010953)
Supplement: Supplementary file 1 [file e-82-00061-sup1.cif]

##############################################################################
#                                                                            #
# This CIF contains the data in a paper accepted for publication in          #
# Acta Crystallographica Section E. It conforms to the requirements of       #
# Notes for Authors for Acta Crystallographica Section E, and has been       #
# peer reviewed under the auspices of the IUCr Commission on Journals.       #
#                                                                            #
# Full details of the Crystallographic Information File format               #
# are given in the paper "The Crystallographic Information File (CIF):       #
# a New Standard Archive File for Crystallography" by S. R. Hall, F. H.      #
# Allen and I. D. Brown [Acta Cryst. (1991), A47, 655-685].                  #
#                                                                            #
# The current version of the core CIF dictionary is obtainable from          #
# ftp://ftp.iucr.org/pub/cif_core.dic.                                       #
#                                                                            #
# Software is freely available for graphical display of the structure(s)     #
# in this CIF. For information consult the CIF software page                 #
# http://www.iucr.org/resources/cif/software.                                #
#                                                                            #
# This file may be used for bona fide research purposes within the           #
# scientific community so long as proper attribution is given to the journal # 
# article from which it was obtained.                                        #
#                                                                            #
##############################################################################
data_I
_audit_creation_method
;
Olex2 1.5
(compiled 2025.07.13 svn.rb7424aed for OlexSys, GUI svn.r7311)
;
_journal_date_recd_electronic     2025-11-13
_journal_date_accepted     2025-12-04
_journal_name_full     'Acta Crystallographica, Section E'
_journal_year     2026
_journal_volume     82
_journal_issue      1
_journal_page_first     0
_journal_page_last     0
_journal_paper_category     GM
_journal_paper_doi     10.1107/S2056989025010953
_journal_coeditor_code     JP2020
_publ_contact_author_name     'Masakazu Hirotsu'
_publ_contact_author_address
;
Department of Chemistry, Faculty of Science, Kanagawa University, Kanagawa-ku,
Yokohama 221-8686, Japan
;
_publ_contact_author_email     'mhiro@kanagawa-u.ac.jp'
_publ_contact_author_fax     ?
_publ_contact_author_phone     '+81 45 481 5661'
_publ_section_title
;\
Synthesis, crystal structure and DFT study of
carbonyl[3-(dibenzo[<i>b</i>,<i>d</i>]thiophen-4-yl)-6-(pyridin-2-yl-\
\k<i>N</i>)pyridazine-\k<i>N</i>^1^]bis(trimethylphosphane)iron(0)
;
_publ_section_title_footnote     .
loop_
    _publ_author_name
    _publ_author_footnote
    _publ_author_address
    'Futaki, Ryota' .
;
Department of Chemistry, Faculty of Science, Kanagawa University, Kanagawa-ku,
Yokohama 221-8686, Japan
;
    'Chikaraishi Kasuga, Noriko' .
;
Department of Chemistry, Faculty of Science, Kanagawa University, Kanagawa-ku,
Yokohama 221-8686, Japan
;
    'Hirotsu, Masakazu' .
;
Department of Chemistry, Faculty of Science, Kanagawa University, Kanagawa-ku,
Yokohama 221-8686, Japan
;
_publ_section_synopsis
;
The title compound [Fe(C~21~H~13~N~3~S)(CO)(PMe~3~)~2~] exhibits a
square-pyramidal geometry, distinct from the trigonal--bipyramidal geometry in
[Fe(C~21~H~13~N~3~S)(CO)~3~], due to the \s-donating properties of the two
trimethylphosphane ligands. An increase in \p-back-donation from the
electron-rich iron center to the pyridazine moiety was also confirmed.
;
_chemical_name_systematic
;\
Carbonyl[3-(dibenzo[<i>b</i>,<i>d</i>]thiophen-4-yl)-6-(pyridin-2-yl-\
\k<i>N</i>)pyridazine-\k<i>N</i>^1^]bis(trimethylphosphane)iron(0)
;
_chemical_name_common     ?
_chemical_formula_moiety     'C28 H31 Fe N3 O P2 S'
_chemical_formula_sum     'C28 H31 Fe N3 O P2 S'
_chemical_formula_iupac     '[Fe (C21 H13 N3 S) (C3 H9 P)2 (C O)]'
_chemical_formula_weight     575.41
_chemical_melting_point     ?
_space_group_crystal_system     monoclinic
_space_group_name_H-M_alt     'P 1 21/c 1'
_space_group_name_Hall     '-P 2ybc'
loop_
    _space_group_symop_operation_xyz
    'x, y, z'
    '-x, y+1/2, -z+1/2'
    '-x, -y, -z'
    'x, -y-1/2, z-1/2'
_cell_length_a     13.4551(3)
_cell_length_b     32.3786(7)
_cell_length_c     13.5356(3)
_cell_angle_alpha     90
_cell_angle_beta     109.700(3)
_cell_angle_gamma     90
_cell_volume     5551.7(2)
_cell_formula_units_Z     8
_cell_measurement_reflns_used     32963
_cell_measurement_theta_min     2.9710
_cell_measurement_theta_max     31.0180
_cell_measurement_temperature     90
_exptl_crystal_description     block
_exptl_crystal_colour     'dark red'
_exptl_crystal_size_max     0.24
_exptl_crystal_size_mid     0.21
_exptl_crystal_size_min     0.08
_exptl_crystal_density_diffrn     1.377
_exptl_crystal_density_meas     ?
_exptl_crystal_density_method     'not measured'
_exptl_crystal_F_000     2400
_exptl_absorpt_coefficient_mu     0.760
_exptl_absorpt_correction_type     multi-scan
_exptl_absorpt_process_details
;
(CrysAlisPro; Rigaku OD, 2024)
;
_exptl_absorpt_correction_T_min     0.87816
_exptl_absorpt_correction_T_max     1.00000
_diffrn_ambient_temperature     90
_diffrn_source     'Rotating-anode X-ray tube'
_diffrn_radiation_type     'Mo K\a'
_diffrn_radiation_wavelength     0.71073
_diffrn_radiation_monochromator     mirror
_diffrn_measurement_device_type     'ROD, Synergy Custom system, HyPix'
_diffrn_measurement_device     'four-circle diffractometer'
_diffrn_measurement_method     '\w scans'
_diffrn_detector     'Hybrid Pixel Array Detector'
_diffrn_detector_area_resol_mean     10.0000
_diffrn_reflns_number     62645
_diffrn_reflns_av_R_equivalents     0.0330
_diffrn_reflns_av_unetI/netI     0.0284
_diffrn_reflns_theta_min     2.981
_diffrn_reflns_theta_max     31.022
_diffrn_reflns_theta_full     25.242
_diffrn_measured_fraction_theta_max     0.814
_diffrn_measured_fraction_theta_full     0.998
_diffrn_reflns_limit_h_min     -17
_diffrn_reflns_limit_h_max     18
_diffrn_reflns_limit_k_min     -43
_diffrn_reflns_limit_k_max     45
_diffrn_reflns_limit_l_min     -19
_diffrn_reflns_limit_l_max     18
_diffrn_radiation_probe     x-ray
_refine_special_details     ?
_reflns_number_total     14433
_reflns_number_gt     12163
_reflns_threshold_expression     'I > 2\s(I)'
_refine_ls_structure_factor_coef     Fsqd
_refine_ls_matrix_type     full
_refine_ls_R_factor_all     0.0407
_refine_ls_R_factor_gt     0.0314
_refine_ls_wR_factor_gt     0.0789
_refine_ls_wR_factor_ref     0.0827
_refine_ls_goodness_of_fit_ref     1.040
_refine_ls_restrained_S_all     1.040
_refine_ls_number_reflns     14433
_refine_ls_number_parameters     661
_refine_ls_number_restraints     0
_refine_ls_hydrogen_treatment     constr
_refine_ls_weighting_scheme     calc
_refine_ls_weighting_details
              'w=1/[\s^2^(Fo^2^)+(0.0401P)^2^+2.4796P] where P=(Fo^2^+2Fc^2^)/3'
_atom_sites_solution_hydrogens     geom
_atom_sites_solution_primary     dual
_atom_sites_solution_secondary     ?
_refine_ls_shift/su_max     0.002
_refine_ls_shift/su_mean     0.000
_refine_diff_density_max     0.516
_refine_diff_density_min     -0.385
_refine_ls_extinction_method     none
_refine_ls_extinction_coef     .
loop_
    _atom_type_symbol
    _atom_type_description
    _atom_type_scat_dispersion_real
    _atom_type_scat_dispersion_imag
    _atom_type_scat_source
    'C' 'C' 0.0033 0.0016
                         'International Tables Vol C Tables 4.2.6.8 and 6.1.1.4'
    'H' 'H' 0.0000 0.0000
                         'International Tables Vol C Tables 4.2.6.8 and 6.1.1.4'
    'Fe' 'Fe' 0.3463 0.8444
                         'International Tables Vol C Tables 4.2.6.8 and 6.1.1.4'
    'N' 'N' 0.0061 0.0033
                         'International Tables Vol C Tables 4.2.6.8 and 6.1.1.4'
    'O' 'O' 0.0106 0.0060
                         'International Tables Vol C Tables 4.2.6.8 and 6.1.1.4'
    'P' 'P' 0.1023 0.0942
                         'International Tables Vol C Tables 4.2.6.8 and 6.1.1.4'
    'S' 'S' 0.1246 0.1234
                         'International Tables Vol C Tables 4.2.6.8 and 6.1.1.4'
_computing_data_collection
;
CrysAlisPro 1.171.43.111a (Rigaku OD, 2024)
;
_computing_cell_refinement
;
CrysAlisPro 1.171.43.111a (Rigaku OD, 2024)
;
_computing_data_reduction
;
CrysAlisPro 1.171.43.111a (Rigaku OD, 2024)
;
_computing_structure_solution
;
<i>SHELXT2018/2</i> (Sheldrick, 2015a)
;
_computing_structure_refinement
;
<i>SHELXL2019/3</i> (Sheldrick, 2015b)
;
_computing_molecular_graphics
;
Olex2 1.5 (Dolomanov <i>et al.</i>,  2009)
;
_computing_publication_material
;
Olex2 1.5 (Dolomanov <i>et al.</i>,  2009)
;
loop_
    _atom_site_type_symbol
    _atom_site_label
    _atom_site_fract_x
    _atom_site_fract_y
    _atom_site_fract_z
    _atom_site_U_iso_or_equiv
    _atom_site_adp_type
    _atom_site_calc_flag
    _atom_site_occupancy
    _atom_site_disorder_assembly
    _atom_site_disorder_group
    Fe Fe1 0.38565(2) 0.62411(2) 0.32029(2) 0.01969(5) Uani d 1 . .
    S S1 0.65732(3) 0.81061(2) 0.34172(3) 0.02582(8) Uani d 1 . .
    P P1 0.27314(3) 0.67629(2) 0.29259(3) 0.02223(8) Uani d 1 . .
    P P2 0.38516(3) 0.60425(2) 0.47438(3) 0.02675(9) Uani d 1 . .
    O O1 0.21163(11) 0.56935(5) 0.21116(13) 0.0481(4) Uani d 1 . .
    N N1 0.50321(9) 0.69917(4) 0.40088(10) 0.0198(2) Uani d 1 . .
    N N2 0.50212(9) 0.66130(4) 0.35479(10) 0.0183(2) Uani d 1 . .
    N N3 0.48680(10) 0.58951(4) 0.28443(10) 0.0217(3) Uani d 1 . .
    C C1 0.65719(12) 0.86409(5) 0.36221(13) 0.0246(3) Uani d 1 . .
    C C2 0.69065(14) 0.89446(5) 0.30716(15) 0.0330(4) Uani d 1 . .
    H H2 0.717215 0.887173 0.252789 0.040 Uiso calc 1 . .
    C C3 0.68421(14) 0.93547(6) 0.33368(17) 0.0368(4) Uani d 1 . .
    H H3 0.705747 0.956544 0.296416 0.044 Uiso calc 1 . .
    C C4 0.64648(13) 0.94620(5) 0.41441(16) 0.0341(4) Uani d 1 . .
    H H4 0.643307 0.974455 0.432018 0.041 Uiso calc 1 . .
    C C5 0.61366(13) 0.91610(5) 0.46902(14) 0.0298(4) Uani d 1 . .
    H H5 0.587732 0.923626 0.523684 0.036 Uiso calc 1 . .
    C C6 0.61888(12) 0.87442(5) 0.44327(13) 0.0239(3) Uani d 1 . .
    C C7 0.60539(11) 0.80132(5) 0.44243(12) 0.0206(3) Uani d 1 . .
    C C8 0.58965(11) 0.83825(5) 0.49030(12) 0.0223(3) Uani d 1 . .
    C C9 0.54778(13) 0.83641(5) 0.57167(13) 0.0285(3) Uani d 1 . .
    H H9 0.536400 0.861084 0.604326 0.034 Uiso calc 1 . .
    C C10 0.52310(14) 0.79876(6) 0.60427(13) 0.0306(4) Uani d 1 . .
    H H10 0.496256 0.797487 0.660745 0.037 Uiso calc 1 . .
    C C11 0.53711(12) 0.76234(5) 0.55518(12) 0.0256(3) Uani d 1 . .
    H H11 0.518623 0.736683 0.578313 0.031 Uiso calc 1 . .
    C C12 0.57760(11) 0.76281(5) 0.47301(11) 0.0205(3) Uani d 1 . .
    C C13 0.58684(11) 0.72335(4) 0.42035(11) 0.0192(3) Uani d 1 . .
    C C14 0.67901(11) 0.71251(5) 0.39751(12) 0.0221(3) Uani d 1 . .
    H H14 0.736322 0.731176 0.409316 0.026 Uiso calc 1 . .
    C C15 0.68116(11) 0.67382(5) 0.35766(12) 0.0216(3) Uani d 1 . .
    H H15 0.742054 0.664646 0.343480 0.026 Uiso calc 1 . .
    C C16 0.59346(11) 0.64774(4) 0.33777(11) 0.0180(3) Uani d 1 . .
    C C17 0.58394(11) 0.60719(5) 0.29734(11) 0.0194(3) Uani d 1 . .
    C C18 0.66233(12) 0.58596(5) 0.26952(13) 0.0239(3) Uani d 1 . .
    H H18 0.727201 0.599297 0.276343 0.029 Uiso calc 1 . .
    C C19 0.64543(13) 0.54640(5) 0.23288(13) 0.0277(3) Uani d 1 . .
    H H19 0.697584 0.532025 0.213456 0.033 Uiso calc 1 . .
    C C20 0.54883(14) 0.52740(5) 0.22459(14) 0.0302(3) Uani d 1 . .
    H H20 0.535820 0.499579 0.201572 0.036 Uiso calc 1 . .
    C C21 0.47386(13) 0.54929(5) 0.24990(14) 0.0290(3) Uani d 1 . .
    H H21 0.409064 0.535920 0.243231 0.035 Uiso calc 1 . .
    C C22 0.28045(13) 0.59203(5) 0.25351(15) 0.0304(4) Uani d 1 . .
    C C23 0.13493(13) 0.66352(6) 0.22311(16) 0.0362(4) Uani d 1 . .
    H H23A 0.127604 0.652293 0.153767 0.054 Uiso calc 1 . .
    H H23B 0.091754 0.688497 0.214917 0.054 Uiso calc 1 . .
    H H23C 0.111248 0.642914 0.263357 0.054 Uiso calc 1 . .
    C C24 0.25876(14) 0.70886(6) 0.39819(14) 0.0318(4) Uani d 1 . .
    H H24A 0.235197 0.691853 0.445979 0.048 Uiso calc 1 . .
    H H24B 0.206543 0.730532 0.367829 0.048 Uiso calc 1 . .
    H H24C 0.326873 0.721546 0.437045 0.048 Uiso calc 1 . .
    C C25 0.29402(13) 0.71554(5) 0.20477(13) 0.0277(3) Uani d 1 . .
    H H25A 0.360776 0.729905 0.239720 0.042 Uiso calc 1 . .
    H H25B 0.235789 0.735455 0.186881 0.042 Uiso calc 1 . .
    H H25C 0.296706 0.702333 0.140576 0.042 Uiso calc 1 . .
    C C26 0.25739(16) 0.59587(7) 0.49069(17) 0.0423(5) Uani d 1 . .
    H H26A 0.218956 0.622090 0.481403 0.063 Uiso calc 1 . .
    H H26B 0.268261 0.585057 0.561185 0.063 Uiso calc 1 . .
    H H26C 0.216388 0.575950 0.438222 0.063 Uiso calc 1 . .
    C C27 0.44892(18) 0.55442(6) 0.51818(19) 0.0483(5) Uani d 1 . .
    H H27A 0.413118 0.532945 0.467719 0.072 Uiso calc 1 . .
    H H27B 0.444629 0.547685 0.587207 0.072 Uiso calc 1 . .
    H H27C 0.523174 0.555953 0.523061 0.072 Uiso calc 1 . .
    C C28 0.45209(15) 0.63728(7) 0.58702(14) 0.0386(4) Uani d 1 . .
    H H28A 0.524819 0.642292 0.589825 0.058 Uiso calc 1 . .
    H H28B 0.452689 0.623560 0.651760 0.058 Uiso calc 1 . .
    H H28C 0.414578 0.663656 0.579768 0.058 Uiso calc 1 . .
    Fe Fe2 1.06717(2) 0.59728(2) 0.73660(2) 0.01677(5) Uani d 1 . .
    S S2 0.86582(3) 0.79761(2) 0.67762(3) 0.01875(7) Uani d 1 . .
    P P3 1.20661(3) 0.63524(2) 0.82008(3) 0.02169(8) Uani d 1 . .
    P P4 1.05319(3) 0.56362(2) 0.87131(3) 0.02180(8) Uani d 1 . .
    O O2 1.21287(10) 0.53829(4) 0.69799(10) 0.0350(3) Uani d 1 . .
    N N4 0.98932(9) 0.67679(4) 0.78335(9) 0.0182(2) Uani d 1 . .
    N N5 0.96964(9) 0.64174(4) 0.72141(9) 0.0171(2) Uani d 1 . .
    N N6 0.94560(10) 0.57373(4) 0.62879(9) 0.0210(2) Uani d 1 . .
    C C29 0.88599(11) 0.84938(4) 0.71594(12) 0.0184(3) Uani d 1 . .
    C C30 0.86403(11) 0.88323(5) 0.64814(13) 0.0233(3) Uani d 1 . .
    H H30 0.833657 0.879685 0.574355 0.028 Uiso calc 1 . .
    C C31 0.88807(13) 0.92220(5) 0.69217(14) 0.0276(3) Uani d 1 . .
    H H31 0.874472 0.945738 0.647704 0.033 Uiso calc 1 . .
    C C32 0.93179(13) 0.92747(5) 0.80038(15) 0.0287(3) Uani d 1 . .
    H H32 0.946909 0.954560 0.828425 0.034 Uiso calc 1 . .
    C C33 0.95368(12) 0.89386(5) 0.86800(13) 0.0239(3) Uani d 1 . .
    H H33 0.983475 0.897741 0.941717 0.029 Uiso calc 1 . .
    C C34 0.93101(11) 0.85410(4) 0.82548(12) 0.0189(3) Uani d 1 . .
    C C35 0.92194(10) 0.78126(4) 0.80860(11) 0.0171(3) Uani d 1 . .
    C C36 0.95100(11) 0.81457(4) 0.87915(11) 0.0178(3) Uani d 1 . .
    C C37 0.99331(12) 0.80680(5) 0.98707(12) 0.0226(3) Uani d 1 . .
    H H37 1.011412 0.829011 1.035756 0.027 Uiso calc 1 . .
    C C38 1.00841(13) 0.76631(5) 1.02188(12) 0.0253(3) Uani d 1 . .
    H H38 1.035745 0.760779 1.095041 0.030 Uiso calc 1 . .
    C C39 0.98387(12) 0.73344(5) 0.95052(12) 0.0235(3) Uani d 1 . .
    H H39 0.996967 0.705941 0.976125 0.028 Uiso calc 1 . .
    C C40 0.94065(11) 0.74017(4) 0.84278(11) 0.0186(3) Uani d 1 . .
    C C41 0.91399(11) 0.70474(4) 0.76852(11) 0.0186(3) Uani d 1 . .
    C C42 0.81208(11) 0.70174(5) 0.69147(12) 0.0210(3) Uani d 1 . .
    H H42 0.762254 0.723579 0.679550 0.025 Uiso calc 1 . .
    C C43 0.78924(12) 0.66576(5) 0.63519(11) 0.0210(3) Uani d 1 . .
    H H43 0.721168 0.661503 0.584742 0.025 Uiso calc 1 . .
    C C44 0.86699(11) 0.63537(4) 0.65263(11) 0.0189(3) Uani d 1 . .
    C C45 0.85334(12) 0.59607(4) 0.60339(11) 0.0210(3) Uani d 1 . .
    C C46 0.75592(14) 0.57940(5) 0.53921(13) 0.0284(3) Uani d 1 . .
    H H46 0.693186 0.595298 0.523872 0.034 Uiso calc 1 . .
    C C47 0.75179(15) 0.54039(5) 0.49910(13) 0.0329(4) Uani d 1 . .
    H H47 0.686507 0.528614 0.457233 0.039 Uiso calc 1 . .
    C C48 0.84680(15) 0.51813(5) 0.52147(13) 0.0316(4) Uani d 1 . .
    H H48 0.846718 0.491330 0.492899 0.038 Uiso calc 1 . .
    C C49 0.93895(14) 0.53533(5) 0.58444(12) 0.0266(3) Uani d 1 . .
    H H49 1.002109 0.519805 0.598322 0.032 Uiso calc 1 . .
    C C50 1.15461(13) 0.56265(5) 0.71191(12) 0.0239(3) Uani d 1 . .
    C C51 1.22180(15) 0.68063(6) 0.74707(16) 0.0360(4) Uani d 1 . .
    H H51A 1.225619 0.672082 0.678987 0.054 Uiso calc 1 . .
    H H51B 1.286782 0.695225 0.786874 0.054 Uiso calc 1 . .
    H H51C 1.161171 0.699030 0.736038 0.054 Uiso calc 1 . .
    C C52 1.22545(14) 0.65821(6) 0.94861(13) 0.0319(4) Uani d 1 . .
    H H52A 1.162822 0.674345 0.945412 0.048 Uiso calc 1 . .
    H H52B 1.287421 0.676315 0.968223 0.048 Uiso calc 1 . .
    H H52C 1.236191 0.636259 1.001044 0.048 Uiso calc 1 . .
    C C53 1.33634(13) 0.61128(6) 0.84742(16) 0.0352(4) Uani d 1 . .
    H H53A 1.342898 0.587641 0.894428 0.053 Uiso calc 1 . .
    H H53B 1.391603 0.631508 0.880919 0.053 Uiso calc 1 . .
    H H53C 1.343967 0.601847 0.781548 0.053 Uiso calc 1 . .
    C C54 0.96084(15) 0.52024(5) 0.83666(14) 0.0322(4) Uani d 1 . .
    H H54A 0.889850 0.530472 0.797736 0.048 Uiso calc 1 . .
    H H54B 0.960213 0.506353 0.900773 0.048 Uiso calc 1 . .
    H H54C 0.982970 0.500661 0.792901 0.048 Uiso calc 1 . .
    C C55 1.17149(14) 0.53884(6) 0.96047(14) 0.0340(4) Uani d 1 . .
    H H55A 1.202824 0.521050 0.920264 0.051 Uiso calc 1 . .
    H H55B 1.152500 0.522139 1.011815 0.051 Uiso calc 1 . .
    H H55C 1.222594 0.560041 0.997153 0.051 Uiso calc 1 . .
    C C56 1.00203(15) 0.59247(6) 0.95985(14) 0.0337(4) Uani d 1 . .
    H H56A 1.046068 0.616895 0.985942 0.051 Uiso calc 1 . .
    H H56B 1.003260 0.574851 1.019124 0.051 Uiso calc 1 . .
    H H56C 0.929324 0.601124 0.921955 0.051 Uiso calc 1 . .
loop_
    _atom_site_aniso_label
    _atom_site_aniso_U_11
    _atom_site_aniso_U_22
    _atom_site_aniso_U_33
    _atom_site_aniso_U_12
    _atom_site_aniso_U_13
    _atom_site_aniso_U_23
    Fe1 0.01493(10) 0.02206(11) 0.02349(11) -0.00260(7) 0.00833(8) -0.00272(8)
    S1 0.0319(2) 0.02150(18) 0.02929(19) -0.00082(15) 0.01718(17) -0.00173(15)
    P1 0.01522(17) 0.0289(2) 0.02408(19) 0.00079(14) 0.00856(15) -0.00361(15)
    P2 0.02358(19) 0.0303(2) 0.0277(2) -0.00653(16) 0.01035(17) 0.00340(17)
    O1 0.0299(7) 0.0471(8) 0.0618(10) -0.0133(6) 0.0081(7) -0.0225(7)
    N1 0.0170(6) 0.0216(6) 0.0219(6) -0.0009(4) 0.0077(5) -0.0015(5)
    N2 0.0164(5) 0.0190(6) 0.0207(6) 0.0004(4) 0.0080(5) 0.0000(5)
    N3 0.0206(6) 0.0210(6) 0.0248(6) -0.0009(5) 0.0092(5) -0.0003(5)
    C1 0.0201(7) 0.0223(7) 0.0281(8) -0.0001(6) 0.0038(6) -0.0017(6)
    C2 0.0310(9) 0.0289(8) 0.0408(10) -0.0016(7) 0.0145(8) 0.0022(7)
    C3 0.0304(9) 0.0254(8) 0.0521(11) -0.0039(7) 0.0103(8) 0.0042(8)
    C4 0.0243(8) 0.0220(8) 0.0467(10) -0.0007(6) -0.0001(8) -0.0057(7)
    C5 0.0225(7) 0.0262(8) 0.0339(9) 0.0006(6) 0.0007(7) -0.0079(7)
    C6 0.0158(6) 0.0250(7) 0.0251(7) -0.0005(5) -0.0005(6) -0.0051(6)
    C7 0.0147(6) 0.0261(7) 0.0197(7) -0.0007(5) 0.0042(5) -0.0037(6)
    C8 0.0165(6) 0.0249(7) 0.0216(7) -0.0005(5) 0.0012(6) -0.0060(6)
    C9 0.0275(8) 0.0317(8) 0.0261(8) -0.0016(6) 0.0087(7) -0.0127(7)
    C10 0.0305(8) 0.0396(9) 0.0246(8) -0.0060(7) 0.0133(7) -0.0093(7)
    C11 0.0235(7) 0.0314(8) 0.0222(7) -0.0048(6) 0.0083(6) -0.0047(6)
    C12 0.0154(6) 0.0251(7) 0.0197(6) -0.0007(5) 0.0045(5) -0.0030(6)
    C13 0.0173(6) 0.0211(7) 0.0189(6) 0.0008(5) 0.0058(5) 0.0010(5)
    C14 0.0163(6) 0.0223(7) 0.0281(7) -0.0023(5) 0.0082(6) 0.0013(6)
    C15 0.0154(6) 0.0235(7) 0.0280(7) 0.0023(5) 0.0101(6) 0.0027(6)
    C16 0.0149(6) 0.0209(7) 0.0191(6) 0.0021(5) 0.0068(5) 0.0035(5)
    C17 0.0185(6) 0.0200(7) 0.0202(7) 0.0017(5) 0.0074(6) 0.0031(5)
    C18 0.0216(7) 0.0228(7) 0.0293(8) 0.0040(6) 0.0112(6) 0.0034(6)
    C19 0.0290(8) 0.0255(8) 0.0310(8) 0.0070(6) 0.0131(7) 0.0001(6)
    C20 0.0332(9) 0.0218(8) 0.0358(9) -0.0002(6) 0.0121(7) -0.0050(7)
    C21 0.0286(8) 0.0224(8) 0.0371(9) -0.0044(6) 0.0126(7) -0.0048(7)
    C22 0.0233(8) 0.0328(9) 0.0357(9) -0.0017(6) 0.0107(7) -0.0079(7)
    C23 0.0161(7) 0.0457(11) 0.0442(10) 0.0005(7) 0.0069(7) -0.0062(8)
    C24 0.0289(8) 0.0390(10) 0.0320(9) 0.0040(7) 0.0164(7) -0.0068(7)
    C25 0.0270(8) 0.0296(8) 0.0266(8) 0.0050(6) 0.0092(7) 0.0002(6)
    C26 0.0353(10) 0.0569(13) 0.0407(10) -0.0166(9) 0.0206(9) 0.0025(9)
    C27 0.0514(12) 0.0376(11) 0.0561(13) 0.0040(9) 0.0186(11) 0.0183(10)
    C28 0.0373(10) 0.0510(11) 0.0256(8) -0.0112(8) 0.0081(8) 0.0012(8)
    Fe2 0.02222(10) 0.01360(10) 0.01504(9) 0.00217(7) 0.00699(8) -0.00007(7)
    S2 0.01849(16) 0.01793(16) 0.01829(15) 0.00061(12) 0.00416(13) -0.00110(13)
    P3 0.02033(18) 0.02093(18) 0.02220(18) 0.00205(14) 0.00503(15) -0.00170(14)
    P4 0.02679(19) 0.02252(19) 0.01832(17) 0.00484(15) 0.01053(15) 0.00397(14)
    O2 0.0410(7) 0.0282(6) 0.0391(7) 0.0111(5) 0.0177(6) -0.0055(5)
    N4 0.0203(6) 0.0151(5) 0.0181(5) 0.0013(4) 0.0049(5) -0.0019(4)
    N5 0.0208(6) 0.0141(5) 0.0152(5) -0.0003(4) 0.0045(5) -0.0007(4)
    N6 0.0314(7) 0.0159(6) 0.0159(5) -0.0019(5) 0.0084(5) -0.0018(4)
    C29 0.0134(6) 0.0176(6) 0.0248(7) 0.0004(5) 0.0074(6) -0.0010(5)
    C30 0.0179(7) 0.0235(7) 0.0297(8) -0.0002(5) 0.0094(6) 0.0032(6)
    C31 0.0258(8) 0.0204(7) 0.0396(9) -0.0014(6) 0.0149(7) 0.0050(7)
    C32 0.0285(8) 0.0179(7) 0.0431(10) -0.0048(6) 0.0165(7) -0.0052(7)
    C33 0.0218(7) 0.0217(7) 0.0305(8) -0.0037(6) 0.0116(6) -0.0070(6)
    C34 0.0137(6) 0.0193(7) 0.0259(7) 0.0000(5) 0.0094(6) -0.0029(6)
    C35 0.0139(6) 0.0194(7) 0.0176(6) 0.0017(5) 0.0049(5) -0.0009(5)
    C36 0.0134(6) 0.0194(7) 0.0215(7) 0.0014(5) 0.0071(5) -0.0038(5)
    C37 0.0217(7) 0.0249(7) 0.0212(7) 0.0011(6) 0.0072(6) -0.0064(6)
    C38 0.0290(8) 0.0283(8) 0.0170(7) 0.0040(6) 0.0057(6) -0.0008(6)
    C39 0.0257(7) 0.0219(7) 0.0212(7) 0.0047(6) 0.0058(6) 0.0012(6)
    C40 0.0163(6) 0.0187(7) 0.0203(6) 0.0026(5) 0.0056(5) -0.0024(5)
    C41 0.0205(7) 0.0164(6) 0.0189(6) 0.0008(5) 0.0067(6) 0.0009(5)
    C42 0.0186(7) 0.0193(7) 0.0236(7) 0.0026(5) 0.0053(6) 0.0023(6)
    C43 0.0192(7) 0.0215(7) 0.0190(6) -0.0019(5) 0.0021(6) 0.0029(5)
    C44 0.0223(7) 0.0172(7) 0.0159(6) -0.0018(5) 0.0046(6) 0.0015(5)
    C45 0.0271(7) 0.0191(7) 0.0155(6) -0.0032(5) 0.0052(6) 0.0010(5)
    C46 0.0314(8) 0.0254(8) 0.0223(7) -0.0061(6) 0.0011(7) 0.0001(6)
    C47 0.0406(10) 0.0274(8) 0.0247(8) -0.0136(7) 0.0032(7) -0.0032(6)
    C48 0.0516(11) 0.0201(7) 0.0234(7) -0.0100(7) 0.0130(8) -0.0061(6)
    C49 0.0425(9) 0.0177(7) 0.0221(7) -0.0029(6) 0.0143(7) -0.0026(6)
    C50 0.0320(8) 0.0200(7) 0.0209(7) 0.0008(6) 0.0107(6) 0.0002(6)
    C51 0.0334(9) 0.0299(9) 0.0422(10) -0.0084(7) 0.0093(8) 0.0046(8)
    C52 0.0268(8) 0.0351(9) 0.0280(8) 0.0031(7) 0.0015(7) -0.0101(7)
    C53 0.0226(8) 0.0390(10) 0.0423(10) 0.0048(7) 0.0085(7) -0.0075(8)
    C54 0.0405(10) 0.0286(8) 0.0325(9) -0.0024(7) 0.0188(8) 0.0058(7)
    C55 0.0349(9) 0.0385(10) 0.0288(8) 0.0096(7) 0.0110(7) 0.0135(7)
    C56 0.0387(9) 0.0427(10) 0.0244(8) 0.0059(8) 0.0168(7) -0.0033(7)
_geom_special_details
;
 All esds (except the esd in the dihedral angle between two l.s. planes)
 are estimated using the full covariance matrix.  The cell esds are taken
 into account individually in the estimation of esds in distances, angles
 and torsion angles; correlations between esds in cell parameters are only
 used when they are defined by crystal symmetry.  An approximate (isotropic)
 treatment of cell esds is used for estimating esds involving l.s. planes.
;
loop_
    _geom_bond_atom_site_label_1
    _geom_bond_atom_site_label_2
    _geom_bond_site_symmetry_2
    _geom_bond_distance
    _geom_bond_publ_flag
    Fe1 P1 . 2.2144(4) yes
    Fe1 P2 . 2.1847(5) yes
    Fe1 N2 . 1.9054(12) yes
    Fe1 N3 . 1.9464(13) yes
    Fe1 C22 . 1.7426(17) yes
    S1 C1 . 1.7538(16) ?
    S1 C7 . 1.7547(16) ?
    P1 C23 . 1.8261(17) ?
    P1 C24 . 1.8382(17) ?
    P1 C25 . 1.8254(17) ?
    P2 C26 . 1.8258(19) ?
    P2 C27 . 1.830(2) ?
    P2 C28 . 1.8312(19) ?
    O1 C22 . 1.169(2) ?
    N1 N2 . 1.3736(17) ?
    N1 C13 . 1.3224(19) ?
    N2 C16 . 1.3954(18) ?
    N3 C17 . 1.3830(19) ?
    N3 C21 . 1.375(2) ?
    C1 C2 . 1.397(2) ?
    C1 C6 . 1.401(2) ?
    C2 H2 . 0.9500 ?
    C2 C3 . 1.386(3) ?
    C3 H3 . 0.9500 ?
    C3 C4 . 1.395(3) ?
    C4 H4 . 0.9500 ?
    C4 C5 . 1.382(3) ?
    C5 H5 . 0.9500 ?
    C5 C6 . 1.401(2) ?
    C6 C8 . 1.449(2) ?
    C7 C8 . 1.410(2) ?
    C7 C12 . 1.404(2) ?
    C8 C9 . 1.397(2) ?
    C9 H9 . 0.9500 ?
    C9 C10 . 1.375(3) ?
    C10 H10 . 0.9500 ?
    C10 C11 . 1.397(2) ?
    C11 H11 . 0.9500 ?
    C11 C12 . 1.394(2) ?
    C12 C13 . 1.489(2) ?
    C13 C14 . 1.420(2) ?
    C14 H14 . 0.9500 ?
    C14 C15 . 1.368(2) ?
    C15 H15 . 0.9500 ?
    C15 C16 . 1.401(2) ?
    C16 C17 . 1.411(2) ?
    C17 C18 . 1.412(2) ?
    C18 H18 . 0.9500 ?
    C18 C19 . 1.365(2) ?
    C19 H19 . 0.9500 ?
    C19 C20 . 1.408(2) ?
    C20 H20 . 0.9500 ?
    C20 C21 . 1.368(2) ?
    C21 H21 . 0.9500 ?
    C23 H23A . 0.9800 ?
    C23 H23B . 0.9800 ?
    C23 H23C . 0.9800 ?
    C24 H24A . 0.9800 ?
    C24 H24B . 0.9800 ?
    C24 H24C . 0.9800 ?
    C25 H25A . 0.9800 ?
    C25 H25B . 0.9800 ?
    C25 H25C . 0.9800 ?
    C26 H26A . 0.9800 ?
    C26 H26B . 0.9800 ?
    C26 H26C . 0.9800 ?
    C27 H27A . 0.9800 ?
    C27 H27B . 0.9800 ?
    C27 H27C . 0.9800 ?
    C28 H28A . 0.9800 ?
    C28 H28B . 0.9800 ?
    C28 H28C . 0.9800 ?
    Fe2 P3 . 2.2087(4) yes
    Fe2 P4 . 2.1862(4) yes
    Fe2 N5 . 1.9117(12) yes
    Fe2 N6 . 1.9434(13) yes
    Fe2 C50 . 1.7371(16) yes
    S2 C29 . 1.7486(15) ?
    S2 C35 . 1.7582(14) ?
    P3 C51 . 1.8207(18) ?
    P3 C52 . 1.8294(17) ?
    P3 C53 . 1.8304(17) ?
    P4 C54 . 1.8284(18) ?
    P4 C55 . 1.8271(17) ?
    P4 C56 . 1.8272(17) ?
    O2 C50 . 1.1713(19) ?
    N4 N5 . 1.3826(16) ?
    N4 C41 . 1.3228(18) ?
    N5 C44 . 1.3964(18) ?
    N6 C45 . 1.377(2) ?
    N6 C49 . 1.3704(19) ?
    C29 C30 . 1.396(2) ?
    C29 C34 . 1.408(2) ?
    C30 H30 . 0.9500 ?
    C30 C31 . 1.386(2) ?
    C31 H31 . 0.9500 ?
    C31 C32 . 1.393(3) ?
    C32 H32 . 0.9500 ?
    C32 C33 . 1.388(2) ?
    C33 H33 . 0.9500 ?
    C33 C34 . 1.401(2) ?
    C34 C36 . 1.451(2) ?
    C35 C36 . 1.406(2) ?
    C35 C40 . 1.403(2) ?
    C36 C37 . 1.400(2) ?
    C37 H37 . 0.9500 ?
    C37 C38 . 1.385(2) ?
    C38 H38 . 0.9500 ?
    C38 C39 . 1.400(2) ?
    C39 H39 . 0.9500 ?
    C39 C40 . 1.393(2) ?
    C40 C41 . 1.487(2) ?
    C41 C42 . 1.419(2) ?
    C42 H42 . 0.9500 ?
    C42 C43 . 1.369(2) ?
    C43 H43 . 0.9500 ?
    C43 C44 . 1.397(2) ?
    C44 C45 . 1.419(2) ?
    C45 C46 . 1.413(2) ?
    C46 H46 . 0.9500 ?
    C46 C47 . 1.369(2) ?
    C47 H47 . 0.9500 ?
    C47 C48 . 1.409(3) ?
    C48 H48 . 0.9500 ?
    C48 C49 . 1.364(2) ?
    C49 H49 . 0.9500 ?
    C51 H51A . 0.9800 ?
    C51 H51B . 0.9800 ?
    C51 H51C . 0.9800 ?
    C52 H52A . 0.9800 ?
    C52 H52B . 0.9800 ?
    C52 H52C . 0.9800 ?
    C53 H53A . 0.9800 ?
    C53 H53B . 0.9800 ?
    C53 H53C . 0.9800 ?
    C54 H54A . 0.9800 ?
    C54 H54B . 0.9800 ?
    C54 H54C . 0.9800 ?
    C55 H55A . 0.9800 ?
    C55 H55B . 0.9800 ?
    C55 H55C . 0.9800 ?
    C56 H56A . 0.9800 ?
    C56 H56B . 0.9800 ?
    C56 H56C . 0.9800 ?
loop_
    _geom_contact_atom_site_label_1
    _geom_contact_atom_site_label_2
    _geom_contact_distance
    _geom_contact_site_symmetry_1
    _geom_contact_site_symmetry_2
    _geom_contact_publ_flag
    H9 C17 2.676 1_555 4_576 yes
    H15 C34 2.704 1_555 4_575 yes
    H2 C43 2.730 1_555 4_575 yes
    C8 H53B 2.755 1_555 4_475 yes
    H15 C36 2.770 1_555 4_575 yes
    S1 C42 3.389 1_555 4_575 yes
    O2 H48 2.616 1_555 3_766 yes
    H18 C32 2.798 1_555 4_575 yes
    H23C C34 2.824 1_555 4_475 yes
    H25C C52 2.834 1_555 1_454 yes
    H49 H32 2.336 3_666 4_475 yes
    C6 H30 2.841 1_555 1_555 yes
    H23B S2 2.943 1_555 4_475 yes
    H5 C19 2.843 1_555 4_576 yes
    H19 O2 2.664 1_555 3_766 yes
loop_
    _geom_angle_atom_site_label_1
    _geom_angle_atom_site_label_2
    _geom_angle_atom_site_label_3
    _geom_angle_site_symmetry_1
    _geom_angle_site_symmetry_3
    _geom_angle
    _geom_angle_publ_flag
    P2 Fe1 P1 . . 99.457(18) yes
    N2 Fe1 P1 . . 91.04(4) yes
    N2 Fe1 P2 . . 102.65(4) yes
    N2 Fe1 N3 . . 80.70(5) ?
    N3 Fe1 P1 . . 153.19(4) yes
    N3 Fe1 P2 . . 107.22(4) ?
    C22 Fe1 P1 . . 88.71(6) ?
    C22 Fe1 P2 . . 93.24(6) ?
    C22 Fe1 N2 . . 163.93(7) yes
    C22 Fe1 N3 . . 92.38(7) ?
    C1 S1 C7 . . 91.40(8) ?
    C23 P1 Fe1 . . 115.71(7) ?
    C23 P1 C24 . . 100.05(8) ?
    C24 P1 Fe1 . . 123.45(6) ?
    C25 P1 Fe1 . . 113.27(5) ?
    C25 P1 C23 . . 100.13(9) ?
    C25 P1 C24 . . 100.75(8) ?
    C26 P2 Fe1 . . 117.72(7) ?
    C26 P2 C27 . . 100.80(10) ?
    C26 P2 C28 . . 101.83(10) ?
    C27 P2 Fe1 . . 114.64(8) ?
    C27 P2 C28 . . 101.53(11) ?
    C28 P2 Fe1 . . 117.66(6) ?
    C13 N1 N2 . . 119.81(12) ?
    N1 N2 Fe1 . . 123.88(9) ?
    N1 N2 C16 . . 118.74(12) ?
    C16 N2 Fe1 . . 117.26(10) ?
    C17 N3 Fe1 . . 116.15(10) ?
    C21 N3 Fe1 . . 127.66(11) ?
    C21 N3 C17 . . 116.18(13) ?
    C2 C1 S1 . . 126.37(14) ?
    C2 C1 C6 . . 121.30(15) ?
    C6 C1 S1 . . 112.33(12) ?
    C1 C2 H2 . . 120.8 ?
    C3 C2 C1 . . 118.48(18) ?
    C3 C2 H2 . . 120.8 ?
    C2 C3 H3 . . 119.6 ?
    C2 C3 C4 . . 120.83(17) ?
    C4 C3 H3 . . 119.6 ?
    C3 C4 H4 . . 119.7 ?
    C5 C4 C3 . . 120.63(16) ?
    C5 C4 H4 . . 119.7 ?
    C4 C5 H5 . . 120.2 ?
    C4 C5 C6 . . 119.60(17) ?
    C6 C5 H5 . . 120.2 ?
    C1 C6 C5 . . 119.16(16) ?
    C1 C6 C8 . . 112.15(14) ?
    C5 C6 C8 . . 128.69(16) ?
    C8 C7 S1 . . 111.88(12) ?
    C12 C7 S1 . . 126.64(11) ?
    C12 C7 C8 . . 121.45(14) ?
    C7 C8 C6 . . 112.24(14) ?
    C9 C8 C6 . . 128.45(14) ?
    C9 C8 C7 . . 119.29(15) ?
    C8 C9 H9 . . 120.1 ?
    C10 C9 C8 . . 119.73(15) ?
    C10 C9 H9 . . 120.1 ?
    C9 C10 H10 . . 119.7 ?
    C9 C10 C11 . . 120.65(15) ?
    C11 C10 H10 . . 119.7 ?
    C10 C11 H11 . . 119.3 ?
    C12 C11 C10 . . 121.47(16) ?
    C12 C11 H11 . . 119.3 ?
    C7 C12 C13 . . 123.21(13) ?
    C11 C12 C7 . . 117.37(14) ?
    C11 C12 C13 . . 119.40(14) ?
    N1 C13 C12 . . 113.63(12) ?
    N1 C13 C14 . . 123.87(14) ?
    C14 C13 C12 . . 122.46(13) ?
    C13 C14 H14 . . 121.7 ?
    C15 C14 C13 . . 116.64(13) ?
    C15 C14 H14 . . 121.7 ?
    C14 C15 H15 . . 120.0 ?
    C14 C15 C16 . . 119.95(13) ?
    C16 C15 H15 . . 120.0 ?
    N2 C16 C15 . . 120.66(13) ?
    N2 C16 C17 . . 112.76(12) ?
    C15 C16 C17 . . 126.55(13) ?
    N3 C17 C16 . . 113.11(12) ?
    N3 C17 C18 . . 121.58(14) ?
    C16 C17 C18 . . 125.30(14) ?
    C17 C18 H18 . . 119.8 ?
    C19 C18 C17 . . 120.39(15) ?
    C19 C18 H18 . . 119.8 ?
    C18 C19 H19 . . 120.8 ?
    C18 C19 C20 . . 118.38(15) ?
    C20 C19 H19 . . 120.8 ?
    C19 C20 H20 . . 120.2 ?
    C21 C20 C19 . . 119.53(15) ?
    C21 C20 H20 . . 120.2 ?
    N3 C21 H21 . . 118.1 ?
    C20 C21 N3 . . 123.81(15) ?
    C20 C21 H21 . . 118.1 ?
    O1 C22 Fe1 . . 177.53(18) ?
    P1 C23 H23A . . 109.5 ?
    P1 C23 H23B . . 109.5 ?
    P1 C23 H23C . . 109.5 ?
    H23A C23 H23B . . 109.5 ?
    H23A C23 H23C . . 109.5 ?
    H23B C23 H23C . . 109.5 ?
    P1 C24 H24A . . 109.5 ?
    P1 C24 H24B . . 109.5 ?
    P1 C24 H24C . . 109.5 ?
    H24A C24 H24B . . 109.5 ?
    H24A C24 H24C . . 109.5 ?
    H24B C24 H24C . . 109.5 ?
    P1 C25 H25A . . 109.5 ?
    P1 C25 H25B . . 109.5 ?
    P1 C25 H25C . . 109.5 ?
    H25A C25 H25B . . 109.5 ?
    H25A C25 H25C . . 109.5 ?
    H25B C25 H25C . . 109.5 ?
    P2 C26 H26A . . 109.5 ?
    P2 C26 H26B . . 109.5 ?
    P2 C26 H26C . . 109.5 ?
    H26A C26 H26B . . 109.5 ?
    H26A C26 H26C . . 109.5 ?
    H26B C26 H26C . . 109.5 ?
    P2 C27 H27A . . 109.5 ?
    P2 C27 H27B . . 109.5 ?
    P2 C27 H27C . . 109.5 ?
    H27A C27 H27B . . 109.5 ?
    H27A C27 H27C . . 109.5 ?
    H27B C27 H27C . . 109.5 ?
    P2 C28 H28A . . 109.5 ?
    P2 C28 H28B . . 109.5 ?
    P2 C28 H28C . . 109.5 ?
    H28A C28 H28B . . 109.5 ?
    H28A C28 H28C . . 109.5 ?
    H28B C28 H28C . . 109.5 ?
    P4 Fe2 P3 . . 98.499(17) yes
    N5 Fe2 P3 . . 94.01(4) yes
    N5 Fe2 P4 . . 102.48(4) yes
    N5 Fe2 N6 . . 80.86(5) ?
    N6 Fe2 P3 . . 163.19(4) yes
    N6 Fe2 P4 . . 98.24(4) ?
    C50 Fe2 P3 . . 86.79(5) ?
    C50 Fe2 P4 . . 95.33(5) ?
    C50 Fe2 N5 . . 161.83(6) yes
    C50 Fe2 N6 . . 93.19(7) ?
    C29 S2 C35 . . 91.07(7) ?
    C51 P3 Fe2 . . 113.76(6) ?
    C51 P3 C52 . . 100.55(9) ?
    C51 P3 C53 . . 100.26(9) ?
    C52 P3 Fe2 . . 122.29(6) ?
    C52 P3 C53 . . 99.38(8) ?
    C53 P3 Fe2 . . 117.08(6) ?
    C54 P4 Fe2 . . 114.27(6) ?
    C55 P4 Fe2 . . 117.97(6) ?
    C55 P4 C54 . . 101.40(9) ?
    C55 P4 C56 . . 103.19(9) ?
    C56 P4 Fe2 . . 116.71(6) ?
    C56 P4 C54 . . 100.79(9) ?
    C41 N4 N5 . . 119.30(12) ?
    N4 N5 Fe2 . . 124.66(9) ?
    N4 N5 C44 . . 118.02(11) ?
    C44 N5 Fe2 . . 116.70(9) ?
    C45 N6 Fe2 . . 116.19(10) ?
    C49 N6 Fe2 . . 126.80(11) ?
    C49 N6 C45 . . 116.56(13) ?
    C30 C29 S2 . . 125.48(12) ?
    C30 C29 C34 . . 121.85(14) ?
    C34 C29 S2 . . 112.64(11) ?
    C29 C30 H30 . . 121.1 ?
    C31 C30 C29 . . 117.71(15) ?
    C31 C30 H30 . . 121.1 ?
    C30 C31 H31 . . 119.4 ?
    C30 C31 C32 . . 121.23(15) ?
    C32 C31 H31 . . 119.4 ?
    C31 C32 H32 . . 119.4 ?
    C33 C32 C31 . . 121.17(15) ?
    C33 C32 H32 . . 119.4 ?
    C32 C33 H33 . . 120.6 ?
    C32 C33 C34 . . 118.76(15) ?
    C34 C33 H33 . . 120.6 ?
    C29 C34 C36 . . 111.88(12) ?
    C33 C34 C29 . . 119.27(14) ?
    C33 C34 C36 . . 128.81(14) ?
    C36 C35 S2 . . 112.35(11) ?
    C40 C35 S2 . . 125.90(11) ?
    C40 C35 C36 . . 121.71(13) ?
    C35 C36 C34 . . 111.99(13) ?
    C37 C36 C34 . . 128.48(13) ?
    C37 C36 C35 . . 119.53(13) ?
    C36 C37 H37 . . 120.4 ?
    C38 C37 C36 . . 119.11(14) ?
    C38 C37 H37 . . 120.4 ?
    C37 C38 H38 . . 119.6 ?
    C37 C38 C39 . . 120.78(14) ?
    C39 C38 H38 . . 119.6 ?
    C38 C39 H39 . . 119.3 ?
    C40 C39 C38 . . 121.43(14) ?
    C40 C39 H39 . . 119.3 ?
    C35 C40 C41 . . 122.20(13) ?
    C39 C40 C35 . . 117.30(13) ?
    C39 C40 C41 . . 120.49(13) ?
    N4 C41 C40 . . 115.29(12) ?
    N4 C41 C42 . . 124.46(13) ?
    C42 C41 C40 . . 120.19(13) ?
    C41 C42 H42 . . 121.7 ?
    C43 C42 C41 . . 116.58(13) ?
    C43 C42 H42 . . 121.7 ?
    C42 C43 H43 . . 120.3 ?
    C42 C43 C44 . . 119.37(13) ?
    C44 C43 H43 . . 120.3 ?
    N5 C44 C43 . . 121.65(13) ?
    N5 C44 C45 . . 112.81(13) ?
    C43 C44 C45 . . 125.53(14) ?
    N6 C45 C44 . . 113.00(13) ?
    N6 C45 C46 . . 121.63(14) ?
    C46 C45 C44 . . 125.28(15) ?
    C45 C46 H46 . . 119.9 ?
    C47 C46 C45 . . 120.11(16) ?
    C47 C46 H46 . . 119.9 ?
    C46 C47 H47 . . 120.8 ?
    C46 C47 C48 . . 118.31(16) ?
    C48 C47 H47 . . 120.8 ?
    C47 C48 H48 . . 120.2 ?
    C49 C48 C47 . . 119.56(15) ?
    C49 C48 H48 . . 120.2 ?
    N6 C49 H49 . . 118.1 ?
    C48 C49 N6 . . 123.73(16) ?
    C48 C49 H49 . . 118.1 ?
    O2 C50 Fe2 . . 177.43(14) ?
    P3 C51 H51A . . 109.5 ?
    P3 C51 H51B . . 109.5 ?
    P3 C51 H51C . . 109.5 ?
    H51A C51 H51B . . 109.5 ?
    H51A C51 H51C . . 109.5 ?
    H51B C51 H51C . . 109.5 ?
    P3 C52 H52A . . 109.5 ?
    P3 C52 H52B . . 109.5 ?
    P3 C52 H52C . . 109.5 ?
    H52A C52 H52B . . 109.5 ?
    H52A C52 H52C . . 109.5 ?
    H52B C52 H52C . . 109.5 ?
    P3 C53 H53A . . 109.5 ?
    P3 C53 H53B . . 109.5 ?
    P3 C53 H53C . . 109.5 ?
    H53A C53 H53B . . 109.5 ?
    H53A C53 H53C . . 109.5 ?
    H53B C53 H53C . . 109.5 ?
    P4 C54 H54A . . 109.5 ?
    P4 C54 H54B . . 109.5 ?
    P4 C54 H54C . . 109.5 ?
    H54A C54 H54B . . 109.5 ?
    H54A C54 H54C . . 109.5 ?
    H54B C54 H54C . . 109.5 ?
    P4 C55 H55A . . 109.5 ?
    P4 C55 H55B . . 109.5 ?
    P4 C55 H55C . . 109.5 ?
    H55A C55 H55B . . 109.5 ?
    H55A C55 H55C . . 109.5 ?
    H55B C55 H55C . . 109.5 ?
    P4 C56 H56A . . 109.5 ?
    P4 C56 H56B . . 109.5 ?
    P4 C56 H56C . . 109.5 ?
    H56A C56 H56B . . 109.5 ?
    H56A C56 H56C . . 109.5 ?
    H56B C56 H56C . . 109.5 ?
loop_
    _geom_torsion_atom_site_label_1
    _geom_torsion_atom_site_label_2
    _geom_torsion_atom_site_label_3
    _geom_torsion_atom_site_label_4
    _geom_torsion_site_symmetry_1
    _geom_torsion_site_symmetry_2
    _geom_torsion_site_symmetry_3
    _geom_torsion_site_symmetry_4
    _geom_torsion
    _geom_torsion_publ_flag
    Fe1 N2 C16 C15 . . . . 177.72(11) ?
    Fe1 N2 C16 C17 . . . . -0.56(16) ?
    Fe1 N3 C17 C16 . . . . 1.61(16) ?
    Fe1 N3 C17 C18 . . . . -177.05(11) ?
    Fe1 N3 C21 C20 . . . . 178.79(14) ?
    S1 C1 C2 C3 . . . . 179.57(14) ?
    S1 C1 C6 C5 . . . . -179.88(12) ?
    S1 C1 C6 C8 . . . . 0.40(16) ?
    S1 C7 C8 C6 . . . . 0.83(16) ?
    S1 C7 C8 C9 . . . . 179.46(12) ?
    S1 C7 C12 C11 . . . . -179.76(12) ?
    S1 C7 C12 C13 . . . . -1.4(2) ?
    N1 N2 C16 C15 . . . . -6.2(2) ?
    N1 N2 C16 C17 . . . . 175.51(12) ?
    N1 C13 C14 C15 . . . . -3.2(2) ?
    N2 N1 C13 C12 . . . . -178.43(12) ?
    N2 N1 C13 C14 . . . . -0.8(2) ?
    N2 C16 C17 N3 . . . . -0.68(18) ?
    N2 C16 C17 C18 . . . . 177.92(14) ?
    N3 C17 C18 C19 . . . . -2.7(2) ?
    C1 S1 C7 C8 . . . . -0.51(12) ?
    C1 S1 C7 C12 . . . . 177.29(14) ?
    C1 C2 C3 C4 . . . . 0.8(3) ?
    C1 C6 C8 C7 . . . . -0.79(18) ?
    C1 C6 C8 C9 . . . . -179.26(15) ?
    C2 C1 C6 C5 . . . . 0.3(2) ?
    C2 C1 C6 C8 . . . . -179.40(15) ?
    C2 C3 C4 C5 . . . . -0.7(3) ?
    C3 C4 C5 C6 . . . . 0.3(2) ?
    C4 C5 C6 C1 . . . . -0.1(2) ?
    C4 C5 C6 C8 . . . . 179.53(15) ?
    C5 C6 C8 C7 . . . . 179.52(15) ?
    C5 C6 C8 C9 . . . . 1.0(3) ?
    C6 C1 C2 C3 . . . . -0.7(2) ?
    C6 C8 C9 C10 . . . . 178.74(15) ?
    C7 S1 C1 C2 . . . . 179.85(15) ?
    C7 S1 C1 C6 . . . . 0.06(12) ?
    C7 C8 C9 C10 . . . . 0.4(2) ?
    C7 C12 C13 N1 . . . . -134.90(15) ?
    C7 C12 C13 C14 . . . . 47.4(2) ?
    C8 C7 C12 C11 . . . . -2.2(2) ?
    C8 C7 C12 C13 . . . . 176.22(13) ?
    C8 C9 C10 C11 . . . . -1.5(3) ?
    C9 C10 C11 C12 . . . . 0.9(3) ?
    C10 C11 C12 C7 . . . . 1.0(2) ?
    C10 C11 C12 C13 . . . . -177.47(14) ?
    C11 C12 C13 N1 . . . . 43.44(19) ?
    C11 C12 C13 C14 . . . . -134.22(16) ?
    C12 C7 C8 C6 . . . . -177.10(13) ?
    C12 C7 C8 C9 . . . . 1.5(2) ?
    C12 C13 C14 C15 . . . . 174.25(14) ?
    C13 N1 N2 Fe1 . . . . -178.75(10) ?
    C13 N1 N2 C16 . . . . 5.46(19) ?
    C13 C14 C15 C16 . . . . 2.3(2) ?
    C14 C15 C16 N2 . . . . 2.2(2) ?
    C14 C15 C16 C17 . . . . -179.76(15) ?
    C15 C16 C17 N3 . . . . -178.83(14) ?
    C15 C16 C17 C18 . . . . -0.2(2) ?
    C16 C17 C18 C19 . . . . 178.76(15) ?
    C17 N3 C21 C20 . . . . -2.7(2) ?
    C17 C18 C19 C20 . . . . -0.6(2) ?
    C18 C19 C20 C21 . . . . 2.1(3) ?
    C19 C20 C21 N3 . . . . -0.5(3) ?
    C21 N3 C17 C16 . . . . -177.08(14) ?
    C21 N3 C17 C18 . . . . 4.3(2) ?
    Fe2 N5 C44 C43 . . . . -179.81(11) ?
    Fe2 N5 C44 C45 . . . . -1.00(16) ?
    Fe2 N6 C45 C44 . . . . 7.11(16) ?
    Fe2 N6 C45 C46 . . . . -169.65(12) ?
    Fe2 N6 C49 C48 . . . . 169.22(13) ?
    S2 C29 C30 C31 . . . . -178.05(12) ?
    S2 C29 C34 C33 . . . . 178.83(11) ?
    S2 C29 C34 C36 . . . . 0.92(15) ?
    S2 C35 C36 C34 . . . . -2.24(15) ?
    S2 C35 C36 C37 . . . . 177.62(11) ?
    S2 C35 C40 C39 . . . . -178.63(11) ?
    S2 C35 C40 C41 . . . . 0.1(2) ?
    N4 N5 C44 C43 . . . . 8.8(2) ?
    N4 N5 C44 C45 . . . . -172.39(12) ?
    N4 C41 C42 C43 . . . . 5.3(2) ?
    N5 N4 C41 C40 . . . . 176.74(12) ?
    N5 N4 C41 C42 . . . . -0.6(2) ?
    N5 C44 C45 N6 . . . . -3.89(18) ?
    N5 C44 C45 C46 . . . . 172.73(14) ?
    N6 C45 C46 C47 . . . . -1.1(2) ?
    C29 S2 C35 C36 . . . . 2.34(11) ?
    C29 S2 C35 C40 . . . . -175.61(13) ?
    C29 C30 C31 C32 . . . . -0.5(2) ?
    C29 C34 C36 C35 . . . . 0.85(17) ?
    C29 C34 C36 C37 . . . . -178.99(14) ?
    C30 C29 C34 C33 . . . . 0.6(2) ?
    C30 C29 C34 C36 . . . . -177.34(13) ?
    C30 C31 C32 C33 . . . . 0.5(2) ?
    C31 C32 C33 C34 . . . . 0.0(2) ?
    C32 C33 C34 C29 . . . . -0.6(2) ?
    C32 C33 C34 C36 . . . . 176.94(14) ?
    C33 C34 C36 C35 . . . . -176.81(14) ?
    C33 C34 C36 C37 . . . . 3.3(2) ?
    C34 C29 C30 C31 . . . . 0.0(2) ?
    C34 C36 C37 C38 . . . . -178.36(14) ?
    C35 S2 C29 C30 . . . . 176.34(13) ?
    C35 S2 C29 C34 . . . . -1.85(11) ?
    C35 C36 C37 C38 . . . . 1.8(2) ?
    C35 C40 C41 N4 . . . . 132.23(14) ?
    C35 C40 C41 C42 . . . . -50.3(2) ?
    C36 C35 C40 C39 . . . . 3.6(2) ?
    C36 C35 C40 C41 . . . . -177.64(13) ?
    C36 C37 C38 C39 . . . . 1.3(2) ?
    C37 C38 C39 C40 . . . . -2.0(2) ?
    C38 C39 C40 C35 . . . . -0.5(2) ?
    C38 C39 C40 C41 . . . . -179.24(14) ?
    C39 C40 C41 N4 . . . . -49.0(2) ?
    C39 C40 C41 C42 . . . . 128.39(16) ?
    C40 C35 C36 C34 . . . . 175.81(13) ?
    C40 C35 C36 C37 . . . . -4.3(2) ?
    C40 C41 C42 C43 . . . . -171.86(14) ?
    C41 N4 N5 Fe2 . . . . -177.03(10) ?
    C41 N4 N5 C44 . . . . -6.40(19) ?
    C41 C42 C43 C44 . . . . -2.8(2) ?
    C42 C43 C44 N5 . . . . -4.1(2) ?
    C42 C43 C44 C45 . . . . 177.30(14) ?
    C43 C44 C45 N6 . . . . 174.86(14) ?
    C43 C44 C45 C46 . . . . -8.5(2) ?
    C44 C45 C46 C47 . . . . -177.45(15) ?
    C45 N6 C49 C48 . . . . -2.7(2) ?
    C45 C46 C47 C48 . . . . -1.5(3) ?
    C46 C47 C48 C49 . . . . 2.0(3) ?
    C47 C48 C49 N6 . . . . 0.2(3) ?
    C49 N6 C45 C44 . . . . 179.90(13) ?
    C49 N6 C45 C46 . . . . 3.1(2) ?
_shelx_space_group_comment
;
The symmetry employed for this shelxl refinement is uniquely defined
by the following loop, which should always be used as a source of
symmetry information in preference to the above space-group names.
They are only intended as comments.
;
_shelx_estimated_absorpt_T_min     0.839
_shelx_estimated_absorpt_T_max     0.942
_shelx_hkl_file
;
   0 -42   1  183.10    9.70
   0 -42   2   14.34    4.54
   0 -42   3   -3.93    4.21
   0 -42   4    3.60    4.26
   0 -42   5  111.18    7.52
   0 -42   6   17.04    4.92
   0 -41   0    5.30    3.88
   0 -41   1   72.88    6.12
   0 -41  -1   62.96    5.83
   0 -41   2    0.35    4.03
   0 -41   3  111.78    7.24
   0 -41   4   22.86    4.75
   0 -41   5   61.10    5.94
   0 -41   6   57.79    5.82
   0 -41   7    1.07    4.22
   0 -40   0   23.07    4.62
   0 -40   1    7.55    4.09
   0 -40  -1    5.90    3.83
   0 -40   2  177.45    9.26
   0 -40  -2  181.87    9.38
   0 -40   3   -3.75    4.17
   0 -40  -3    2.51    3.82
   0 -40   4  118.99    7.56
   0 -40   5   -1.74    4.22
   0 -40   6   38.81    5.21
   0 -40   7   28.88    4.93
   0 -39   0   -2.34    3.69
   0 -39   1   27.42    4.56
   0 -39  -1   25.03    4.34
   0 -39   2   30.41    4.79
   0 -39  -2   26.73    4.33
   0 -39   3    3.99    4.08
   0 -39  -3    7.36    3.84
   0 -39   4   12.70    4.10
   0 -39  -4   14.75    4.30
   0 -39   5    5.09    4.11
   0 -39  -5    2.87    3.81
   0 -39   6    4.75    4.08
   0 -39   7  113.02    7.33
   0 -38   0    3.26    3.94
   0 -38   1  155.55    8.32
   0 -38  -1  156.90    8.36
   0 -38   2   82.02    6.32
   0 -38  -2   80.96    6.16
   0 -38   3   23.62    4.54
   0 -38  -3   24.35    4.41
   0 -38   4    0.98    3.88
   0 -38  -4   -0.31    3.78
   0 -38  -4    0.35    3.60
   0 -38  -5  471.33   17.81
   0 -38   5  453.63   18.03
   0 -38  -5  489.68   18.42
   0 -38   6   12.56    4.24
   0 -38  -6   11.61    3.98
   0 -38   7  341.62   14.62
   0 -38  -7  364.73   14.48
   0 -38   8   -2.99    4.11
   0 -37   0    2.22    3.60
   0 -37   1   26.48    4.36
   0 -37  -1   24.63    4.25
   0 -37   2    0.63    3.88
   0 -37  -2    3.26    3.67
   0 -37   3  173.53    8.99
   0 -37  -3  187.06    9.28
   0 -37   4    2.84    3.69
   0 -37  -4    1.38    3.51
   0 -37  -4    3.02    3.70
   0 -37   5  179.43    9.35
   0 -37  -5  176.84    9.08
   0 -37  -6    6.15    4.00
   0 -37   6    3.22    3.64
   0 -37  -6    3.37    3.61
   0 -37   7   24.26    4.45
   0 -37  -7   29.33    4.71
   0 -37   8    6.81    4.09
   0 -37  -8    2.17    3.60
   0 -36   0  292.51   12.40
   0 -36   1   49.86    4.88
   0 -36  -1   53.21    4.90
   0 -36   2  147.68    8.04
   0 -36  -2  153.03    8.11
   0 -36   3    8.86    3.78
   0 -36  -3   13.47    3.67
   0 -36  -3    6.86    3.73
   0 -36  -4  155.71    8.22
   0 -36  -4  145.96    7.65
   0 -36  -5  239.24   10.89
   0 -36  -5  223.70   10.32
   0 -36   5  228.35   10.59
   0 -36  -6   33.20    4.87
   0 -36   6   29.92    4.63
   0 -36  -6   24.82    4.18
   0 -36   7   91.14    6.57
   0 -36  -7  103.23    6.60
   0 -36   8    0.63    3.83
   0 -36  -8    6.06    3.44
   0 -36  -9    9.13    3.90
   0 -35   0    4.78    3.17
   0 -35   1   32.94    4.26
   0 -35  -1   37.23    4.44
   0 -35  -2   -0.31    3.46
   0 -35   2   -0.30    3.24
   0 -35  -3    8.29    3.55
   0 -35  -3    9.96    3.47
   0 -35   3   15.45    4.00
   0 -35  -4   -2.62    3.62
   0 -35   4    2.08    3.20
   0 -35  -4    0.29    3.09
   0 -35   5    4.83    3.64
   0 -35  -5    5.49    3.37
   0 -35  -5    4.36    3.75
   0 -35  -6    5.83    3.50
   0 -35  -6    8.95    3.72
   0 -35   6    7.35    3.55
   0 -35  -7    2.06    3.50
   0 -35  -7    0.69    0.91
   0 -35   7    2.46    3.77
   0 -35  -8   -1.09    4.17
   0 -35  -8    0.30    3.48
   0 -35   8    3.70    3.77
   0 -35   9    9.22    3.93
   0 -35  -9    8.94    3.81
   0 -35 -10    3.59    3.82
   0 -34   0    4.63    3.34
   0 -34  -1   40.30    4.47
   0 -34   1   55.41    4.67
   0 -34  -2   46.28    4.77
   0 -34   2   50.92    4.61
   0 -34  -3    9.30    3.72
   0 -34  -3   12.17    3.57
   0 -34   3   14.71    3.61
   0 -34  -4    1.27    3.51
   0 -34   4    5.19    3.36
   0 -34  -4    4.19    3.24
   0 -34   5   46.97    4.91
   0 -34  -5   58.49    5.09
   0 -34  -5   63.72    5.40
   0 -34  -6   26.94    3.97
   0 -34  -6   26.51    4.42
   0 -34   6   19.65    3.86
   0 -34   7  187.44    8.07
   0 -34  -7  211.62    8.21
   0 -34  -8   21.34    4.10
   0 -34   8   16.79    4.00
   0 -34  -9   82.29    5.80
   0 -34   9   69.44    5.72
   0 -34 -10    5.53    3.69
   0 -34 -11   25.64    4.42
   0 -33   0    0.84    2.94
   0 -33   1   25.03    3.89
   0 -33  -1   25.16    3.82
   0 -33  -2   95.24    6.17
   0 -33   2   91.22    5.91
   0 -33  -3  238.82   10.60
   0 -33  -3  232.52   10.20
   0 -33   3  231.37   10.22
   0 -33   4   13.67    3.57
   0 -33  -4   10.22    3.67
   0 -33  -4   14.10    3.43
   0 -33  -5  100.01    6.14
   0 -33  -5   98.89    6.50
   0 -33   5  100.64    6.19
   0 -33  -6   11.60    3.49
   0 -33   6   17.02    3.72
   0 -33   7  118.55    6.31
   0 -33  -7  120.62    6.26
   0 -33  -8  436.88   16.68
   0 -33   8  399.29   15.95
   0 -33  -8  423.25   16.03
   0 -33   9   27.41    4.25
   0 -33  -9   37.91    4.51
   0 -33  -9   40.78    5.00
   0 -33 -10  110.12    6.83
   0 -33 -11  157.40    8.21
   0 -33 -12  151.50    8.05
   0 -32   0    6.52    3.31
   0 -32   1  483.39   18.02
   0 -32  -1  507.97   18.28
   0 -32   2   75.20    5.31
   0 -32  -2   78.18    5.55
   0 -32  -3   83.88    5.59
   0 -32  -3   79.66    5.73
   0 -32   3   88.96    5.65
   0 -32  -4    9.93    3.48
   0 -32  -4    5.52    3.28
   0 -32   4    7.03    3.16
   0 -32  -4   10.52    3.46
   0 -32  -5   41.10    4.32
   0 -32  -5   42.97    4.69
   0 -32   5   36.80    4.31
   0 -32  -6   59.36    4.75
   0 -32   6   55.41    4.95
   0 -32  -7   15.97    3.53
   0 -32   7   15.22    3.61
   0 -32  -8   54.16    5.25
   0 -32  -8   46.49    4.87
   0 -32   8   46.59    4.73
   0 -32  -9    2.76    3.47
   0 -32  -9    1.04    3.79
   0 -32   9   -0.28    3.52
   0 -32 -10   34.44    4.44
   0 -32 -10   34.26    4.97
   0 -32  10   31.12    4.38
   0 -32 -11   34.57    4.47
   0 -32 -12   24.23    4.25
   0 -32 -13    9.95    3.83
   0 -31   0    4.47    2.98
   0 -31  -1    9.17    3.31
   0 -31   1   12.73    3.25
   0 -31  -1    7.01    3.29
   0 -31  -2  241.48   10.44
   0 -31   2  237.30   10.21
   0 -31  -3    1.26    3.01
   0 -31  -3    1.70    3.21
   0 -31   3    2.88    3.11
   0 -31  -4  141.61    7.53
   0 -31  -4  154.94    7.53
   0 -31  -4  152.73    7.78
   0 -31   4  143.64    7.51
   0 -31  -5   32.31    4.29
   0 -31  -5   35.51    4.09
   0 -31   5   39.33    4.26
   0 -31  -5   39.37    4.45
   0 -31   6    4.06    3.11
   0 -31  -6    4.94    3.16
   0 -31   7   54.86    4.70
   0 -31  -7   56.25    4.69
   0 -31  -8    0.80    3.23
   0 -31   8    4.93    3.29
   0 -31  -8    0.33    3.55
   0 -31  -9   26.85    4.42
   0 -31  -9   20.14    3.96
   0 -31   9   18.73    3.93
   0 -31 -10  146.70    7.40
   0 -31  10  129.40    7.30
   0 -31 -10  137.32    8.06
   0 -31 -11    5.17    3.62
   0 -31 -12   -3.54    3.76
   0 -31 -13   41.44    4.80
   0 -30   0 1041.91   34.44
   0 -30  -1   12.28    3.27
   0 -30   1    9.03    3.01
   0 -30  -1    4.84    2.98
   0 -30   2   12.76    3.12
   0 -30  -2   12.88    3.30
   0 -30  -3   27.17    3.75
   0 -30  -3   30.82    3.89
   0 -30   3   28.30    3.60
   0 -30  -4   -0.25    2.85
   0 -30  -4    4.96    3.21
   0 -30  -4    0.28    3.06
   0 -30   4   -1.77    2.93
   0 -30  -5   10.20    3.27
   0 -30   5    5.91    3.27
   0 -30  -5    7.92    3.40
   0 -30  -5    6.39    3.30
   0 -30  -6   -2.34    3.27
   0 -30   6    1.05    3.03
   0 -30  -6    1.01    2.88
   0 -30   7    8.45    3.24
   0 -30  -7    6.63    3.28
   0 -30  -8    7.99    3.27
   0 -30   8    2.65    3.12
   0 -30  -8    2.25    3.57
   0 -30  -9   57.05    4.66
   0 -30   9   44.12    4.65
   0 -30  -9   48.67    5.23
   0 -30 -10    1.57    3.23
   0 -30  10    2.90    3.40
   0 -30 -10    6.54    3.91
   0 -30  10    6.93    2.99
   0 -30  11    6.99    3.10
   0 -30 -11    2.64    3.41
   0 -30 -11    1.77    3.75
   0 -30 -12    3.18    3.42
   0 -30 -13    2.38    3.53
   0 -30 -14   12.56    4.05
   0 -29   0   12.04    3.41
   0 -29  -1    8.65    2.92
   0 -29   1    2.66    2.83
   0 -29  -1    7.83    3.05
   0 -29  -2    1.81    3.05
   0 -29   2    3.13    2.78
   0 -29  -3   81.09    5.47
   0 -29   3   91.85    5.47
   0 -29  -4   25.62    3.82
   0 -29  -4   31.43    3.62
   0 -29   4   28.05    3.67
   0 -29  -4   31.25    3.81
   0 -29  -5   38.45    4.28
   0 -29  -5   46.70    4.39
   0 -29   5   34.22    4.04
   0 -29  -5   39.05    4.04
   0 -29  -6   28.31    3.63
   0 -29  -6   32.68    4.08
   0 -29   6   28.84    3.81
   0 -29  -7    2.94    3.33
   0 -29   7    5.38    3.16
   0 -29  -7    3.21    3.12
   0 -29  -8  139.07    7.65
   0 -29  -8  124.69    6.80
   0 -29   8  134.76    7.00
   0 -29  -9   81.42    6.09
   0 -29   9   69.54    4.57
   0 -29  -9   79.33    5.28
   0 -29   9   76.04    5.36
   0 -29 -10   30.76    4.57
   0 -29  10   26.21    4.12
   0 -29 -10   32.59    4.10
   0 -29  10   26.74    3.42
   0 -29 -11  150.94    8.17
   0 -29 -11  138.76    7.20
   0 -29 -12    2.32    3.39
   0 -29 -12   -0.36    3.98
   0 -29 -13   84.93    5.76
   0 -29 -14   96.28    6.11
   0 -28   0   70.75    4.73
   0 -28   0   57.56    4.66
   0 -28  -1  664.14   23.33
   0 -28  -1  697.19   23.61
   0 -28   1  703.41   23.56
   0 -28  -2  111.13    6.17
   0 -28   2   98.84    5.66
   0 -28   3  151.23    7.28
   0 -28  -3  148.64    7.45
   0 -28   4   -1.88    2.98
   0 -28  -4    1.55    2.90
   0 -28  -4   -1.32    2.94
   0 -28  -4    2.99    2.76
   0 -28   5    6.69    3.17
   0 -28  -5    5.86    3.15
   0 -28  -5    7.46    2.94
   0 -28  -5    6.84    2.89
   0 -28   6   11.95    3.14
   0 -28  -6   15.54    3.24
   0 -28  -6   14.63    3.28
   0 -28   7  147.42    7.33
   0 -28  -7  149.72    7.64
   0 -28  -7  138.12    7.06
   0 -28  -8   14.95    3.42
   0 -28  -8   13.27    3.88
   0 -28  -8   10.24    3.70
   0 -28   8   16.94    3.28
   0 -28   8   10.65    2.59
   0 -28  -9   43.56    4.22
   0 -28  -9   46.04    4.80
   0 -28   9   34.48    4.16
   0 -28   9   41.94    3.66
   0 -28 -10  166.55    8.47
   0 -28  10  145.63    6.80
   0 -28  10  139.06    7.40
   0 -28 -10  148.33    7.38
   0 -28 -11   21.11    4.35
   0 -28 -11   13.49    3.47
   0 -28  11   14.00    3.28
   0 -28 -12  244.89   10.91
   0 -28 -12  244.24    9.88
   0 -28 -13    1.50    3.29
   0 -28 -14   86.38    5.72
   0 -27   0   -2.83    2.77
   0 -27   0   -0.92    2.88
   0 -27  -1  128.33    6.71
   0 -27  -1  148.29    7.10
   0 -27   1  150.64    6.99
   0 -27  -2   24.59    3.48
   0 -27   2   28.04    3.40
   0 -27   3   12.39    3.21
   0 -27  -3   12.91    3.29
   0 -27  -4    1.25    2.69
   0 -27  -4    3.57    2.97
   0 -27   4    2.71    2.69
   0 -27  -4    5.11    2.71
   0 -27  -5   16.25    3.29
   0 -27  -5   15.72    3.08
   0 -27  -5   13.02    3.32
   0 -27   5   18.84    3.20
   0 -27  -6   43.15    4.33
   0 -27  -6   33.53    3.71
   0 -27   6   35.12    3.80
   0 -27  -7    4.16    3.19
   0 -27   7   -0.24    2.83
   0 -27  -7    2.99    2.73
   0 -27  -8   12.03    3.50
   0 -27  -8    9.98    3.63
   0 -27   8   13.51    3.28
   0 -27   8   13.69    2.73
   0 -27  -8   13.34    3.21
   0 -27   9   71.93    5.04
   0 -27   9   70.45    4.53
   0 -27  -9   78.89    5.14
   0 -27  -9   87.47    5.88
   0 -27 -10   23.17    4.18
   0 -27  10   21.44    3.66
   0 -27 -10   23.58    3.66
   0 -27  10   17.50    3.03
   0 -27 -11   54.77    5.30
   0 -27 -11   52.06    4.57
   0 -27  11   42.47    4.08
   0 -27 -12  107.89    7.07
   0 -27 -12  102.32    6.07
   0 -27 -13   33.07    4.08
   0 -27 -13   26.94    4.82
   0 -27 -14  170.25    8.21
   0 -26   0  378.86   13.78
   0 -26   0  369.15   13.82
   0 -26   1  547.56   18.74
   0 -26  -1  569.41   18.94
   0 -26   2  587.86   20.54
   0 -26  -2  607.22   20.76
   0 -26   3  135.34    6.77
   0 -26  -3  148.32    7.15
   0 -26   4  116.62    6.04
   0 -26  -4  107.64    6.08
   0 -26  -4  120.77    6.30
   0 -26  -4  116.62    6.35
   0 -26   5  369.30   13.44
   0 -26  -5  347.69   13.25
   0 -26  -5  363.23   13.66
   0 -26  -5  346.30   13.69
   0 -26  -6  205.17    9.13
   0 -26  -6  209.49    8.75
   0 -26  -6  201.20    6.87
   0 -26   6  203.60    8.82
   0 -26  -7   28.93    3.63
   0 -26  -7   32.60    4.10
   0 -26   7   23.74    2.86
   0 -26   7   34.75    3.65
   0 -26  -7   30.38    3.99
   0 -26   8  128.02    5.90
   0 -26  -8  112.17    6.75
   0 -26  -8  120.46    6.35
   0 -26   8  118.26    6.34
   0 -26  -8  123.46    6.95
   0 -26  -9   51.46    4.73
   0 -26  -9   40.33    4.16
   0 -26  -9   49.01    4.83
   0 -26   9   34.48    3.89
   0 -26   9   44.12    3.64
   0 -26 -10    3.45    3.37
   0 -26 -10    8.19    3.12
   0 -26  10   10.67    3.14
   0 -26  10    5.75    2.66
   0 -26 -11  197.81    8.52
   0 -26 -11  194.01    9.32
   0 -26  12   -0.84    2.84
   0 -26 -12    1.19    3.10
   0 -26 -12    2.67    3.98
   0 -26 -13   60.54    5.67
   0 -26 -13   58.47    4.57
   0 -26 -14    5.22    3.27
   0 -25   0    1.60    2.47
   0 -25   0    5.30    2.69
   0 -25  -1  149.93    6.73
   0 -25   1  139.82    6.63
   0 -25  -1  129.67    6.70
   0 -25  -2   23.92    3.26
   0 -25   2   23.16    3.19
   0 -25  -3  233.06    9.62
   0 -25   3  224.41    9.29
   0 -25   4   39.38    3.66
   0 -25  -4   38.79    3.69
   0 -25  -4   36.85    3.79
   0 -25  -4   35.91    3.77
   0 -25  -5   99.65    5.57
   0 -25   5  103.88    5.72
   0 -25  -5  113.27    6.11
   0 -25  -6  121.35    6.57
   0 -25   6  132.08    6.30
   0 -25   6  132.81    5.72
   0 -25  -6  116.79    4.37
   0 -25  -6  126.39    6.30
   0 -25  -7  257.46   10.80
   0 -25  -7  264.33   10.97
   0 -25  -7  247.36   10.19
   0 -25   7  259.26    9.71
   0 -25   7  257.14   10.40
   0 -25  -8  193.12    8.73
   0 -25  -8  192.18    8.19
   0 -25  -8  167.86    8.47
   0 -25   8  178.92    8.06
   0 -25   8  170.72    7.41
   0 -25  -9   55.94    4.86
   0 -25  -9   63.43    4.59
   0 -25  -9   58.55    5.28
   0 -25   9   55.35    4.34
   0 -25   9   56.95    4.02
   0 -25 -10   13.37    3.81
   0 -25 -10    9.09    3.14
   0 -25  10    5.27    2.96
   0 -25  10    7.35    2.65
   0 -25 -11  172.84    8.77
   0 -25 -11  181.38    8.06
   0 -25  11  161.16    7.52
   0 -25 -12   20.47    4.34
   0 -25 -12   19.75    3.59
   0 -25  12   21.94    3.47
   0 -25 -13   70.50    5.94
   0 -25 -13   71.75    5.08
   0 -25  13   56.01    4.59
   0 -25 -14   25.00    3.82
   0 -25 -14   20.48    4.62
   0 -24   0   39.37    3.62
   0 -24   0   33.97    3.75
   0 -24  -1  341.93   12.92
   0 -24   1  358.04   13.01
   0 -24  -1  364.46   13.19
   0 -24  -2    9.66    2.66
   0 -24   2   11.76    2.53
   0 -24   3   96.05    5.28
   0 -24  -3   98.06    5.51
   0 -24   4    6.78    2.71
   0 -24  -4    5.50    2.59
   0 -24  -4    3.72    2.79
   0 -24  -4    6.07    2.84
   0 -24  -5   -0.47    2.55
   0 -24  -5    0.60    2.71
   0 -24   5    1.02    2.39
   0 -24  -6   12.96    3.21
   0 -24  -6   12.81    2.67
   0 -24  -6   12.89    1.19
   0 -24   6    8.76    2.26
   0 -24   6    8.10    2.68
   0 -24  -7   -2.49    2.94
   0 -24  -7    3.16    2.93
   0 -24   7    1.42    2.19
   0 -24  -7    1.03    2.96
   0 -24   7    1.29    2.56
   0 -24  -8  458.66   16.38
   0 -24  -8  442.35   15.65
   0 -24  -8  442.28   16.33
   0 -24   8  397.38   15.40
   0 -24   8  429.88   15.04
   0 -24  -9    4.53    3.30
   0 -24  -9   -0.22    2.89
   0 -24  -9    2.96    3.34
   0 -24   9    0.35    2.36
   0 -24   9    0.22    2.59
   0 -24 -10  110.55    7.07
   0 -24 -10  142.43    7.22
   0 -24 -10  133.66    6.38
   0 -24  10  112.09    6.12
   0 -24  10  104.31    5.69
   0 -24 -11   74.38    5.68
   0 -24 -11   76.77    4.97
   0 -24  11   63.67    4.57
   0 -24 -12   26.17    4.47
   0 -24 -12   32.49    3.86
   0 -24  12   21.79    3.47
   0 -24 -13  188.82    9.26
   0 -24 -13  198.26    8.34
   0 -24 -14   37.97    4.14
   0 -24 -14   42.04    5.10
   0 -24 -15    9.34    3.25
   0 -23   0    1.29    2.12
   0 -23   0    6.43    2.43
   0 -23  -1  175.91    7.77
   0 -23   1  195.64    7.93
   0 -23  -1  192.36    8.01
   0 -23  -2  327.62   12.27
   0 -23   2  327.39   12.08
   0 -23  -3 1053.64   34.16
   0 -23   3 1042.04   33.87
   0 -23  -4   42.84    3.74
   0 -23  -4   45.01    3.54
   0 -23  -4   35.30    3.82
   0 -23   4   46.49    3.62
   0 -23   5   19.56    3.03
   0 -23  -5   13.38    3.05
   0 -23  -5   15.53    2.69
   0 -23  -6   17.04    3.20
   0 -23  -6   14.30    2.83
   0 -23  -6   17.19    1.25
   0 -23   6   20.71    2.59
   0 -23   6   15.91    2.94
   0 -23   7    6.00    2.19
   0 -23   7    4.31    2.63
   0 -23  -7    5.60    2.57
   0 -23  -7    5.31    3.06
   0 -23  -7    9.36    3.01
   0 -23  -8  192.94    8.50
   0 -23   8  160.51    7.05
   0 -23  -8  179.63    7.66
   0 -23  -8  175.71    8.33
   0 -23   8  155.22    7.47
   0 -23  -9   24.91    3.83
   0 -23  -9   24.55    3.28
   0 -23   9   17.19    2.87
   0 -23  -9   28.84    4.04
   0 -23   9   18.04    3.15
   0 -23  10   82.68    4.90
   0 -23 -10   78.48    6.10
   0 -23 -10  102.88    5.45
   0 -23 -10   99.94    6.10
   0 -23 -11    2.36    3.45
   0 -23 -11    3.02    2.80
   0 -23  11    3.59    2.64
   0 -23 -12   65.20    5.49
   0 -23 -12   72.63    4.77
   0 -23  13   26.52    3.77
   0 -23 -13   29.99    3.85
   0 -23 -13   28.09    4.36
   0 -23 -14  111.09    6.23
   0 -23 -14  128.24    7.61
   0 -23 -15    1.96    3.04
   0 -22   0   43.62    3.35
   0 -22   0   44.51    3.53
   0 -22  -1 1529.67   49.16
   0 -22  -1 1612.26   49.45
   0 -22   1 1540.99   49.21
   0 -22   2  194.14    7.82
   0 -22  -2  180.55    7.89
   0 -22  -3  397.54   14.54
   0 -22   3  408.63   14.33
   0 -22  -4  682.62   23.72
   0 -22   4  702.96   23.36
   0 -22  -4  712.98   23.68
   0 -22  -4  707.77   23.37
   0 -22   5   55.09    3.83
   0 -22   5   51.62    3.36
   0 -22  -5   57.38    4.29
   0 -22  -5   52.48    3.87
   0 -22  -6  233.87    9.47
   0 -22  -6  235.41    9.01
   0 -22   6  237.54    9.07
   0 -22   6  258.52    8.64
   0 -22   7    0.39    2.39
   0 -22   7   -1.66    2.13
   0 -22  -7   -1.54    2.55
   0 -22  -7    0.49    2.65
   0 -22  -7    1.46    2.78
   0 -22   8   14.25    2.63
   0 -22   8   15.46    3.08
   0 -22  -8   20.82    3.36
   0 -22  -8   19.59    3.60
   0 -22  -8    9.01    2.95
   0 -22  -9   45.05    4.34
   0 -22  -9   46.54    3.80
   0 -22   9   36.75    3.74
   0 -22  -9   41.30    4.45
   0 -22   9   35.43    3.31
   0 -22  10   16.69    2.92
   0 -22 -10   23.75    3.57
   0 -22 -10   22.23    4.03
   0 -22 -10   22.96    3.27
   0 -22  11   25.06    3.38
   0 -22 -11   33.83    3.54
   0 -22 -11   36.71    4.72
   0 -22 -11   33.55    4.32
   0 -22 -12   44.56    3.87
   0 -22 -12   38.60    4.39
   0 -22  12   34.02    3.74
   0 -22 -13    7.36    3.75
   0 -22  13    2.95    3.20
   0 -22 -13    6.83    2.95
   0 -22 -14    5.36    2.87
   0 -22 -14    0.95    3.75
   0 -22 -15    0.85    2.82
   0 -22 -15    1.29    3.69
   0 -21   0    0.51    1.96
   0 -21   0    1.95    2.24
   0 -21   1   16.58    2.89
   0 -21  -1    6.90    2.37
   0 -21  -1   10.75    2.56
   0 -21   1   18.96    2.93
   0 -21  -2   34.79    3.27
   0 -21   2   38.37    3.16
   0 -21  -3  260.83   10.23
   0 -21   3  264.24    9.96
   0 -21  -4  870.30   27.64
   0 -21  -4  822.32   27.25
   0 -21  -4  804.56   27.61
   0 -21   4  845.22   27.28
   0 -21   5   17.14    2.33
   0 -21   5   18.41    2.62
   0 -21  -5   19.57    2.79
   0 -21  -5   18.81    3.08
   0 -21  -6  607.52   20.05
   0 -21   6  597.65   19.55
   0 -21   6  575.85   19.99
   0 -21  -6  581.16   20.41
   0 -21   7   91.10    4.90
   0 -21   7   98.61    5.39
   0 -21  -7  115.77    6.20
   0 -21  -7  132.48    5.75
   0 -21  -7  121.91    6.16
   0 -21   8   55.37    4.05
   0 -21  -8   69.03    4.32
   0 -21  -8   57.00    4.76
   0 -21   8   58.59    3.77
   0 -21  -9  844.87   27.96
   0 -21   9  773.43   26.62
   0 -21   9  770.15   26.89
   0 -21 -10  152.22    6.79
   0 -21  10  131.60    6.46
   0 -21 -10  151.71    7.82
   0 -21 -11  157.82    6.89
   0 -21 -11  148.51    7.96
   0 -21 -12   28.96    3.36
   0 -21  12   22.13    3.37
   0 -21 -12   19.94    3.91
   0 -21 -13  192.83    8.10
   0 -21 -13  186.72    9.09
   0 -21 -14    6.85    2.89
   0 -21 -14    7.97    3.76
   0 -21 -15   14.46    4.02
   0 -21 -15   12.39    3.24
   0 -20   0  124.59    5.57
   0 -20   0  118.65    5.60
   0 -20  -1  767.44   24.71
   0 -20   1  758.09   24.55
   0 -20  -1  725.48   24.49
   0 -20   1  747.74   24.57
   0 -20  -2    2.52    2.23
   0 -20   2    1.29    2.05
   0 -20   3   18.40    2.56
   0 -20  -3   18.07    2.55
   0 -20  -4  374.30   13.51
   0 -20   4  375.04   13.51
   0 -20   4  399.04   13.09
   0 -20  -4  391.51   13.84
   0 -20  -4  371.89   13.86
   0 -20   5    5.80    2.26
   0 -20   5    3.04    1.86
   0 -20  -5    4.26    2.34
   0 -20  -5    6.89    2.14
   0 -20   6  334.71   11.52
   0 -20   6  307.11   11.85
   0 -20  -6  334.22   11.96
   0 -20  -6  333.77   12.39
   0 -20  -7  334.54   12.81
   0 -20   7  305.85   12.05
   0 -20   7  320.06   11.71
   0 -20   8  543.97   19.71
   0 -20  -8  638.70   21.13
   0 -20  -8  680.36   20.40
   0 -20   8  557.70   20.07
   0 -20   9   18.20    2.97
   0 -20  -9   23.15    2.94
   0 -20   9   14.25    2.69
   0 -20  -9   16.69    3.79
   0 -20 -10  109.09    6.60
   0 -20  10   97.39    5.36
   0 -20 -11   55.36    4.00
   0 -20 -11   53.58    4.99
   0 -20 -12  199.71    8.40
   0 -20  12  191.96    8.56
   0 -20 -12  210.00    9.83
   0 -20 -13  136.91    6.68
   0 -20  13  141.25    7.03
   0 -20 -14   64.80    5.52
   0 -20 -14   56.89    4.34
   0 -20  15    3.73    5.17
   0 -20 -15    3.40    2.94
   0 -20 -15    4.90    3.79
   0 -20 -16   11.24    4.10
   0 -19   0    0.30    1.85
   0 -19   0    1.44    2.01
   0 -19   1   94.16    4.68
   0 -19  -1   97.83    4.76
   0 -19  -1   91.48    4.62
   0 -19   1   90.99    4.67
   0 -19   2  572.99   18.87
   0 -19  -2  554.14   19.04
   0 -19  -3   17.77    2.59
   0 -19   3   18.96    2.34
   0 -19  -4  760.41   25.23
   0 -19   4  817.89   24.85
   0 -19  -4  773.51   25.52
   0 -19   4  778.16   25.27
   0 -19  -4  721.54   25.50
   0 -19   5    4.88    2.09
   0 -19  -5    5.08    2.43
   0 -19  -5    1.12    1.98
   0 -19   5    3.91    1.75
   0 -19  -6   40.41    3.28
   0 -19   6   43.61    2.95
   0 -19   6   44.65    3.42
   0 -19  -6   41.50    3.53
   0 -19  -7   89.66    5.30
   0 -19  -7   90.54    4.68
   0 -19   7   85.90    4.35
   0 -19  -8  415.73   12.82
   0 -19  -8  381.68   13.51
   0 -19   8  297.40   12.30
   0 -19   8  321.37   12.23
   0 -19   9   15.44    2.77
   0 -19  -9   20.98    2.88
   0 -19  -9   17.10    3.53
   0 -19   9   16.23    2.81
   0 -19 -10   44.06    3.54
   0 -19 -10   35.58    4.41
   0 -19 -11   48.55    3.77
   0 -19 -11   45.14    4.75
   0 -19  11   45.04    3.90
   0 -19 -12    1.15    2.57
   0 -19 -12    1.92    3.71
   0 -19  12   -1.96    2.96
   0 -19 -13    6.41    2.52
   0 -19  13    8.38    3.12
   0 -19 -14   11.33    2.88
   0 -19  14    9.66    3.56
   0 -19 -15   62.78    5.34
   0 -19 -15   58.10    4.30
   0 -19 -16   24.60    4.46
   0 -18   0  239.76    8.84
   0 -18   0  233.09    8.90
   0 -18   1    4.33    1.89
   0 -18  -1    4.35    1.93
   0 -18  -1    2.59    1.82
   0 -18   1    4.56    2.05
   0 -18   2  106.47    5.01
   0 -18  -2  112.66    5.22
   0 -18  -3  823.68   27.81
   0 -18   3  882.31   27.62
   0 -18   4    1.68    1.63
   0 -18   4    4.13    1.82
   0 -18  -4    2.98    1.98
   0 -18  -4    3.68    2.11
   0 -18  -5  375.52   13.82
   0 -18  -5  380.39   13.44
   0 -18   5  388.37   13.49
   0 -18   5  395.79   13.10
   0 -18   6   69.74    4.17
   0 -18   6   69.73    3.75
   0 -18  -6   74.53    4.47
   0 -18  -6   79.57    4.17
   0 -18  -7   49.20    3.43
   0 -18   7   42.86    3.36
   0 -18  -7   52.50    4.16
   0 -18   7   44.56    3.18
   0 -18  -8  193.04    8.27
   0 -18   8  166.83    7.27
   0 -18   8  158.97    7.13
   0 -18  -8  197.82    7.52
   0 -18  -9  355.10   11.77
   0 -18  -9  334.63   12.69
   0 -18 -10   10.59    3.47
   0 -18  10    9.49    2.82
   0 -18 -10    9.37    2.50
   0 -18 -11    2.67    3.17
   0 -18  11    3.44    2.73
   0 -18 -11    5.27    2.48
   0 -18 -12  150.02    8.21
   0 -18 -12  148.29    6.83
   0 -18  12  150.65    7.17
   0 -18 -13    2.44    2.47
   0 -18  13    3.25    3.06
   0 -18 -14  134.14    6.54
   0 -18  14  151.33    7.36
   0 -18 -15   39.76    4.60
   0 -18  15   39.37    5.72
   0 -18 -15   39.41    3.63
   0 -18  16   10.81    5.17
   0 -18 -16    5.61    3.58
   0 -17   0   -0.14    1.70
   0 -17   0    0.27    1.68
   0 -17  -1   97.16    4.63
   0 -17   1   99.54    4.60
   0 -17   1  104.37    4.64
   0 -17  -2  229.15    8.76
   0 -17   2  229.08    8.54
   0 -17   3   31.82    2.69
   0 -17  -3   35.86    2.90
   0 -17   3   29.79    2.36
   0 -17  -4  812.56   26.34
   0 -17   4  795.36   25.63
   0 -17   4  803.36   25.99
   0 -17  -4  813.89   26.00
   0 -17  -5  614.30   18.19
   0 -17   5  557.61   19.42
   0 -17   5  555.34   19.03
   0 -17  -5  562.36   19.82
   0 -17  -5  573.61   19.42
   0 -17   6    3.50    2.01
   0 -17  -6    6.25    2.42
   0 -17   6    7.59    1.85
   0 -17  -6    5.48    1.92
   0 -17  -7    0.21    2.47
   0 -17   7   -0.47    2.02
   0 -17   7    0.96    1.92
   0 -17  -7   -0.46    2.08
   0 -17   8   40.07    3.37
   0 -17  -8   51.41    3.48
   0 -17   8   40.71    3.27
   0 -17  -8   49.45    4.27
   0 -17   9  174.28    7.85
   0 -17  -9  200.32    8.93
   0 -17  10   68.41    4.44
   0 -17 -10   77.12    5.48
   0 -17 -10   79.24    4.47
   0 -17 -11  241.69   10.24
   0 -17 -11  228.13    8.88
   0 -17  12   88.44    5.20
   0 -17 -12   77.94    4.55
   0 -17 -12   74.20    6.01
   0 -17  13  229.69    9.76
   0 -17 -13  236.39   10.95
   0 -17 -13  233.43    9.26
   0 -17  14   24.78    3.96
   0 -17 -14   30.71    3.39
   0 -17  14   30.28    5.17
   0 -17 -15    9.17    2.82
   0 -17  15   11.09    4.74
   0 -17  16  139.21    9.00
   0 -17 -16  136.79    7.53
   0 -17 -17   -2.04    3.74
   0 -16   0   25.56    2.43
   0 -16   0   27.83    2.52
   0 -16  -1    2.04    1.77
   0 -16  -1    2.09    1.81
   0 -16   1    0.78    1.67
   0 -16   1    0.51    1.77
   0 -16  -2   46.22    3.19
   0 -16   2   51.79    3.13
   0 -16   3   55.42    3.21
   0 -16   3   50.77    2.81
   0 -16  -3   51.76    3.45
   0 -16  -4 2316.31   68.66
   0 -16   4 2150.86   68.21
   0 -16  -4 2201.86   68.23
   0 -16   4 2184.64   67.89
   0 -16  -5    3.26    2.16
   0 -16  -5    3.26    1.89
   0 -16   5    6.16    1.68
   0 -16  -5    4.68    0.65
   0 -16   5    3.57    1.86
   0 -16  -6 1916.09   54.40
   0 -16   6 1613.45   54.17
   0 -16   6 1669.44   53.94
   0 -16  -6 1815.15   54.89
   0 -16  -7   55.26    3.36
   0 -16  -7   51.86    4.04
   0 -16   7   46.96    3.14
   0 -16   8  311.40   12.21
   0 -16  -8  409.24   12.59
   0 -16  -8  383.28   13.39
   0 -16   8  314.81   12.24
   0 -16  -9  121.64    6.44
   0 -16  -9  118.15    5.36
   0 -16 -10    2.14    3.30
   0 -16 -10    4.11    2.29
   0 -16  10    1.47    2.52
   0 -16 -11    0.85    3.36
   0 -16 -11    2.72    2.27
   0 -16 -12    6.12    3.62
   0 -16 -12    0.70    2.45
   0 -16 -13  116.16    7.32
   0 -16 -13  128.88    6.00
   0 -16  14   -0.37    4.49
   0 -16 -14   -2.50    2.55
   0 -16  15   14.82    4.87
   0 -16 -15   17.45    2.89
   0 -16 -16   24.10    4.16
   0 -16  16   24.93    5.28
   0 -16 -17    6.50    3.67
   0 -15   0   -0.13    1.81
   0 -15   0   -1.43    1.60
   0 -15   1  501.22   16.77
   0 -15  -1  505.43   16.88
   0 -15  -1  506.31   16.76
   0 -15   1  513.94   16.78
   0 -15   2  941.57   29.88
   0 -15  -2  942.65   30.11
   0 -15   3  921.03   27.70
   0 -15  -3  854.11   28.25
   0 -15   3  845.93   28.00
   0 -15  -4  600.36   19.75
   0 -15  -4  610.81   20.12
   0 -15   4  592.65   19.40
   0 -15   4  621.20   19.79
   0 -15   5  110.53    4.93
   0 -15  -5  109.72    5.40
   0 -15  -5  124.53    5.06
   0 -15   5  105.44    4.67
   0 -15   6  141.89    6.05
   0 -15   6  136.44    6.11
   0 -15  -6  175.54    6.43
   0 -15  -6  172.51    7.06
   0 -15  -7   67.54    4.37
   0 -15  -7   72.04    3.74
   0 -15   7   64.03    3.60
   0 -15   8   16.64    2.35
   0 -15   8   16.30    2.54
   0 -15  -8   17.03    2.29
   0 -15  -8   16.99    3.08
   0 -15   9  139.62    6.38
   0 -15  -9  145.22    7.21
   0 -15  -9  149.09    6.25
   0 -15 -10   21.41    3.81
   0 -15 -10   21.80    2.80
   0 -15 -11   52.59    5.03
   0 -15 -11   53.34    3.74
   0 -15 -12    4.22    3.40
   0 -15 -12    4.91    2.40
   0 -15 -13   32.59    4.68
   0 -15 -13   37.91    3.47
   0 -15  14   -2.93    4.23
   0 -15 -14    2.77    2.39
   0 -15  15    5.37    4.50
   0 -15 -15    5.56    2.64
   0 -15  16    7.89    4.93
   0 -15 -17   28.05    4.11
   0 -14   0  273.67    9.82
   0 -14   0  282.44    9.76
   0 -14   1    3.50    1.71
   0 -14  -1    3.09    1.67
   0 -14  -1    3.10    1.73
   0 -14   1    1.91    1.56
   0 -14  -2   12.94    2.00
   0 -14   2   15.76    2.09
   0 -14   3   13.00    1.63
   0 -14   3   13.16    1.95
   0 -14  -4 1530.23   46.64
   0 -14   4 1421.01   45.90
   0 -14  -4 1525.48   46.26
   0 -14   4 1489.92   46.23
   0 -14  -5   86.90    4.45
   0 -14   5   72.25    3.87
   0 -14  -5   84.13    4.03
   0 -14   5   82.08    3.78
   0 -14   6   86.62    4.00
   0 -14  -6   88.78    4.14
   0 -14  -6   82.91    4.69
   0 -14   6   72.57    3.98
   0 -14   7   13.91    2.17
   0 -14  -7   14.48    2.66
   0 -14   7   13.16    2.07
   0 -14  -7   17.28    2.20
   0 -14  -8  325.74   12.43
   0 -14  -8  331.23   11.59
   0 -14  -9   19.00    3.27
   0 -14  -9   20.29    2.49
   0 -14 -10  137.17    7.07
   0 -14 -10  127.10    5.78
   0 -14 -11   17.20    3.93
   0 -14 -11   17.32    2.57
   0 -14 -12    2.96    3.42
   0 -14 -12    6.07    2.47
   0 -14  13  575.68   21.02
   0 -14 -13  552.80   18.92
   0 -14  14   41.16    5.27
   0 -14 -14   35.73    3.31
   0 -14 -15  136.94    6.28
   0 -14  15  133.93    8.50
   0 -14  16   33.98    5.40
   0 -14 -17   -2.95    3.49
   0 -13   0   -0.21    1.36
   0 -13   0   -0.32    1.55
   0 -13   1  208.47    7.66
   0 -13  -1  216.83    7.69
   0 -13   1  210.12    7.67
   0 -13  -1  215.07    7.84
   0 -13   2   57.07    2.99
   0 -13   2   55.85    2.78
   0 -13  -2   53.97    3.15
   0 -13   3  531.60   17.34
   0 -13   3  557.07   17.68
   0 -13   4  148.25    5.74
   0 -13  -4  145.77    6.14
   0 -13  -4  150.66    5.83
   0 -13   4  136.45    5.46
   0 -13   5  263.46    9.47
   0 -13  -5  282.64    9.54
   0 -13  -5  298.87   10.02
   0 -13  -6  403.20   12.79
   0 -13  -6  397.80   13.36
   0 -13   6  360.15   12.56
   0 -13   6  338.60   12.61
   0 -13  -7   38.00    2.62
   0 -13  -7   35.71    3.25
   0 -13   7   31.31    2.62
   0 -13  -8  105.60    4.84
   0 -13  -8  108.60    5.74
   0 -13  -9  142.60    6.08
   0 -13  -9  147.88    7.14
   0 -13 -10  113.23    5.23
   0 -13 -10  110.15    6.41
   0 -13 -11   81.18    4.34
   0 -13 -11   74.84    5.66
   0 -13 -12    1.74    3.21
   0 -13 -12    3.67    2.26
   0 -13  13  156.94    8.44
   0 -13 -13  138.90    6.33
   0 -13  14    6.40    4.30
   0 -13 -14    4.63    2.52
   0 -13  15   44.35    5.71
   0 -13 -15   42.54    3.49
   0 -13  16  207.57   10.65
   0 -13 -16  195.39    8.03
   0 -13  17    5.13    4.73
   0 -12   0  597.61   19.26
   0 -12   0  598.38   19.23
   0 -12   1  105.46    4.35
   0 -12   1   94.81    4.25
   0 -12  -1  106.19    4.29
   0 -12  -1  107.83    4.45
   0 -12  -2  122.31    5.09
   0 -12   2  128.13    4.72
   0 -12   2  122.08    4.91
   0 -12  -3 1798.53   54.40
   0 -12   3 1758.61   53.86
   0 -12   3 1707.26   54.07
   0 -12  -4 1124.54   33.24
   0 -12   4 1036.60   32.94
   0 -12  -4 1129.66   33.61
   0 -12  -5  339.64   11.12
   0 -12  -5  335.02   10.67
   0 -12   5  289.40   10.36
   0 -12   5  274.83   10.46
   0 -12  -6  776.97   23.01
   0 -12  -6  758.22   23.58
   0 -12  -7  227.01    8.74
   0 -12  -7  233.52    8.04
   0 -12  -8 1051.39   33.98
   0 -12  -8 1038.67   33.10
   0 -12  -9   48.60    4.15
   0 -12  -9   37.42    3.02
   0 -12 -10  257.78   10.61
   0 -12 -10  251.07    9.43
   0 -12 -11  710.67   25.35
   0 -12 -11  755.10   24.16
   0 -12 -12  414.30   15.97
   0 -12 -12  422.06   14.54
   0 -12  13   27.78    4.81
   0 -12 -13   32.80    3.01
   0 -12 -14  241.96    9.33
   0 -12  14  251.91   11.44
   0 -12 -15    2.58    2.46
   0 -12  15    7.61    4.11
   0 -12 -16   56.84    3.86
   0 -12  16   52.71    6.15
   0 -12  17   27.28    5.26
   0 -11   0    1.05    1.20
   0 -11   0   -0.09    1.24
   0 -11   1  102.84    4.19
   0 -11   1  103.08    4.16
   0 -11  -1   99.68    4.26
   0 -11  -1  100.57    4.12
   0 -11   2  224.16    7.67
   0 -11   2  214.17    7.44
   0 -11   3   61.60    3.05
   0 -11   3   62.79    2.84
   0 -11  -3   60.58    3.33
   0 -11  -4  260.08    8.33
   0 -11   4  217.26    7.94
   0 -11   4  212.89    8.08
   0 -11  -4  243.37    8.59
   0 -11  -5    6.18    2.03
   0 -11   5    7.61    1.70
   0 -11   5    7.56    1.65
   0 -11  -5   10.10    1.71
   0 -11  -6  284.81   10.28
   0 -11  -6  300.35    9.80
   0 -11  -7   90.60    4.80
   0 -11  -7   79.42    3.94
   0 -11  -8    3.65    2.62
   0 -11  -8    2.29    1.79
   0 -11  -9  688.30   22.33
   0 -11  -9  625.66   21.14
   0 -11 -10   13.69    2.28
   0 -11 -10   12.18    3.40
   0 -11 -11  842.31   27.16
   0 -11 -11  835.03   28.46
   0 -11 -12   29.01    2.87
   0 -11  12   36.20    4.59
   0 -11 -13    3.90    2.21
   0 -11  13    3.59    3.69
   0 -11 -14    2.99    2.20
   0 -11  14   -0.34    3.87
   0 -11 -15    0.94    2.27
   0 -11  15    3.20    4.22
   0 -11 -16   -0.31    2.45
   0 -11  16    1.49    4.52
   0 -11  17   18.41    5.00
   0 -10   0 1323.08   41.48
   0 -10   0 1359.80   41.52
   0 -10   1   49.99    2.52
   0 -10   1   46.74    2.51
   0 -10  -1   46.79    2.47
   0 -10  -1   48.36    2.59
   0 -10   2  471.80   15.03
   0 -10   2  461.61   14.83
   0 -10   3  137.60    5.30
   0 -10   3  135.74    5.07
   0 -10  -4  483.15   14.16
   0 -10  -4  482.73   14.53
   0 -10   4  398.53   13.87
   0 -10   4  384.01   13.93
   0 -10  -5  208.38    6.91
   0 -10  -5  195.93    7.35
   0 -10  -6  129.16    5.61
   0 -10  -6  131.66    5.11
   0 -10  -7    0.71    2.08
   0 -10  -7    3.11    1.54
   0 -10  -8   90.78    4.92
   0 -10  -8   81.97    4.02
   0 -10  -9   55.07    4.35
   0 -10  -9   57.18    3.42
   0 -10 -10    1.53    1.94
   0 -10 -10    1.20    3.13
   0 -10 -11   21.23    2.68
   0 -10 -11   14.66    3.72
   0 -10 -12   61.07    3.69
   0 -10  12   52.19    4.97
   0 -10 -13   41.37    3.25
   0 -10  13   47.07    4.95
   0 -10 -14  265.22    9.90
   0 -10  14  267.57   12.00
   0 -10 -15  104.35    5.17
   0 -10  15  110.99    7.41
   0 -10 -16   -1.06    2.33
   0 -10  16    4.05    4.36
   0 -10  17    1.89    4.57
   0  -9   0    1.14    1.24
   0  -9   0   -0.07    1.27
   0  -9   1  551.67   16.99
   0  -9  -1  535.01   17.05
   0  -9   1  530.25   16.98
   0  -9  -1  516.37   16.95
   0  -9   2    1.84    1.19
   0  -9   2    0.78    0.99
   0  -9  -3   83.85    3.86
   0  -9   3   81.60    3.31
   0  -9   3   81.94    3.44
   0  -9  -4 1464.18   41.92
   0  -9  -4 1425.90   42.24
   0  -9  -5   24.23    2.46
   0  -9  -5   25.32    1.99
   0  -9   5   20.46    1.87
   0  -9  -6    1.52    2.07
   0  -9  -6    7.31    1.61
   0  -9  -7  106.65    5.07
   0  -9  -7   90.98    4.23
   0  -9  -8  376.81   13.42
   0  -9  -8  360.09   12.50
   0  -9  -9  246.63   10.39
   0  -9  -9  273.15    9.53
   0  -9 -10  809.43   26.93
   0  -9 -10  793.86   25.75
   0  -9  11    7.11    3.58
   0  -9 -11    4.43    2.16
   0  -9  12  149.84    8.23
   0  -9 -12  169.60    6.80
   0  -9  13   10.08    3.85
   0  -9 -13    8.12    2.36
   0  -9  14   19.72    4.37
   0  -9 -14   20.59    2.69
   0  -9  15   95.68    6.94
   0  -9 -15   95.82    4.86
   0  -9  16  280.82   12.74
   0  -9 -16  284.50   10.39
   0  -9  17   47.16    5.83
   0  -8   0 2595.73   79.67
   0  -8   0 2626.06   79.71
   0  -8  -1   92.94    3.78
   0  -8  -1  102.38    3.94
   0  -8   1  101.39    3.86
   0  -8   1   95.60    3.77
   0  -8   2  490.75   15.61
   0  -8   3 1413.62   44.38
   0  -8   3 1373.60   44.43
   0  -8  -4    4.71    1.74
   0  -8   4    1.55    1.22
   0  -8  -4    4.10    1.25
   0  -8  -5  300.76    9.50
   0  -8  -5  280.51    9.94
   0  -8  -6  531.89   17.97
   0  -8  -6  540.74   17.40
   0  -8  -7  561.42   17.86
   0  -8  -7  497.14   16.90
   0  -8  -8  540.91   19.13
   0  -8  -8  572.08   18.33
   0  -8  -9  576.44   19.97
   0  -8  -9  580.12   18.97
   0  -8 -10   43.49    4.07
   0  -8 -10   53.21    3.25
   0  -8  11  227.59   10.00
   0  -8 -11  226.15    8.55
   0  -8 -12  212.65    8.18
   0  -8  12  205.53    9.82
   0  -8 -13   41.94    3.24
   0  -8  13   47.70    5.03
   0  -8 -14  156.33    6.58
   0  -8  14  154.90    8.50
   0  -8 -15    1.82    2.30
   0  -8  15   -1.72    4.26
   0  -8 -16    0.58    2.25
   0  -8  16   -1.07    4.41
   0  -8  17   18.98    4.93
   0  -7   0    1.16    1.26
   0  -7   0    0.35    1.42
   0  -7  -1    4.31    1.39
   0  -7   1    5.11    1.38
   0  -7   1    4.29    1.35
   0  -7   2   66.92    2.89
   0  -7  -2   75.40    3.27
   0  -7  -3 1794.87   51.06
   0  -7   3 1563.78   50.66
   0  -7  -4  244.14    8.07
   0  -7  -4  236.60    7.66
   0  -7  -5   96.08    3.99
   0  -7  -5   99.40    4.55
   0  -7  -6  922.91   28.82
   0  -7  -6  878.17   28.14
   0  -7  -7  358.03   12.07
   0  -7  -7  311.52   11.08
   0  -7  -8  136.58    6.42
   0  -7  -8  142.71    5.63
   0  -7  -9  607.04   20.69
   0  -7  -9  600.87   19.68
   0  -7  10  271.93   10.62
   0  -7 -10  243.48    9.21
   0  -7 -11   -0.14    1.97
   0  -7  11    4.53    3.19
   0  -7  12  602.41   21.13
   0  -7 -12  576.19   19.36
   0  -7  13    5.13    3.60
   0  -7 -13    6.07    2.15
   0  -7  14   30.63    4.58
   0  -7 -14   29.80    2.89
   0  -7  15    1.69    3.93
   0  -7 -15    2.11    2.18
   0  -7  16    5.61    4.24
   0  -7 -16    9.56    2.43
   0  -7  17   -3.61    4.54
   0  -6   0 1413.91   43.37
   0  -6   0 1417.82   43.38
   0  -6  -1  101.76    3.79
   0  -6   1  105.99    3.81
   0  -6   2  178.60    6.28
   0  -6  -2  202.94    6.65
   0  -6   3  193.77    6.85
   0  -6  -3  220.54    7.25
   0  -6  -4 1850.37   53.71
   0  -6  -4 1899.06   54.13
   0  -6  -5  317.02   11.04
   0  -6  -5  319.57   10.61
   0  -6  -6  470.81   15.28
   0  -6  -6  431.78   14.55
   0  -6  -7 1302.11   40.76
   0  -6  -7 1272.79   39.99
   0  -6  -8  321.83   11.19
   0  -6  -8  337.67   12.10
   0  -6  -9  141.19    5.86
   0  -6   9  154.46    7.05
   0  -6 -10   65.54    3.63
   0  -6  10   64.53    4.81
   0  -6 -11    3.97    2.02
   0  -6  11    3.41    3.10
   0  -6 -12   52.65    3.46
   0  -6  12   52.25    4.86
   0  -6 -13   13.15    2.35
   0  -6  13   15.57    3.88
   0  -6 -14  154.01    6.44
   0  -6  14  149.31    8.31
   0  -6 -15   23.66    2.75
   0  -6  15   27.41    4.70
   0  -6 -16   16.45    2.51
   0  -6  16   10.00    4.28
   0  -6  17   -1.07    4.66
   0  -5   0    1.02    0.73
   0  -5   0    1.04    0.81
   0  -5   1  260.29    8.20
   0  -5  -1  250.46    8.21
   0  -5  -2 1026.73   29.26
   0  -5   2  889.56   28.96
   0  -5   3  596.24   20.11
   0  -5  -3  735.00   20.56
   0  -5  -4 2831.38   88.87
   0  -5  -4 3040.06   89.27
   0  -5  -5 2369.03   69.91
   0  -5  -5 2202.36   69.34
   0  -5  -6 1114.79   34.39
   0  -5  -6 1061.89   33.71
   0  -5  -7  252.57    9.72
   0  -5  -7  261.31    8.99
   0  -5  -8   96.13    4.94
   0  -5  -8   90.78    4.12
   0  -5   9   16.31    2.95
   0  -5  -9   12.47    1.91
   0  -5  10  111.51    6.17
   0  -5 -10  113.31    5.02
   0  -5  11   99.19    5.94
   0  -5 -11   96.24    4.67
   0  -5 -12  145.44    6.21
   0  -5  12  147.51    7.79
   0  -5 -13  169.30    6.99
   0  -5  13  181.62    8.74
   0  -5 -14    2.21    2.20
   0  -5  14   -1.57    3.68
   0  -5  15  460.44   17.45
   0  -5 -15  442.41   15.29
   0  -5 -16    9.84    2.31
   0  -5  16    5.80    4.08
   0  -5  17  187.82    9.93
   0  -4  -1 1733.84   52.81
   0  -4  -2 5858.94  150.24
   0  -4   2 4372.52  149.98
   0  -4   3 3839.97  123.27
   0  -4  -3 4430.10  123.65
   0  -4  -4   31.17    1.83
   0  -4  -4   33.63    2.26
   0  -4  -5  395.77   13.22
   0  -4  -5  431.41   13.83
   0  -4  -6  470.48   15.65
   0  -4  -6  508.03   16.38
   0  -4  -7  157.40    5.99
   0  -4  -7  162.13    6.77
   0  -4  -8    0.76    1.51
   0  -4   8    1.32    2.68
   0  -4  -9   67.46    3.49
   0  -4   9   60.34    4.53
   0  -4  10   67.17    4.95
   0  -4 -10   80.73    3.94
   0  -4  11  160.65    7.76
   0  -4 -11  151.90    6.34
   0  -4  12   11.76    3.81
   0  -4 -12   12.45    2.30
   0  -4  13   -1.47    3.48
   0  -4 -13   -2.62    2.18
   0  -4  14   24.11    4.36
   0  -4 -14   24.15    2.75
   0  -4 -15   31.31    2.99
   0  -4  15   31.06    4.62
   0  -4  16   13.07    4.37
   0  -4 -16   13.04    3.42
   0  -4 -16   14.34    2.46
   0  -4  17    2.45    4.36
   0  -3   2  439.04   14.69
   0  -3  -2  532.13   14.97
   0  -3  -3 1999.68   61.28
   0  -3  -4  692.18   19.96
   0  -3  -4  577.70   19.45
   0  -3  -5  107.58    4.45
   0  -3  -5   91.83    3.87
   0  -3  -6   77.34    3.38
   0  -3  -6   71.49    3.90
   0  -3   7    2.45    2.45
   0  -3  -7    1.84    1.29
   0  -3   8 1329.74   42.32
   0  -3  -8 1325.52   41.42
   0  -3  -9  281.96   10.13
   0  -3   9  302.86   11.35
   0  -3 -10  277.15   10.05
   0  -3  10  292.81   11.31
   0  -3 -11   15.50    2.23
   0  -3  11   12.74    3.43
   0  -3 -12  566.86   18.59
   0  -3  12  542.49   19.99
   0  -3 -13    7.37    2.18
   0  -3  13    7.80    3.42
   0  -3  14  217.75   10.08
   0  -3 -14  209.88    8.23
   0  -3  15   -4.16    3.99
   0  -3 -15    0.87    2.74
   0  -3 -15    1.03    2.11
   0  -3 -16    8.46    2.95
   0  -3  16    8.34    3.99
   0  -3 -16    7.41    2.26
   0  -3  17   17.32    4.72
   0  -3  18   24.25    5.33
   0  -2  -2   14.37    1.30
   0  -2  -3 1468.64   45.21
   0  -2  -4 1603.71   50.41
   0  -2  -4 1712.98   50.83
   0  -2  -5  569.41   18.07
   0  -2  -5  568.32   18.53
   0  -2  -6  133.12    5.09
   0  -2   6  132.14    5.75
   0  -2   7  506.40   18.14
   0  -2  -7  559.83   17.46
   0  -2   8  537.47   19.06
   0  -2  -8  573.90   18.25
   0  -2   9  875.83   28.05
   0  -2  -9  829.82   26.98
   0  -2  10    6.78    2.78
   0  -2 -10    7.68    1.91
   0  -2 -11  247.90    8.96
   0  -2  11  226.65   10.07
   0  -2 -12   27.70    2.74
   0  -2  12   27.21    4.02
   0  -2 -13   34.42    2.93
   0  -2  13   38.79    4.48
   0  -2 -14    0.15    2.11
   0  -2  14    2.71    3.74
   0  -2  15    4.10    3.82
   0  -2 -15    3.61    2.78
   0  -2 -15    4.14    2.14
   0  -2 -16    6.14    2.91
   0  -2  16    5.97    4.00
   0  -2 -16    3.85    2.11
   0  -2  17   -0.69    4.51
   0  -2  18   18.79    4.93
   0  -1  -2 8156.94  247.13
   0  -1  -3   60.21    2.93
   0  -1   5  552.26   18.97
   0  -1  -5  607.81   18.58
   0  -1   6  160.19    5.28
   0  -1  -6   59.58    3.41
   0  -1   7   55.14    3.60
   0  -1  -7   53.36    2.93
   0  -1   8  863.44   28.28
   0  -1  -8  866.62   27.45
   0  -1   9  540.46   18.58
   0  -1  -9  530.78   17.54
   0  -1  10   27.16    3.43
   0  -1 -10   24.19    2.44
   0  -1  11   16.90    3.39
   0  -1 -11   13.69    2.26
   0  -1 -12   87.11    4.51
   0  -1  12   91.54    5.95
   0  -1 -13   15.29    2.38
   0  -1  13   20.77    3.82
   0  -1 -14   10.88    2.35
   0  -1 -14    6.61    2.81
   0  -1  14    9.18    3.70
   0  -1 -15   36.11    3.65
   0  -1 -15   41.97    3.13
   0  -1  15   34.27    4.60
   0  -1 -16    8.85    2.74
   0  -1  16    6.24    3.93
   0  -1 -16   10.84    2.35
   0  -1  17   -6.49    4.59
   0  -1  18    5.97    4.50
   0   0   5   34.67    2.82
   0   0   6 1438.01   45.07
   0   0   7   -0.16    2.19
   0   0   8  100.39    5.48
   0   0  -8  105.64    4.59
   0   0   9    4.02    2.90
   0   0  -9    0.97    2.03
   0   0  10    1.99    2.65
   0   0 -10    0.13    1.82
   0   0  11    3.85    3.24
   0   0 -11    3.59    2.20
   0   0  12    6.23    3.46
   0   0 -12    6.51    2.17
   0   0 -13    1.79    2.08
   0   0 -13   -1.30    2.51
   0   0  13    0.28    3.25
   0   0 -14  100.41    4.90
   0   0 -14  105.56    5.49
   0   0  14   93.42    6.47
   0   0 -15   -0.58    2.41
   0   0  15   -3.75    3.94
   0   0 -15   -4.48    2.32
   0   0  16    1.96    4.03
   0   0 -16   -1.60    2.28
   0   0  17   -5.78    4.59
   0   0  18   -4.13    4.78
   0   1   5  581.43   18.92
   0   1   6   63.75    3.70
   0   1   7   57.69    3.84
   0   1   8  838.51   27.47
   0   1   9  516.32   17.96
   0   1 -10   26.13    2.52
   0   1  10   25.68    3.49
   0   1 -11   17.43    2.35
   0   1  11   17.16    3.27
   0   1 -12   92.34    4.66
   0   1 -12   92.02    5.03
   0   1  13   20.43    3.84
   0   1 -13   22.61    2.89
   0   1 -13   19.05    2.57
   0   1  14    5.30    3.75
   0   1 -14    8.75    2.61
   0   1 -14    7.07    2.25
   0   1  15   35.66    4.63
   0   1 -15   38.70    3.56
   0   1 -15   33.97    3.01
   0   1 -16    9.64    2.39
   0   1  16   12.05    4.12
   0   1  17    1.00    4.20
   0   1  18    3.67    4.52
   0   2   2   12.77    0.99
   0   2   5  544.14   17.77
   0   2   6  126.72    5.49
   0   2   7  532.60   17.96
   0   2   8  568.95   19.30
   0   2   9  821.10   27.15
   0   2 -10    8.08    2.26
   0   2  10    9.52    2.75
   0   2  11  228.89    9.96
   0   2 -11  259.86    9.15
   0   2 -11  233.16    9.16
   0   2  12   23.54    3.91
   0   2 -12   31.20    3.07
   0   2 -12   25.13    2.80
   0   2  13   30.78    4.07
   0   2 -13   30.16    3.04
   0   2 -13   32.21    2.96
   0   2  14   -1.17    3.52
   0   2 -14   -1.58    2.44
   0   2 -14   -0.93    2.21
   0   2  15    5.88    3.75
   0   2 -15    6.63    2.54
   0   2 -15    4.17    2.24
   0   2  16    1.62    3.88
   0   2 -16    3.88    2.18
   0   2  17    1.30    4.17
   0   2  18   14.09    4.48
   0   3   2  508.26   15.81
   0   3   3 1777.24   54.34
   0   3  -4  627.07   19.67
   0   3  -5  110.25    4.16
   0   3   5   90.51    4.35
   0   3  -6   72.28    3.43
   0   3   6   70.89    3.86
   0   3  -7    3.17    1.64
   0   3   7   -0.46    1.89
   0   3  -8 1249.74   39.67
   0   3   8 1296.81   40.42
   0   3  -9  285.25    9.93
   0   3   9  262.32   10.55
   0   3 -10  288.33   10.42
   0   3  10  291.45   11.37
   0   3 -11   15.95    2.40
   0   3  11   13.20    3.18
   0   3 -12  543.28   18.26
   0   3  12  556.28   19.47
   0   3 -12  533.85   18.18
   0   3 -13    6.74    2.33
   0   3  13    8.75    3.49
   0   3 -13    8.76    2.29
   0   3 -14  199.82    8.42
   0   3  14  227.57   10.02
   0   3 -14  219.81    8.42
   0   3 -15   -2.41    2.52
   0   3 -15   -0.63    2.21
   0   3  15   -0.92    3.64
   0   3 -16   11.37    2.33
   0   3  16   10.40    4.10
   0   3  17   10.68    4.20
   0   3  18   26.86    4.98
   0   4   1 1797.75   55.10
   0   4  -1 1817.79   55.06
   0   4   2 5574.67  169.03
   0   4   3 4187.72  127.24
   0   4   4   34.53    1.98
   0   4  -4   32.94    1.82
   0   4   5  344.41   12.53
   0   4  -5  388.37   12.10
   0   4   6  487.57   15.80
   0   4  -6  456.48   15.16
   0   4  -7  153.27    5.97
   0   4   7  167.92    6.72
   0   4  -8    2.44    1.64
   0   4   8    2.96    2.11
   0   4  -9   66.27    3.60
   0   4   9   67.99    4.37
   0   4 -10   77.26    3.96
   0   4  10   69.78    4.67
   0   4 -11  161.46    6.63
   0   4  11  156.75    7.57
   0   4 -12   11.11    2.48
   0   4 -12   15.12    2.57
   0   4  12    9.43    3.53
   0   4 -13    0.96    2.18
   0   4 -13   -0.80    2.17
   0   4  13    0.27    3.23
   0   4 -14   29.94    2.96
   0   4  14   23.53    4.04
   0   4 -14   18.66    2.74
   0   4  15   36.58    4.82
   0   4 -15   30.10    2.99
   0   4 -15   33.49    3.18
   0   4 -16    9.17    2.37
   0   4  16    8.38    3.86
   0   4  17    5.52    4.25
   0   5   0    5.07    0.95
   0   5   0    1.05    0.80
   0   5   1  261.96    8.62
   0   5  -1  256.41    8.61
   0   5   2  981.77   30.26
   0   5  -3  593.51   19.46
   0   5   3  671.36   19.69
   0   5   4 2772.00   79.79
   0   5  -4 2488.82   79.57
   0   5  -5 2169.10   64.49
   0   5   5 2006.76   64.92
   0   5  -6 1010.11   30.97
   0   5   6  960.85   31.52
   0   5  -7  235.10    8.14
   0   5   7  219.82    8.73
   0   5  -8   88.63    4.06
   0   5   8   90.77    4.83
   0   5  -9   10.80    1.96
   0   5   9   14.05    2.67
   0   5 -10  103.82    4.80
   0   5  10  109.69    5.80
   0   5 -11   95.86    4.67
   0   5  11   93.07    5.65
   0   5 -12  146.61    6.32
   0   5  12  152.00    7.56
   0   5 -13  165.78    7.02
   0   5 -13  171.13    6.94
   0   5  13  166.06    8.25
   0   5  14   -1.14    3.42
   0   5 -14    1.32    2.35
   0   5 -14    0.94    2.31
   0   5 -15  419.02   14.90
   0   5 -15  439.46   15.02
   0   5  15  436.42   16.53
   0   5 -16    8.11    2.40
   0   5  16    7.18    3.84
   0   5  17  167.77    9.02
   0   6   0 1422.13   43.06
   0   6   0 1388.58   43.03
   0   6  -1  107.28    3.85
   0   6  -1   98.72    3.69
   0   6   1  102.93    3.79
   0   6   2  196.95    6.66
   0   6  -3  180.67    6.48
   0   6   3  217.21    6.78
   0   6   4 1657.51   47.25
   0   6  -4 1445.05   46.92
   0   6   5  284.40   10.09
   0   6   5  293.58    9.84
   0   6  -5  285.83    9.56
   0   6   6  403.57   13.64
   0   6  -6  393.95   13.02
   0   6  -7 1304.88   39.81
   0   6   7 1238.14   40.50
   0   6  -8  340.98   11.52
   0   6   8  335.23   12.32
   0   6  -9  146.79    5.92
   0   6   9  153.33    6.82
   0   6 -10   63.65    3.51
   0   6  10   63.68    4.53
   0   6 -11    4.86    2.04
   0   6  11    1.64    2.79
   0   6  12   51.15    4.52
   0   6 -12   51.09    3.42
   0   6  13   10.22    3.30
   0   6 -13   10.58    2.31
   0   6  14  169.03    8.13
   0   6 -14  150.22    6.59
   0   6 -14  159.04    6.83
   0   6  15   22.05    4.31
   0   6 -15   26.50    2.88
   0   6 -15   21.18    2.94
   0   6 -16   13.97    2.58
   0   6  16    5.94    3.80
   0   6  17   11.72    4.36
   0   7   0   -0.63    1.35
   0   7   0   -0.38    1.30
   0   7  -1    3.73    1.16
   0   7   1    5.33    1.44
   0   7  -1    6.68    1.49
   0   7   2   67.78    2.90
   0   7  -3 1547.39   49.91
   0   7   3 1753.99   50.21
   0   7  -4  204.59    7.16
   0   7   4  224.42    7.48
   0   7   5   85.60    4.08
   0   7   5   88.50    3.78
   0   7  -5   78.85    3.48
   0   7   6  785.77   24.75
   0   7   6  761.06   24.38
   0   7  -6  754.09   24.09
   0   7   7  302.41   11.30
   0   7  -7  321.58   10.65
   0   7  -8  137.79    5.35
   0   7   8  124.20    5.98
   0   7  -9  594.85   19.54
   0   7   9  613.11   20.48
   0   7 -10  249.49    8.95
   0   7  10  238.67    9.86
   0   7  11    2.50    2.63
   0   7 -11    1.61    1.95
   0   7 -12  566.12   18.84
   0   7  12  570.59   20.07
   0   7  13    5.57    3.24
   0   7 -13    6.17    2.13
   0   7 -14   23.11    2.69
   0   7 -14   26.37    3.00
   0   7  14   29.31    2.21
   0   7  14   30.56    4.20
   0   7 -15    2.91    2.24
   0   7  15   -0.30    3.63
   0   7 -15    1.55    2.38
   0   7  16   12.54    4.13
   0   7 -16    8.31    2.52
   0   7  17    3.60    4.06
   0   8   0 2709.62   82.65
   0   8  -1   98.79    3.65
   0   8  -1   98.99    3.83
   0   8   1   95.72    3.80
   0   8   2  494.07   15.61
   0   8  -2  485.13   15.43
   0   8  -3 1322.11   43.57
   0   8   3 1571.82   43.94
   0   8   4    3.17    1.31
   0   8  -4    3.05    1.23
   0   8   5  256.64    9.15
   0   8   5  275.42    8.94
   0   8   6  468.08   15.38
   0   8   6  456.46   15.01
   0   8  -6  437.08   14.61
   0   8   7  456.65   15.39
   0   8  -7  439.69   14.57
   0   8   8  528.67   17.58
   0   8   8  501.32   15.85
   0   8  -8  526.28   16.66
   0   8   9  541.08   17.03
   0   8   9  541.98   18.80
   0   8  -9  559.09   17.84
   0   8  10   48.21    2.23
   0   8  10   46.73    4.00
   0   8 -10   47.28    3.06
   0   8  11  202.58    7.07
   0   8  11  228.51    9.18
   0   8 -11  214.34    7.92
   0   8  12  187.57    6.68
   0   8  12  202.92    8.93
   0   8 -12  207.82    7.64
   0   8  13   44.65    4.32
   0   8  13   32.95    2.08
   0   8 -13   39.56    2.98
   0   8  14  162.19    7.81
   0   8 -14  130.94    5.98
   0   8 -15    3.18    2.47
   0   8  15    4.82    3.59
   0   8 -15   -0.28    2.20
   0   8  16    2.53    3.81
   0   8 -16   -1.70    2.42
   0   8  17   14.03    4.39
   0   9   0    0.42    1.20
   0   9  -1  515.09   16.56
   0   9  -1  517.48   16.39
   0   9   1  527.96   16.57
   0   9  -2    0.95    1.01
   0   9   2    0.45    1.23
   0   9  -3   82.16    3.42
   0   9   3   89.46    3.65
   0   9   4 1392.83   40.06
   0   9  -4 1214.67   39.69
   0   9   5   22.32    2.03
   0   9   5   19.04    2.22
   0   9  -5   16.39    1.69
   0   9   6    5.98    2.10
   0   9  -6    3.99    1.38
   0   9   6    3.11    1.57
   0   9  -7   87.36    3.91
   0   9   7   95.06    4.38
   0   9   7  100.43    4.82
   0   9  -8  359.69   12.17
   0   9   8  363.75   13.03
   0   9  -9  255.55    9.18
   0   9   9  264.77   10.17
   0   9 -10  775.46   22.05
   0   9  10  779.16   23.32
   0   9 -11    4.80    1.85
   0   9  11    4.90    2.90
   0   9  11    1.44    0.85
   0   9 -12  153.99    6.08
   0   9  12  165.30    7.69
   0   9  12  141.47    4.84
   0   9  13    4.45    0.66
   0   9 -13    9.93    2.18
   0   9  13    5.95    0.75
   0   9  13   10.24    3.56
   0   9  14   24.40    4.19
   0   9 -14   13.62    2.42
   0   9 -15   94.04    4.58
   0   9 -15   84.44    4.91
   0   9  15  100.15    6.43
   0   9 -16  251.02   10.04
   0   9  16  286.73   11.84
   0   9  17   41.72    5.14
   0  10   0 1359.99   42.03
   0  10  -1   44.27    2.44
   0  10   1   51.05    2.52
   0  10  -1   46.48    2.25
   0  10   2  463.27   15.38
   0  10  -2  487.80   15.19
   0  10   3  143.52    5.29
   0  10  -3  135.49    5.15
   0  10  -4  413.31   14.10
   0  10   4  473.12   14.48
   0  10   5  201.30    6.97
   0  10  -5  171.86    6.48
   0  10   6  128.47    5.42
   0  10   6  127.86    5.10
   0  10   7    2.79    1.98
   0  10   7    3.33    1.77
   0  10  -7    3.42    1.49
   0  10   8   81.15    4.58
   0  10  -8   79.78    3.69
   0  10   9   55.05    4.01
   0  10  -9   55.95    3.13
   0  10  10    3.29    2.49
   0  10 -10    2.26    1.90
   0  10  11   23.75    3.49
   0  10 -11   14.13    2.30
   0  10  12   58.74    4.92
   0  10 -12   63.29    3.60
   0  10  13   41.28    4.32
   0  10 -13   45.41    3.13
   0  10  14  265.51   10.99
   0  10 -14  239.12    9.07
   0  10 -15   97.98    4.78
   0  10  15  112.27    6.76
   0  10 -16    0.90    2.63
   0  10  16    5.05    4.12
   0  10  17    8.51    4.31
   0  11   0    0.17    1.27
   0  11  -1   99.20    4.16
   0  11   1  103.02    4.16
   0  11  -1  105.50    3.98
   0  11  -2  233.55    7.68
   0  11   2  220.97    7.89
   0  11  -2  218.86    7.78
   0  11   3   63.65    3.10
   0  11  -3   61.94    3.01
   0  11  -4  219.92    7.99
   0  11  -4  210.00    7.79
   0  11   5    9.06    1.83
   0  11  -5    8.41    1.48
   0  11   6  272.41    9.11
   0  11  -6  231.59    8.52
   0  11   7   78.06    4.30
   0  11   7   77.40    3.95
   0  11  -7   67.83    3.35
   0  11   8    1.85    2.30
   0  11   8    1.51    1.89
   0  11  -8    2.91    1.55
   0  11   9  631.67   20.68
   0  11  -9  589.01   19.53
   0  11  10   18.61    3.29
   0  11 -10   11.73    2.03
   0  11  11  819.72   27.54
   0  11 -11  816.51   26.17
   0  11  12   37.26    4.10
   0  11 -12   31.44    2.67
   0  11  13    6.02    3.39
   0  11 -13    1.03    1.85
   0  11  14    4.92    3.38
   0  11 -14   -2.71    2.09
   0  11  15    3.34    3.74
   0  11 -15    2.66    2.06
   0  11  16    0.32    3.75
   0  11 -16    0.75    2.64
   0  11  17   16.81    4.42
   0  12   0  610.25   19.57
   0  12   1   98.46    4.14
   0  12  -1   95.39    4.17
   0  12  -1  101.68    3.93
   0  12  -2  121.74    4.88
   0  12  -2  126.16    4.73
   0  12   2  122.24    4.89
   0  12   3 1727.82   53.08
   0  12  -3 1703.27   52.88
   0  12  -4 1006.05   32.78
   0  12  -4  998.43   32.61
   0  12  -5  278.56   10.16
   0  12  -5  284.84    9.97
   0  12   6  723.14   21.41
   0  12  -6  607.58   20.74
   0  12   7  220.03    7.84
   0  12  -7  185.89    7.18
   0  12   8  917.58   28.73
   0  12   8  929.75   29.27
   0  12  -8  848.82   28.06
   0  12   9   40.97    3.60
   0  12  -9   37.49    2.62
   0  12  10  249.46   10.04
   0  12 -10  239.46    8.74
   0  12  11  723.63   24.23
   0  12 -11  696.66   22.76
   0  12  12  418.92   15.07
   0  12 -12  386.13   13.45
   0  12  13   35.24    4.12
   0  12 -13   29.63    2.59
   0  12  14  258.91   10.92
   0  12 -14  243.28    9.03
   0  12 -15    2.26    2.32
   0  12  15    7.67    3.81
   0  12  16   66.33    5.75
   0  13   0   -0.70    1.41
   0  13  -1  207.50    7.55
   0  13  -1  210.92    7.31
   0  13   1  206.11    7.51
   0  13   2   53.47    2.95
   0  13  -2   48.98    2.86
   0  13  -2   54.82    2.66
   0  13  -3  537.24   17.46
   0  13   3  539.74   17.60
   0  13  -4  136.09    5.64
   0  13  -4  136.10    5.47
   0  13  -5  255.96    9.03
   0  13  -5  240.03    9.15
   0  13  -6  322.27   11.28
   0  13  -6  329.31   11.54
   0  13   6  361.29   11.88
   0  13   7   39.42    2.95
   0  13  -7   32.55    2.38
   0  13   8   88.12    4.56
   0  13  -8   81.08    3.86
   0  13  -9  120.48    5.07
   0  13  10  107.55    5.86
   0  13 -10  105.56    4.73
   0  13  11   75.51    5.26
   0  13 -11   75.39    3.91
   0  13  12    2.10    2.97
   0  13 -12    0.38    1.90
   0  13  13  159.43    8.01
   0  13 -13  145.33    6.04
   0  13  14    6.50    3.68
   0  13 -14    3.57    2.23
   0  13 -14    4.13    2.07
   0  13 -15   35.73    3.26
   0  14   0  280.19    9.79
   0  14  -1    1.76    1.59
   0  14   1    1.73    1.52
   0  14  -1    3.43    1.38
   0  14   2   13.91    1.90
   0  14  -2   14.72    2.05
   0  14  -2   13.71    1.76
   0  14   3   10.82    1.91
   0  14  -3   12.48    1.79
   0  14  -3   15.43    1.74
   0  14  -4 1433.65   45.98
   0  14  -4 1427.26   45.82
   0  14  -5   69.41    3.43
   0  14  -5   62.57    3.62
   0  14  -6   77.37    3.65
   0  14   6   84.50    4.21
   0  14  -6   74.62    3.89
   0  14   7   15.63    2.29
   0  14  -7   14.21    2.17
   0  14  -7   12.68    1.82
   0  14  -8  262.18    9.50
   0  14   8  288.53   10.32
   0  14   9   20.22    2.91
   0  14  -9   20.85    2.27
   0  14 -10  103.69    4.67
   0  14 -11   16.77    2.22
   0  14 -12    7.77    1.99
   0  14 -13  528.58   17.76
   0  14 -13  520.66   17.34
   0  14 -14   35.18    3.23
   0  14 -14   35.92    2.81
   0  14 -15  148.85    6.53
   0  15   0   -1.15    1.73
   0  15  -1  491.73   16.81
   0  15   1  514.97   16.83
   0  15  -1  521.37   16.57
   0  15  -2  998.31   30.17
   0  15  -2  928.89   29.83
   0  15   2  932.72   30.13
   0  15  -3  921.57   28.22
   0  15   3  884.08   28.52
   0  15  -3  873.32   28.37
   0  15  -4  610.71   19.90
   0  15   4  632.40   20.19
   0  15  -4  603.64   20.05
   0  15  -5  100.66    4.60
   0  15  -5  106.76    4.84
   0  15  -6  133.70    5.59
   0  15  -6  133.72    5.83
   0  15  -7   51.78    3.01
   0  15  -7   51.61    3.35
   0  15   7   61.21    3.63
   0  15   8   15.48    2.58
   0  15  -8   14.86    2.33
   0  15  -8   14.63    2.04
   0  15   9  129.44    6.12
   0  15  -9  132.78    5.73
   0  15  -9  122.10    5.33
   0  15 -10   20.32    2.67
   0  15 -10   18.22    2.25
   0  15 -11   55.15    3.22
   0  15 -11   47.52    3.54
   0  15 -12    6.74    2.38
   0  15 -12    5.90    1.89
   0  15 -13   30.06    3.16
   0  15 -13   33.33    2.70
   0  15 -14    1.65    2.41
   0  15 -14    0.73    1.96
   0  15 -15    1.48    2.43
   0  16   0   28.44    2.48
   0  16   1    1.99    1.73
   0  16  -1    1.62    1.75
   0  16  -1    2.23    1.52
   0  16   2   44.00    2.96
   0  16  -2   52.52    2.82
   0  16  -2   48.21    3.09
   0  16  -3   56.67    2.98
   0  16   3   46.72    3.15
   0  16  -3   55.88    3.20
   0  16  -4 2183.47   69.04
   0  16   4 2331.77   69.24
   0  16  -4 2199.78   68.87
   0  16  -5    4.73    1.67
   0  16   5    4.63    2.05
   0  16  -5    5.19    1.91
   0  16  -6 1563.96   51.33
   0  16  -6 1601.02   51.12
   0  16  -7   42.30    3.18
   0  16  -7   44.36    2.97
   0  16  -8  302.22   11.42
   0  16  -8  319.90   11.14
   0  16   9  105.73    5.35
   0  16  -9   97.49    4.49
   0  16  -9   91.76    4.81
   0  16 -10    1.87    1.87
   0  16 -10    4.13    2.28
   0  16 -11    3.54    1.89
   0  16 -11    0.16    2.41
   0  16 -12    1.39    1.92
   0  16 -12   -1.17    2.35
   0  16 -13  121.09    5.22
   0  16 -13  116.83    5.73
   0  16 -14    0.61    2.03
   0  16 -14   -0.51    2.41
   0  17   0   -1.31    1.72
   0  17   0    1.13    1.72
   0  17   1   92.75    4.48
   0  17  -1   97.52    4.54
   0  17  -1   95.90    4.27
   0  17  -2  228.12    8.43
   0  17  -2  229.45    8.13
   0  17   2  219.97    8.40
   0  17  -3   34.73    2.73
   0  17  -3   31.87    2.39
   0  17   3   32.04    2.69
   0  17  -4  801.26   26.01
   0  17  -4  793.57   25.83
   0  17   4  825.68   26.10
   0  17  -5  561.45   18.68
   0  17  -5  542.09   18.42
   0  17   5  588.85   18.89
   0  17  -6    5.14    1.82
   0  17   6    6.79    2.22
   0  17  -6    3.25    1.99
   0  17  -7    0.30    2.01
   0  17   7    1.24    2.29
   0  17  -7    0.63    1.71
   0  17  -8   42.42    3.30
   0  17  -8   39.28    2.97
   0  17   9  197.23    8.00
   0  17  -9  177.70    7.46
   0  17  -9  175.87    7.00
   0  17  10   70.73    4.63
   0  17 -10   63.10    3.64
   0  17 -10   64.79    4.08
   0  17 -11  190.86    7.40
   0  17 -11  196.32    7.93
   0  17 -12   71.85    3.87
   0  17 -12   72.22    4.33
   0  17 -13  209.70    8.04
   0  17 -13  220.32    8.64
   0  17 -14   26.95    2.63
   0  17 -14   28.17    3.22
   0  18   0  234.96    8.69
   0  18   0  229.16    8.44
   0  18   1    3.36    1.79
   0  18  -1    6.73    2.00
   0  18  -1    6.76    1.63
   0  18  -2  116.30    4.80
   0  18  -2  114.08    5.10
   0  18   2  109.49    5.06
   0  18   3  878.22   28.67
   0  18  -3  899.41   28.58
   0  18  -3  895.21   28.31
   0  18  -4    4.57    1.94
   0  18  -4    3.97    2.08
   0  18   4    3.27    1.97
   0  18  -5  398.28   13.31
   0  18  -5  363.07   13.40
   0  18   5  402.67   13.80
   0  18  -6   65.21    4.01
   0  18  -6   65.17    3.69
   0  18  -7   42.64    3.33
   0  18  -7   41.05    3.02
   0  18  -8  154.64    6.84
   0  18  -8  153.28    6.46
   0  18  -9  272.09   10.50
   0  18  -9  269.51   10.08
   0  18  10    8.25    2.90
   0  18 -10    6.70    2.15
   0  18 -10    6.51    2.48
   0  18 -11    4.69    2.01
   0  18 -11    4.02    2.42
   0  18 -12  135.78    5.79
   0  18 -12  138.17    6.37
   0  18 -13    6.40    2.15
   0  18 -13    6.83    2.74
   0  18 -14  115.22    5.73
   0  19   0   -0.51    1.62
   0  19   0   -0.59    1.80
   0  19  -1  100.21    4.38
   0  19   1   93.72    4.54
   0  19  -1   84.19    4.46
   0  19   2  554.96   19.13
   0  19  -2  602.70   19.19
   0  19  -2  573.16   18.81
   0  19  -3   18.57    2.08
   0  19   3   18.83    2.48
   0  19  -3   20.53    2.45
   0  19  -4  799.81   26.47
   0  19   4  835.47   26.64
   0  19  -4  815.65   26.35
   0  19  -5    5.86    1.92
   0  19  -5    3.79    2.21
   0  19   5    1.72    2.09
   0  19  -6   37.87    2.98
   0  19   6   40.61    3.37
   0  19  -6   40.76    3.31
   0  19  -7   85.71    4.23
   0  19   7   82.69    4.81
   0  19  -7   79.65    4.54
   0  19  -8  317.11   11.63
   0  19  -8  314.89   12.00
   0  19  -9   10.99    2.22
   0  19  -9   15.84    2.79
   0  19   9   15.69    3.04
   0  19  10   28.66    3.52
   0  19 -10   31.15    2.77
   0  19 -10   32.03    3.18
   0  19 -11   38.48    2.96
   0  19 -11   35.69    3.46
   0  19 -12   -0.27    2.06
   0  19 -12    0.73    2.59
   0  19 -13    9.97    2.20
   0  19 -13    7.57    2.80
   0  19 -14    5.92    2.62
   0  20   0  122.61    5.74
   0  20   0  137.88    5.59
   0  20  -1  739.03   23.79
   0  20   1  774.67   24.16
   0  20  -1  698.33   23.97
   0  20   2   -0.16    1.95
   0  20  -2    1.76    1.73
   0  20  -3   21.81    2.61
   0  20  -3   20.16    2.70
   0  20   3   21.12    2.65
   0  20  -3   21.77    2.25
   0  20  -4  412.83   14.10
   0  20   4  398.69   14.13
   0  20  -4  396.95   13.92
   0  20  -5    2.82    1.88
   0  20  -5    1.65    2.17
   0  20   5    5.40    2.29
   0  20  -6  308.31   11.14
   0  20  -6  307.64   11.41
   0  20   6  321.18   11.73
   0  20  -7  288.87   11.04
   0  20  -7  307.94   11.46
   0  20  -8  538.77   18.46
   0  20  -8  521.00   18.76
   0  20  -9   10.29    2.83
   0  20  -9   13.84    2.37
   0  20   9   15.53    3.17
   0  20  10   95.34    5.47
   0  20 -10   91.26    5.00
   0  20 -10   87.43    4.54
   0  20 -11   43.30    3.66
   0  20 -11   37.82    3.02
   0  20 -12  166.43    6.73
   0  20 -12  159.54    7.28
   0  20 -13  121.67    5.41
   0  20 -13  122.01    6.06
   0  20 -14   55.11    4.14
   0  21   0    2.50    1.81
   0  21   0    2.58    2.21
   0  21  -1   12.15    2.70
   0  21   1   10.59    2.34
   0  21  -1   19.06    2.65
   0  21   2   35.38    3.13
   0  21  -2   36.41    2.81
   0  21  -3  242.06    9.64
   0  21  -3  264.15    9.42
   0  21  -3  266.69    9.70
   0  21   3  255.38    9.78
   0  21  -4  865.06   28.08
   0  21  -4  857.58   27.92
   0  21   4  866.00   28.18
   0  21   5   15.42    2.77
   0  21  -5   18.97    2.61
   0  21  -5   18.14    2.47
   0  21   6  591.63   19.93
   0  21  -6  571.32   19.60
   0  21  -6  577.83   19.35
   0  21  -7   95.21    5.13
   0  21  -7   98.55    4.90
   0  21   8   61.50    4.40
   0  21  -8   53.39    3.56
   0  21  -9  723.09   24.23
   0  21  -9  702.64   24.64
   0  21 -10  138.23    6.00
   0  21 -10  127.77    6.40
   0  21 -11  121.86    5.47
   0  21  11  135.87    6.78
   0  21 -12   23.41    3.23
   0  21 -12   17.16    2.49
   0  21 -13  159.54    7.46
   0  21 -13  171.82    6.81
   0  21 -14    2.92    2.86
   0  22   0   44.71    3.11
   0  22   0   51.42    3.50
   0  22  -1 1663.70   49.51
   0  22   1 1606.68   49.84
   0  22  -2  196.44    7.63
   0  22   2  198.76    8.04
   0  22   3  422.79   14.35
   0  22  -3  400.02   13.83
   0  22  -3  383.21   14.08
   0  22  -4  737.56   24.54
   0  22   4  741.64   24.84
   0  22  -4  769.61   24.78
   0  22  -5   60.40    3.78
   0  22   5   52.95    3.95
   0  22  -5   58.84    3.94
   0  22  -6  226.90    9.06
   0  22   6  243.72    9.67
   0  22  -6  246.71    9.43
   0  22  -7   -1.43    2.08
   0  22  -7    0.93    2.55
   0  22   7    0.21    2.61
   0  22   8    8.76    2.91
   0  22  -8   11.57    2.72
   0  22  -8   12.50    2.41
   0  22  -9   31.91    3.52
   0  22  -9   40.12    3.23
   0  22  10   13.97    3.47
   0  22 -10   16.11    3.05
   0  22 -10   15.09    2.46
   0  22  11   23.49    3.74
   0  22 -11   24.46    3.26
   0  22 -11   24.11    2.64
   0  22 -12   32.65    3.52
   0  22 -12   33.22    2.98
   0  22 -13    2.80    2.82
   0  22 -13    7.57    2.24
   0  22 -14    2.79    2.77
   0  23   0    2.14    2.10
   0  23   0    1.77    2.34
   0  23  -1  193.18    7.45
   0  23   1  196.01    7.82
   0  23  -1  171.19    7.62
   0  23   2  346.34   12.65
   0  23  -2  348.88   12.23
   0  23   3 1086.69   34.23
   0  23  -3 1053.73   33.66
   0  23  -3 1034.22   34.04
   0  23  -4   46.69    3.52
   0  23   4   50.58    3.76
   0  23  -4   46.06    3.71
   0  23  -5   12.95    2.49
   0  23   5   14.24    2.90
   0  23  -5   16.53    2.81
   0  23  -6   14.53    2.70
   0  23   6   18.56    3.01
   0  23  -6   21.86    3.04
   0  23  -7    3.84    2.26
   0  23   7    4.63    2.85
   0  23  -7    5.22    2.69
   0  23  -8  150.61    6.68
   0  23  -8  153.74    7.11
   0  23   8  169.02    7.66
   0  23   9   19.81    3.50
   0  23  -9   20.91    3.07
   0  23  -9   25.61    2.86
   0  23 -10   65.40    4.56
   0  23 -10   72.52    4.26
   0  23  11   -2.89    3.44
   0  23 -11    2.45    2.66
   0  23 -11    0.62    2.12
   0  23 -12   49.46    4.07
   0  23 -12   46.96    3.38
   0  23 -13   15.62    3.24
   0  24   0   37.99    3.20
   0  24   0   33.81    3.40
   0  24  -1  370.21   13.13
   0  24   1  382.14   13.53
   0  24   2   10.51    2.60
   0  24  -2   10.75    2.22
   0  24  -3   98.60    5.37
   0  24  -3  111.74    5.09
   0  24   3   95.08    5.35
   0  24  -4    5.56    2.63
   0  24   4    5.49    2.40
   0  24  -5    0.18    2.26
   0  24   5    0.42    2.53
   0  24  -5   -0.20    2.52
   0  24  -6    9.67    2.47
   0  24   6   14.24    3.10
   0  24  -6   13.45    2.94
   0  24  -7    0.17    2.51
   0  24   7   -0.23    2.83
   0  24  -7    4.81    2.58
   0  24  -8  416.58   14.63
   0  24  -8  402.17   14.86
   0  24   8  432.93   15.50
   0  24   9    1.00    2.82
   0  24  -9    1.65    2.59
   0  24  -9    0.34    2.31
   0  24 -10  104.17    5.80
   0  24 -10  100.37    5.29
   0  24  11   66.18    5.13
   0  24 -11   57.17    4.42
   0  24 -11   57.28    3.82
   0  24 -12   18.40    3.36
   0  24 -12   22.18    2.83
   0  24 -13  147.76    7.21
   0  25   0    1.66    2.18
   0  25   0   -0.39    2.58
   0  25   1  146.47    6.68
   0  25   1  133.92    6.30
   0  25  -1  142.04    6.18
   0  25  -2   23.06    2.83
   0  25   2   23.28    3.14
   0  25  -3  225.88    9.24
   0  25   3  239.48    9.38
   0  25  -3  222.47    8.84
   0  25   4   33.24    3.52
   0  25  -4   38.15    3.56
   0  25  -5  102.02    5.19
   0  25   5   89.13    5.41
   0  25  -5   96.55    5.29
   0  25  -6  125.19    5.94
   0  25   6  113.34    6.31
   0  25  -6  134.16    6.34
   0  25  -7  244.36    9.58
   0  25   7  257.91   10.24
   0  25  -7  234.26    9.85
   0  25  -8  166.59    7.38
   0  25   8  186.65    8.25
   0  25  -8  173.27    7.82
   0  25  -9   54.58    3.92
   0  25  -9   59.56    4.36
   0  25   9   59.17    4.82
   0  25  10   12.23    3.55
   0  25 -10    9.24    2.98
   0  25 -10    3.26    2.44
   0  25 -11  138.82    7.11
   0  25 -11  149.17    6.61
   0  25 -12   15.43    3.33
   0  25 -12   16.04    2.75
   0  26   0  400.25   14.12
   0  26   0  398.06   14.39
   0  26   1  555.40   19.16
   0  26  -1  554.54   18.80
   0  26   1  555.16   18.92
   0  26  -2  625.39   20.41
   0  26   2  590.76   20.78
   0  26  -3  153.69    7.10
   0  26  -3  149.56    6.59
   0  26   3  153.81    7.19
   0  26   4  116.55    6.25
   0  26  -4  125.06    6.12
   0  26   5  335.95   13.26
   0  26  -5  369.27   13.20
   0  26  -6  198.81    8.41
   0  26   6  208.33    9.08
   0  26  -6  215.45    8.83
   0  26  -7   27.06    3.13
   0  26   7   29.83    3.76
   0  26  -7   30.75    3.42
   0  26  -8  122.26    5.94
   0  26  -8  118.35    6.22
   0  26   8  132.01    6.80
   0  26   9   37.64    4.08
   0  26  -9   37.35    3.73
   0  26  -9   35.21    3.30
   0  26  10    6.30    3.43
   0  26 -10    9.75    3.19
   0  26 -10    9.88    2.60
   0  26  11  165.82    8.23
   0  26 -11  156.09    7.45
   0  26 -11  146.79    6.71
   0  26 -12   -0.16    2.35
   0  27   0    2.50    2.55
   0  27   0   -2.51    2.69
   0  27   1  141.29    6.85
   0  27   1  145.24    6.69
   0  27  -1  150.53    6.64
   0  27  -2   26.12    3.07
   0  27   2   29.22    3.60
   0  27  -3   14.72    2.95
   0  27  -3   18.96    2.76
   0  27   3   17.43    3.23
   0  27  -4    6.41    2.73
   0  27   4    5.02    2.90
   0  27   5   19.07    3.36
   0  27  -5   16.86    3.13
   0  27   6   35.58    3.81
   0  27  -6   36.76    3.88
   0  27  -7    0.19    2.47
   0  27   7   -0.51    2.83
   0  27  -7    2.22    2.73
   0  27  -8   12.98    2.68
   0  27   8   13.94    3.50
   0  27  -8   11.00    3.08
   0  27  -9   78.11    4.52
   0  27  -9   73.42    5.04
   0  27   9   71.33    5.34
   0  27  10   17.99    3.75
   0  27 -10   16.96    2.84
   0  27 -10   10.51    3.11
   0  27 -11   34.65    3.34
   0  27 -11   33.96    4.05
   0  28   0   61.12    4.29
   0  28   0   69.81    4.71
   0  28   1  724.85   24.47
   0  28  -1  743.83   24.07
   0  28   1  706.48   24.13
   0  28   2  106.30    5.94
   0  28  -2  107.59    5.48
   0  28  -3  148.23    7.11
   0  28   3  167.89    7.49
   0  28  -3  151.52    6.79
   0  28  -4   -0.88    2.52
   0  28  -4   -1.60    2.27
   0  28   4   -1.18    2.75
   0  28   5   11.20    3.12
   0  28  -5   11.63    3.07
   0  28   6   15.12    3.13
   0  28  -6   16.66    3.05
   0  28  -7  143.15    7.04
   0  28   7  148.81    7.46
   0  28   8   12.97    3.34
   0  28  -8   13.58    2.74
   0  28  -8    7.86    2.88
   0  28  -9   36.79    3.44
   0  28   9   45.26    4.46
   0  28  -9   40.60    4.06
   0  28 -10  136.53    6.36
   0  28  10  138.73    7.54
   0  28 -10  123.72    6.83
   0  28 -11    9.26    2.66
   0  29   0    5.83    2.92
   0  29   0    6.34    2.63
   0  29   1    8.78    2.81
   0  29   1    6.13    2.77
   0  29  -1    8.55    2.51
   0  29   2    6.31    2.81
   0  29  -2    6.25    2.52
   0  29  -3   93.92    5.10
   0  29   3   95.02    5.56
   0  29  -3   92.77    5.42
   0  29  -4   27.95    3.17
   0  29  -4   29.06    3.56
   0  29   4   34.18    3.75
   0  29  -5   43.20    4.04
   0  29   5   34.21    3.84
   0  29  -6   35.48    3.62
   0  29   6   29.40    3.75
   0  29  -7    3.28    2.84
   0  29   7    2.95    3.07
   0  29   8  149.29    7.61
   0  29  -8  137.64    7.06
   0  29   9   79.26    5.67
   0  29  -9   69.09    5.01
   0  30   0 1085.31   34.94
   0  30   0 1047.05   34.47
   0  30   1    7.21    2.66
   0  30  -1    9.23    2.62
   0  30   1   11.53    2.90
   0  30   2   14.97    3.15
   0  30   2   17.97    3.23
   0  30  -2   18.45    2.96
   0  30  -3   27.69    3.24
   0  30   3   25.78    3.42
   0  30  -3   27.74    3.57
   0  30   4    1.26    2.80
   0  30  -4    3.04    2.78
   0  30   5    4.96    3.13
   0  30  -5    9.70    3.08
   0  30   6   -1.07    3.04
   0  30  -6    2.87    2.81
   0  30   7    4.70    3.14
   0  30  -7    4.61    2.90
   0  31   0    3.08    2.60
   0  31   0    1.93    2.94
   0  31   1   13.57    3.06
   0  31   1    9.75    3.04
   0  31  -1   14.71    3.04
   0  31  -2  257.85    9.83
   0  31   2  240.45   10.21
   0  31   2  234.58   10.00
   0  31  -3    1.38    2.51
   0  31   3    1.54    2.92
   0  31  -3    1.20    2.79
   0  31   4  170.76    8.06
   0  31  -4  156.05    7.59
   0  31  -5   40.10    4.00
   0  31   5   32.55    4.03
   0  31  -6    4.18    3.03
   0  31   6    3.04    3.05
   0  32   0    5.05    2.68
   0  32   0    5.98    2.96
   0  32  -1  542.12   18.38
   0  32   1  511.43   18.42
   0  32   1  526.49   18.84
   0  32   2   87.27    5.21
   0  32  -2   77.68    4.88
   0  32   2   81.62    5.43
   0  32  -3   87.74    5.54
   0  32  -3  100.32    5.35
   0  32   3   85.22    5.70
   0  32  -4    6.23    3.09
   0  32   4   11.01    3.24
   0  33   0   -2.38    2.83
   0  33   0    4.64    3.03
   0  33  -1   21.54    3.15
   0  33   1   19.16    3.59
   0  33   1   25.80    3.37
   0  33   2   87.10    5.44
   0  33  -2  102.67    5.40
   0  33  -3  227.81    9.35
   0  34   0    2.89    2.86
   0  34   1   45.16    4.02
   0  34  -1   37.90    3.83
   0  34   2   40.34    4.08
   0  34  -2   49.14    4.07
   0  34   3   16.69    3.58
   0  34  -3   18.15    3.21
   0  35   0    0.23    2.84
   0  35   1   47.39    4.23
   0  35  -1   41.69    4.00
   0  35   2    0.25    2.97
   0  35  -2   -0.22    2.69
   0  35   3   13.97    3.57
   0  35  -3   20.42    3.40
   0  36   0  298.61   11.80
   0  36   1   44.07    4.33
   0  36  -1   51.30    4.31
   0  36   2  158.83    7.76
   0  36  -2  159.89    7.53
   0  36   3    5.50    3.35
   0  36  -3   10.24    3.12
   0  37   0    0.96    2.99
   0  37  -1   18.61    3.50
   0  37   1   14.17    3.54
   0  37   2    9.77    3.35
   0  37  -2    8.67    3.11
   0  37   3  183.84    8.83
   0  37  -3  199.54    8.65
   0  37   4    5.93    3.68
   0  38   0    2.95    3.26
   0  38   1  150.62    7.77
   0  38  -1  165.87    7.74
   0  38   2   90.20    5.77
   0  38  -2   87.18    5.58
   0  38   3   21.64    4.01
   0  38  -3   27.51    3.73
   0  38   4    7.19    3.62
   0  39   0    2.76    3.25
   0  39  -1   35.04    4.08
   0  39   1   30.18    4.12
   0  39   2   34.36    4.37
   0  39  -2   48.40    4.32
   0  39   3    9.19    3.73
   0  39  -3   11.82    3.36
   0  39   4   18.56    4.09
   0  39   5    3.98    3.93
   0  40   0   20.79    3.81
   0  40  -1    5.79    3.32
   0  40   1   12.37    3.68
   0  40   2  173.07    8.55
   0  40  -2  180.76    8.42
   0  40   3    0.28    3.46
   0  40  -3    0.98    3.12
   0  40   4  116.12    6.98
   0  40   5    4.66    3.86
   0  41   0   -3.15    3.44
   0  41   1   62.50    5.28
   0  41  -1   73.07    5.25
   0  41   2    6.41    3.48
   0  41  -2    7.90    3.31
   0  41   3  121.06    7.04
   0  41  -3  127.07    6.83
   0  41   4   25.87    4.32
   0  41   5   64.77    5.67
   0  42   0    6.68    3.43
   0  42   1  182.73    8.97
   0  42  -1  196.44    8.94
   0  42   2   15.21    4.04
   0  42  -2   20.23    3.86
   0  42   3    5.56    3.83
   0  42   4    6.70    3.72
   0  43   0    0.54    3.41
   0  43   1   25.28    4.19
   0  43  -1   35.13    4.32
   0  43   2   -3.72    3.75
   0  43   3    2.98    3.69
   0  43   4    3.70    3.86
   0  44   0    5.79    3.57
   0  44   1   25.65    4.16
   0  44   2   33.94    4.59
   0  44   3   29.09    4.67
   0  45   2  136.77    7.75
   1 -43   4   23.43    5.00
   1 -43   5   -1.79    4.20
   1 -42   0    5.99    4.00
   1 -42   1   56.91    5.77
   1 -42   2   27.96    4.80
   1 -42   3   35.75    4.92
   1 -42   4  154.43    8.75
   1 -42   5   26.23    4.91
  -1 -41   7  140.80    8.54
  -1 -41   6    2.22    4.36
  -1 -41   5   58.03    6.08
  -1 -41   4    3.28    4.37
  -1 -41   3    8.66    4.25
  -1 -41   2   10.83    4.24
   1 -41  -1   13.23    4.23
  -1 -41   1    9.44    4.20
   1 -41   0   -2.75    4.22
  -1 -41   0    5.09    4.17
   1 -41   1   19.89    4.53
   1 -41   2   83.01    6.42
   1 -41   3   -0.68    3.91
   1 -41   4   -3.39    4.36
   1 -41   5    6.83    4.39
   1 -41   6   47.80    5.48
  -1 -40   8    4.39    4.45
  -1 -40   7   43.56    5.68
  -1 -40   6   68.96    6.27
  -1 -40   5   11.90    4.31
  -1 -40   4  294.28   13.02
   1 -40  -3    2.48    4.01
  -1 -40   3    1.41    4.18
   1 -40  -2  156.50    8.48
  -1 -40   2  144.08    8.27
   1 -40  -1   79.02    6.22
  -1 -40   1   84.03    6.43
   1 -40   0   -2.01    3.69
  -1 -40   0    1.41    3.61
  -1 -40  -1    8.52    3.92
   1 -40   1   13.32    4.08
  -1 -40  -2    5.38    3.77
   1 -40   2    2.00    4.04
   1 -40   3   13.87    4.14
   1 -40   4    4.63    3.85
   1 -40   5    3.00    4.00
   1 -40   6   14.59    4.26
  -1 -39   8   47.35    5.65
  -1 -39   7    3.22    4.30
  -1 -39   6   22.97    4.79
   1 -39  -5  244.13   10.65
  -1 -39   5  198.09   10.49
   1 -39  -4   36.69    4.92
   1 -39  -4   38.73    5.00
  -1 -39   4   39.16    5.28
   1 -39  -3    4.86    3.72
  -1 -39   3    0.69    4.11
   1 -39  -2  112.83    7.13
  -1 -39   2  115.33    7.23
   1 -39  -1   14.86    3.95
  -1 -39   1    7.60    3.68
   1 -39   0    5.56    4.13
  -1 -39   0    9.65    4.01
   1 -39   1    8.44    4.06
  -1 -39  -1    7.97    4.08
  -1 -39  -2   10.51    4.16
   1 -39   2    8.43    3.80
  -1 -39  -3   21.30    4.53
   1 -39   3   17.36    4.23
   1 -39   4   -1.61    3.95
   1 -39   5   48.31    5.22
   1 -39   6   -1.29    3.84
   1 -39   7   26.15    4.74
  -1 -38   8   19.31    4.65
  -1 -38   7   41.51    5.28
   1 -38  -6   28.02    4.50
  -1 -38   6   25.86    4.48
  -1 -38   5   17.18    4.35
   1 -38  -5   20.02    4.67
   1 -38  -5   31.92    4.71
   1 -38  -4   63.38    5.64
   1 -38  -4   55.45    5.20
  -1 -38   4   55.67    5.53
   1 -38  -3   20.02    4.08
  -1 -38   3   20.08    4.35
   1 -38  -2    7.27    3.80
  -1 -38   2    4.69    3.60
   1 -38  -1   45.42    4.81
  -1 -38   1   39.60    4.98
   1 -38   0  137.85    7.64
  -1 -38   0  112.84    7.30
  -1 -38  -1  199.23    9.88
   1 -38   1  212.68    9.90
  -1 -38  -2    4.44    3.61
   1 -38   2    0.63    3.68
  -1 -38  -3  289.83   12.14
   1 -38   3  250.03   11.59
  -1 -38  -4   37.94    5.03
   1 -38   4   35.61    4.83
  -1 -38  -5  235.18   11.13
   1 -38   5  231.19   10.79
   1 -38   6   18.05    4.22
   1 -38   7  124.16    7.42
  -1 -38  -7  124.75    7.46
  -1 -37   9  254.67   11.73
   1 -37  -8   14.55    4.08
  -1 -37   8   13.04    4.26
   1 -37  -7   35.76    4.74
  -1 -37   7   27.61    4.84
   1 -37  -6    3.22    3.94
  -1 -37   6    6.40    3.95
   1 -37  -6   -4.36    3.83
  -1 -37   5   17.07    4.06
   1 -37  -5   20.65    4.27
   1 -37  -5   20.60    4.40
   1 -37  -4    5.79    3.81
   1 -37  -4    3.36    3.64
  -1 -37   4   -4.27    3.66
  -1 -37   3  168.02    8.82
   1 -37  -3  163.29    8.62
  -1 -37   2    9.79    3.96
   1 -37  -2   10.66    3.95
  -1 -37   1   35.54    4.72
   1 -37  -1   41.12    4.65
  -1 -37   0   27.99    4.31
   1 -37   0   26.52    4.19
   1 -37   1   65.39    5.50
  -1 -37  -1   63.34    5.54
   1 -37   2    2.14    3.57
  -1 -37  -2   -2.33    3.71
   1 -37   3   63.41    5.33
  -1 -37  -3   58.22    5.59
   1 -37   4   -1.21    3.66
  -1 -37  -4   -1.39    3.78
   1 -37   5   -2.45    3.66
  -1 -37  -5    0.71    3.72
  -1 -37  -6    1.21    3.47
   1 -37   6    5.56    3.89
  -1 -37  -7    8.16    3.97
   1 -37   7    5.51    3.76
  -1 -37  -8    7.27    3.91
   1 -36  -9    1.87    3.76
  -1 -36   9    0.67    4.26
  -1 -36   8   95.85    6.96
   1 -36  -8  114.82    6.85
   1 -36  -7   -1.08    4.07
  -1 -36   7    2.66    3.85
   1 -36  -7    1.22    3.70
   1 -36  -6  191.55    7.45
   1 -36  -6  201.27    9.57
  -1 -36   6  206.50    9.81
   1 -36  -6  209.31   10.06
   1 -36  -5   60.10    5.28
  -1 -36   5   51.53    5.46
   1 -36  -5   65.35    5.66
  -1 -36   4   46.70    5.10
   1 -36  -4   52.45    4.98
   1 -36  -4   45.08    5.13
  -1 -36   3   85.33    6.36
   1 -36  -3   88.14    6.29
  -1 -36   2   66.98    5.63
   1 -36  -2   71.39    5.66
   1 -36  -1   34.27    4.46
  -1 -36   1   27.57    4.38
  -1 -36   0  206.45    9.86
   1 -36   0  209.58    9.75
   1 -36   1   47.46    4.71
  -1 -36  -1   52.40    5.01
  -1 -36  -2   -0.65    3.49
   1 -36   2   -0.30    3.35
   1 -36   3   24.87    4.12
  -1 -36  -3   23.14    4.23
   1 -36   4   41.78    4.68
  -1 -36  -4   46.18    5.12
  -1 -36  -5   50.08    5.28
   1 -36   5   43.66    4.77
  -1 -36  -5   48.12    4.84
   1 -36   6  124.20    7.32
  -1 -36  -6  128.79    7.32
  -1 -36  -7  165.02    9.26
   1 -36   7  179.49    8.82
  -1 -36  -7  171.32    8.64
   1 -36   8   79.76    6.00
  -1 -36  -8   79.16    5.97
  -1 -36  -9    0.89    3.69
   1 -35 -10   26.38    4.60
   1 -35  -9   31.07    4.67
  -1 -35   9   18.42    4.44
   1 -35  -8   62.17    5.43
  -1 -35   8   68.98    5.88
  -1 -35   7  114.13    7.11
   1 -35  -7  122.60    6.91
   1 -35  -7  109.60    7.23
   1 -35  -6  111.19    6.60
   1 -35  -6   95.65    6.79
  -1 -35   6   97.41    6.57
   1 -35  -5  143.23    7.85
  -1 -35   5  128.33    7.56
   1 -35  -5  136.34    7.47
   1 -35  -4   90.05    6.31
  -1 -35   4   94.42    6.46
   1 -35  -4   88.77    6.09
  -1 -35   3   78.79    5.86
   1 -35  -3   79.71    5.93
  -1 -35   2   61.38    5.37
   1 -35  -2   63.73    5.28
   1 -35  -1   -1.49    3.16
  -1 -35   1    0.31    3.20
  -1 -35   0  162.72    8.52
   1 -35   0  183.83    8.58
   1 -35   1   50.40    4.86
  -1 -35  -1   57.63    5.05
   1 -35   2   77.92    5.62
  -1 -35  -2   68.67    5.69
   1 -35   3    2.59    3.24
  -1 -35  -3   -4.84    3.38
  -1 -35  -4   47.66    4.90
  -1 -35  -4   38.97    4.39
   1 -35   4   44.32    4.70
  -1 -35  -5  103.14    6.41
   1 -35   5  102.76    6.47
  -1 -35  -5  101.16    6.80
   1 -35   6   23.33    4.06
  -1 -35  -6   37.26    4.46
  -1 -35  -7   51.78    5.51
  -1 -35  -7   42.42    4.76
   1 -35   7   39.71    4.77
  -1 -35  -8    4.06    3.61
   1 -35   8    7.76    3.79
  -1 -35  -9   22.64    4.11
  -1 -35 -10   52.47    5.20
   1 -34 -11   16.26    4.04
   1 -34 -10    0.90    3.51
  -1 -34  10    0.32    4.00
   1 -34  -9   31.53    4.50
   1 -34  -9   29.12    4.88
  -1 -34   9   32.42    4.75
  -1 -34   8   26.45    4.43
   1 -34  -8   22.39    4.30
  -1 -34   7   -0.32    3.73
   1 -34  -7    1.10    1.56
   1 -34  -7    8.44    3.56
   1 -34  -7    4.10    4.14
   1 -34  -6    2.88    3.26
   1 -34  -6    0.33    3.47
  -1 -34   6    2.18    3.53
   1 -34  -5  104.51    6.48
  -1 -34   5  108.50    6.84
   1 -34  -5  113.77    6.94
   1 -34  -4   69.39    5.49
  -1 -34   4   79.11    5.63
   1 -34  -4   76.92    5.73
  -1 -34   3   45.04    4.49
   1 -34  -3   37.92    4.61
  -1 -34   2    5.39    3.68
   1 -34  -2    6.25    3.25
   1 -34  -1  165.18    8.38
  -1 -34   1  161.95    8.33
   1 -34  -1  179.84    8.40
   1 -34   0   23.14    3.85
  -1 -34   0   22.97    3.97
  -1 -34  -1  208.38    9.74
   1 -34   1  212.70    9.49
   1 -34   2   81.81    5.68
  -1 -34  -2   75.05    5.61
   1 -34   3  161.83    8.02
  -1 -34  -3  147.07    8.08
  -1 -34  -4  162.00    8.57
  -1 -34  -4  177.11    8.33
   1 -34   4  163.89    8.20
  -1 -34  -5   83.20    6.10
  -1 -34  -5   75.47    5.63
   1 -34   5   82.61    5.72
  -1 -34  -6   15.38    3.86
   1 -34   6   14.99    3.77
   1 -34   7    1.97    3.58
  -1 -34  -7    0.28    3.24
  -1 -34  -7    2.44    3.87
  -1 -34  -8   57.16    5.65
   1 -34   8   49.09    4.95
  -1 -34  -8   46.05    4.80
  -1 -34  -9    3.11    3.68
  -1 -34 -10   25.18    4.29
  -1 -34 -11   15.49    4.00
   1 -33 -11   50.20    5.09
   1 -33 -10   17.79    4.10
  -1 -33  10   14.26    4.10
   1 -33  -9  164.40    8.04
   1 -33  -9  145.58    8.45
  -1 -33   9  142.68    8.14
  -1 -33   8    0.93    3.53
   1 -33  -8   -2.86    3.46
  -1 -33   7  213.49    9.39
   1 -33  -7  197.82    9.05
   1 -33  -6    3.64    3.20
  -1 -33   6    9.97    3.66
   1 -33  -6    6.13    3.49
   1 -33  -5   26.79    4.04
   1 -33  -5   23.17    4.11
  -1 -33   5   31.43    4.20
  -1 -33   4  118.59    6.94
   1 -33  -4  116.90    6.76
   1 -33  -4  122.76    7.09
  -1 -33   3  193.13    9.17
   1 -33  -3  192.65    9.24
   1 -33  -2  105.13    6.41
  -1 -33   2  111.13    6.60
   1 -33  -2   95.73    6.11
   1 -33  -1   95.19    6.05
  -1 -33   1   87.20    5.72
   1 -33  -1   95.81    5.90
  -1 -33   0  183.77    8.83
   1 -33   0  184.98    8.71
   1 -33   1    0.54    3.19
  -1 -33  -1    5.25    3.09
  -1 -33  -2   11.04    3.62
   1 -33   2   13.95    3.49
  -1 -33  -3   17.76    3.79
   1 -33   3   18.34    3.72
  -1 -33  -3   18.19    3.58
  -1 -33  -4   12.25    3.79
  -1 -33  -4   20.08    3.62
   1 -33   4   15.05    3.43
  -1 -33  -5   46.47    4.37
   1 -33   5   33.52    4.24
  -1 -33  -6   24.76    3.93
   1 -33   6   15.91    3.59
  -1 -33  -7    5.09    3.77
  -1 -33  -7    2.73    3.31
   1 -33   7    2.73    3.42
  -1 -33  -8   43.58    5.30
   1 -33   8   53.86    4.85
  -1 -33  -8   50.57    4.80
  -1 -33  -9  148.63    8.43
   1 -33   9  136.56    7.46
  -1 -33  -9  142.93    7.64
  -1 -33 -10    1.66    3.53
  -1 -33 -11    3.03    3.67
  -1 -33 -12   61.61    5.33
   1 -32 -12   25.59    4.43
   1 -32 -11   10.88    3.92
   1 -32 -10   -1.70    3.54
   1 -32 -10    3.63    4.01
  -1 -32  10    2.12    3.65
   1 -32  -9   32.59    4.26
   1 -32  -9   40.46    5.10
  -1 -32   9   27.44    4.67
   1 -32  -8  355.19   13.76
  -1 -32   8  343.32   14.06
   1 -32  -7   56.86    2.77
   1 -32  -7   49.23    4.86
  -1 -32   6  119.01    6.86
   1 -32  -6  128.87    7.21
   1 -32  -6  105.88    6.58
  -1 -32   5   65.33    5.09
   1 -32  -5   60.45    4.93
   1 -32  -5   56.27    5.01
   1 -32  -4   23.61    3.89
   1 -32  -4   19.28    3.97
  -1 -32   4   15.54    3.51
   1 -32  -3    2.59    3.49
  -1 -32   3    3.92    3.28
   1 -32  -2  160.63    8.16
  -1 -32   2  175.73    8.41
   1 -32  -2  185.82    8.58
   1 -32  -1   39.72    4.10
  -1 -32   1   34.52    3.96
   1 -32  -1   37.17    4.28
   1 -32   0    5.32    2.85
  -1 -32   0   12.04    3.44
  -1 -32  -1    2.83    3.03
   1 -32   1   -2.09    2.99
   1 -32   2    1.81    2.92
  -1 -32  -2    6.10    3.38
  -1 -32  -3  145.07    7.60
   1 -32   3  144.51    7.32
  -1 -32  -3  139.96    7.52
  -1 -32  -3  130.83    7.10
   1 -32   4  176.22    8.56
  -1 -32  -4  195.75    9.26
  -1 -32  -4  194.05    8.69
   1 -32   5   13.30    3.36
  -1 -32  -5   11.02    3.24
   1 -32   6  663.40   24.06
  -1 -32  -6  736.90   24.29
   1 -32   7    0.26    3.17
  -1 -32  -7    8.93    3.59
  -1 -32  -7    7.98    3.46
  -1 -32  -8  276.40   11.13
   1 -32   8  250.38   10.86
  -1 -32  -8  249.68   11.56
  -1 -32  -9   12.36    3.73
   1 -32   9   18.97    3.81
  -1 -32  -9   18.51    4.35
  -1 -32 -10    7.81    3.60
  -1 -32 -10    6.44    4.36
   1 -32  10   -0.68    3.10
  -1 -32 -11   -3.49    3.84
  -1 -32 -12   14.39    3.70
  -1 -32 -13   20.47    4.14
   1 -31 -13   72.58    5.67
   1 -31 -12   18.58    4.05
   1 -31 -11   20.14    4.63
   1 -31 -11   22.98    3.98
  -1 -31  11   16.13    4.13
   1 -31 -10   53.38    5.81
   1 -31 -10   58.01    5.07
  -1 -31  10   58.17    5.28
   1 -31  -9   27.59    4.45
   1 -31  -9   25.47    3.96
   1 -31  -8   12.68    3.57
  -1 -31   8    9.65    3.54
   1 -31  -7  102.74    6.13
   1 -31  -7   93.29    3.87
  -1 -31   6    9.66    3.24
   1 -31  -6    9.88    3.55
   1 -31  -6   10.28    3.40
   1 -31  -6    5.86    3.41
  -1 -31   5  385.24   14.86
   1 -31  -5  386.36   15.04
   1 -31  -5  390.60   14.73
   1 -31  -5  383.20   14.92
   1 -31  -4   -0.52    3.10
  -1 -31   4   -2.19    3.24
   1 -31  -4   -0.86    3.40
  -1 -31   3   42.07    4.21
   1 -31  -3   39.92    4.32
   1 -31  -2   22.54    3.87
  -1 -31   2   27.86    3.79
   1 -31  -1    1.51    3.06
   1 -31  -1    1.32    2.97
  -1 -31   1    1.61    3.01
   1 -31   0    4.02    3.04
   1 -31   0    4.12    3.05
  -1 -31   0    7.31    3.15
  -1 -31  -1    4.39    3.11
   1 -31   1   -0.75    2.76
  -1 -31  -2   25.93    3.90
   1 -31   2   29.44    3.60
  -1 -31  -3   10.02    3.11
   1 -31   3   15.04    3.16
  -1 -31  -3   14.17    3.49
  -1 -31  -3   13.65    3.36
  -1 -31  -4    7.83    3.05
   1 -31   4    9.75    3.11
  -1 -31  -4   12.76    3.57
  -1 -31  -4    9.87    3.42
  -1 -31  -5   14.24    3.30
   1 -31   5   17.38    3.39
   1 -31   6    6.66    3.23
  -1 -31  -6    2.56    3.02
  -1 -31  -7   14.51    3.79
   1 -31   7   10.24    3.32
  -1 -31  -7   16.77    3.51
  -1 -31  -8   18.24    4.26
  -1 -31  -8   19.26    3.63
   1 -31   8    7.87    3.48
   1 -31   9   39.69    4.37
  -1 -31  -9   43.73    4.58
   1 -31   9   49.61    4.25
  -1 -31  -9   45.52    5.08
  -1 -31 -10   58.71    5.08
   1 -31  10   60.61    4.78
  -1 -31 -10   60.32    5.70
  -1 -31 -11   71.88    5.53
  -1 -31 -12    9.10    3.68
  -1 -31 -13  255.81   10.98
   1 -30 -14    1.10    3.74
   1 -30 -13    3.86    3.57
   1 -30 -12   12.39    3.73
   1 -30 -11   47.98    5.53
   1 -30 -11   42.10    4.59
  -1 -30  11   40.63    3.65
  -1 -30  11   47.80    4.85
   1 -30 -10   12.98    3.55
  -1 -30  10   11.51    3.85
   1 -30 -10   10.43    4.05
   1 -30  -9   13.07    3.25
  -1 -30   9   19.35    3.87
   1 -30  -9   11.10    3.77
  -1 -30   8    4.54    3.27
   1 -30  -8    1.05    3.04
   1 -30  -7   54.29    4.61
   1 -30  -7   48.63    4.97
  -1 -30   7   56.30    4.84
   1 -30  -7   57.99    2.63
   1 -30  -6    3.32    3.25
   1 -30  -6   -0.25    3.01
   1 -30  -6    1.43    3.31
   1 -30  -6    4.37    1.66
  -1 -30   6   -1.93    3.00
   1 -30  -5   59.75    4.77
   1 -30  -5   60.41    5.16
  -1 -30   5   56.16    4.85
   1 -30  -5   72.73    5.21
   1 -30  -4   61.88    4.77
   1 -30  -4   62.99    4.91
  -1 -30   4   49.49    4.62
   1 -30  -3    1.62    3.05
  -1 -30   3    6.04    3.08
  -1 -30   2  737.34   24.33
   1 -30  -2  691.88   24.18
   1 -30  -2  673.85   23.92
   1 -30  -1   31.01    3.90
  -1 -30   1   30.43    3.76
   1 -30  -1   31.96    3.75
  -1 -30   0  336.30   13.39
   1 -30   0  353.44   13.36
   1 -30   0  347.00   13.28
   1 -30   1  221.64    9.40
  -1 -30  -1  211.64    9.55
   1 -30   2   38.73    4.03
  -1 -30  -2   40.71    4.10
   1 -30   3  170.94    8.11
  -1 -30  -3  188.84    8.33
  -1 -30  -3  188.14    8.76
  -1 -30  -4    5.38    3.07
  -1 -30  -4    6.33    3.39
   1 -30   4    1.69    2.90
  -1 -30  -4    8.44    3.25
   1 -30   5    1.70    2.91
  -1 -30  -5    0.59    3.20
  -1 -30  -5    1.23    2.96
   1 -30   6   58.37    4.66
  -1 -30  -6   60.78    4.69
  -1 -30  -7   30.58    3.91
  -1 -30  -7   37.66    4.52
   1 -30   7   43.95    4.19
  -1 -30  -8  153.14    7.71
   1 -30   8  162.29    7.82
  -1 -30  -8  169.29    8.52
  -1 -30  -9  156.98    7.60
   1 -30   9  158.42    7.22
  -1 -30  -9  153.68    8.19
  -1 -30 -10  260.43   11.17
   1 -30  10  275.46   10.93
  -1 -30 -10  288.71   12.34
   1 -30  11    2.73    3.32
  -1 -30 -11   -1.27    3.36
  -1 -30 -11    0.70    4.07
  -1 -30 -12  197.93    9.12
  -1 -30 -13   44.18    4.74
   1 -29 -14   91.26    6.23
   1 -29 -13  186.57    8.87
   1 -29 -12    2.16    3.93
   1 -29 -12    2.69    3.46
  -1 -29  11   79.44    4.83
  -1 -29  11   80.10    5.90
   1 -29 -11   98.02    6.85
   1 -29 -11   95.63    5.93
   1 -29 -10   -1.36    3.93
   1 -29 -10    2.11    3.12
  -1 -29  10    2.52    3.58
  -1 -29  10   -3.50    2.47
   1 -29  -9    4.92    3.47
   1 -29  -9    2.08    3.08
  -1 -29   9    4.77    3.24
   1 -29  -8   66.91    5.03
   1 -29  -8   56.45    5.07
  -1 -29   8   71.66    5.21
   1 -29  -7    5.77    3.02
   1 -29  -7    1.42    3.00
  -1 -29   7    3.28    3.13
   1 -29  -7    9.59    1.32
   1 -29  -6  106.33    6.27
   1 -29  -6  100.68    5.83
   1 -29  -6   99.87    6.14
   1 -29  -6   91.51    4.10
  -1 -29   6   99.14    5.97
  -1 -29   5   76.05    5.39
   1 -29  -5   75.06    5.48
   1 -29  -5   73.12    5.03
   1 -29  -5   74.51    5.17
   1 -29  -4  202.77    9.24
   1 -29  -4  233.85    9.71
  -1 -29   4  216.59    9.48
   1 -29  -3   62.26    4.82
  -1 -29   3   67.53    4.83
  -1 -29   2  110.80    6.30
   1 -29  -2   91.08    5.69
   1 -29  -2  109.09    6.21
   1 -29  -1   53.00    4.43
   1 -29  -1   60.12    4.81
  -1 -29   1   64.53    4.68
   1 -29   0   36.80    3.82
   1 -29   0   35.14    3.79
  -1 -29   0   36.07    3.90
  -1 -29  -1  166.22    7.98
   1 -29   1  160.25    7.55
  -1 -29  -2    6.07    3.14
   1 -29   2    8.80    3.05
  -1 -29  -2    6.35    2.95
   1 -29   3   43.91    3.92
  -1 -29  -3   39.23    4.04
  -1 -29  -3   34.84    4.09
  -1 -29  -4   30.34    3.81
  -1 -29  -4   34.85    4.09
  -1 -29  -4   30.72    3.62
   1 -29   4   34.30    3.70
  -1 -29  -5  122.24    7.07
  -1 -29  -5  139.79    6.80
   1 -29   5  127.34    6.69
  -1 -29  -6   64.30    5.20
  -1 -29  -6   66.88    4.78
   1 -29   6   67.91    4.85
  -1 -29  -7  255.62   10.60
   1 -29   7  250.32   10.48
  -1 -29  -7  265.48   11.28
   1 -29   8    2.64    2.73
  -1 -29  -8    5.31    3.41
  -1 -29  -8    2.69    3.06
   1 -29   8    2.38    3.06
   1 -29   9   13.43    3.16
  -1 -29  -9   18.05    4.14
  -1 -29  -9   12.58    3.54
   1 -29   9   13.57    3.47
   1 -29  10    7.18    3.22
  -1 -29 -10    4.65    3.91
  -1 -29 -10    9.17    3.50
   1 -29  10   10.62    3.46
  -1 -29 -11   24.81    3.83
   1 -29  11   24.64    3.67
  -1 -29 -11   28.92    4.64
  -1 -29 -12   27.91    4.07
  -1 -29 -13   14.88    3.80
   1 -28 -15   12.27    3.96
   1 -28 -14    1.06    3.44
   1 -28 -13    9.26    3.83
   1 -28 -12   42.63    4.44
  -1 -28  12   27.15    3.42
   1 -28 -12   39.28    5.18
  -1 -28  11   14.77    2.96
   1 -28 -11   15.63    3.73
   1 -28 -11   11.58    4.21
  -1 -28  11   15.59    3.85
   1 -28 -10   35.71    4.22
  -1 -28  10   38.54    4.36
   1 -28 -10   49.46    5.06
  -1 -28  10   38.15    3.35
   1 -28  -9   38.18    4.00
  -1 -28   9   44.48    3.39
  -1 -28   9   46.60    4.68
   1 -28  -9   43.30    4.76
   1 -28  -8   17.13    3.38
   1 -28  -8    9.21    3.22
  -1 -28   8   13.10    3.44
  -1 -28   7    0.79    3.03
   1 -28  -7    3.41    2.79
   1 -28  -7    1.21    1.12
   1 -28  -7   -2.77    3.20
   1 -28  -6    7.25    3.09
   1 -28  -6    6.02    1.55
   1 -28  -6    7.43    3.31
  -1 -28   6    3.86    3.00
   1 -28  -6    5.98    3.03
   1 -28  -5    0.55    2.99
  -1 -28   5    0.76    2.95
   1 -28  -5    0.78    2.75
   1 -28  -5    3.76    2.82
   1 -28  -4  380.48   14.10
  -1 -28   4  350.49   13.78
   1 -28  -3  265.14   10.86
  -1 -28   3  263.88   10.82
   1 -28  -2   22.05    3.56
   1 -28  -2   21.43    3.37
  -1 -28   2   23.55    3.50
  -1 -28   1  545.43   19.32
   1 -28  -1  544.46   19.37
   1 -28  -1  548.29   19.16
  -1 -28   0  384.29   14.59
   1 -28   0  389.54   14.49
   1 -28   0  393.51   14.43
  -1 -28  -1  750.41   26.38
   1 -28   1  806.99   26.28
  -1 -28  -2  239.32   10.21
   1 -28   2  237.47    9.83
   1 -28   3   37.48    3.78
  -1 -28  -3   37.81    4.04
  -1 -28  -3   35.63    3.59
  -1 -28  -4   35.87    4.08
  -1 -28  -4   40.53    4.11
   1 -28   4   28.10    3.56
  -1 -28  -4   30.58    3.48
  -1 -28  -5   60.35    4.46
  -1 -28  -5   55.60    4.68
   1 -28   5   56.29    4.42
   1 -28   6   -0.23    2.69
  -1 -28  -6    3.24    2.72
  -1 -28  -6    1.67    1.14
  -1 -28  -6    2.00    3.08
   1 -28   7  248.51    9.56
   1 -28   7  236.21    9.85
  -1 -28  -7  217.42   10.49
  -1 -28  -7  249.92   10.66
  -1 -28  -7  231.91    9.88
   1 -28   8   27.68    3.45
  -1 -28  -8   27.42    4.10
  -1 -28  -8   30.57    3.82
   1 -28   8   25.47    3.61
  -1 -28  -9  279.34   11.89
   1 -28   9  273.22   10.63
  -1 -28  -9  274.73   10.99
   1 -28   9  251.23   10.66
  -1 -28 -10  135.60    7.05
   1 -28  10  138.02    6.84
   1 -28  10  123.39    6.67
  -1 -28 -11    0.67    3.71
  -1 -28 -11    1.21    3.19
   1 -28  11    1.81    3.14
  -1 -28 -12   50.80    5.51
  -1 -28 -12   48.40    4.57
  -1 -28 -13   -0.95    3.33
   1 -27 -15   -2.05    3.44
   1 -27 -14   20.43    4.00
   1 -27 -13   82.57    6.46
   1 -27 -13   74.74    5.41
   1 -27 -12    4.78    3.93
   1 -27 -12    5.13    3.46
  -1 -27  12    4.55    2.84
   1 -27 -11  154.30    8.05
  -1 -27  11  127.02    7.23
   1 -27 -11  151.59    7.42
  -1 -27  11  132.06    6.37
  -1 -27  10   56.53    3.93
  -1 -27  10   51.90    4.82
   1 -27 -10   59.74    5.21
   1 -27 -10   63.42    4.84
  -1 -27   9   99.88    4.98
   1 -27  -9   99.06    6.40
  -1 -27   9   91.72    5.94
   1 -27  -9   81.16    6.15
   1 -27  -9  112.93    6.09
   1 -27  -8   87.99    5.42
  -1 -27   8   77.34    5.35
   1 -27  -8   73.52    5.51
   1 -27  -7   36.40    3.86
   1 -27  -7   38.25    1.92
   1 -27  -7   37.67    4.02
  -1 -27   7   39.12    4.11
   1 -27  -6   64.60    3.04
   1 -27  -6   63.99    4.82
  -1 -27   6   67.17    4.86
   1 -27  -6   60.67    4.44
   1 -27  -6   55.17    4.68
   1 -27  -5   58.51    4.59
   1 -27  -5   51.37    4.30
   1 -27  -5   67.74    4.91
  -1 -27   5   58.11    4.55
  -1 -27   4    0.47    2.79
   1 -27  -4    2.30    2.87
  -1 -27   3  348.21   13.00
   1 -27  -3  328.62   12.95
   1 -27  -2  117.25    6.26
   1 -27  -2  113.55    6.07
  -1 -27   2  115.98    6.12
  -1 -27   1   63.33    4.57
   1 -27  -1   56.87    4.54
   1 -27  -1   54.50    4.43
   1 -27   0  482.62   17.29
  -1 -27   0  490.09   17.49
   1 -27   0  490.33   17.28
   1 -27   1    1.95    3.09
  -1 -27  -1   10.12    3.28
   1 -27   1    3.06    2.76
  -1 -27  -2  388.35   14.61
   1 -27   2  388.62   14.25
  -1 -27  -3  693.51   23.39
  -1 -27  -3  671.06   22.96
   1 -27   3  661.70   22.83
  -1 -27  -4  571.26   19.72
  -1 -27  -4  569.55   20.09
   1 -27   4  541.66   19.52
  -1 -27  -4  591.65   20.24
  -1 -27  -5    9.53    2.79
  -1 -27  -5    9.90    3.41
   1 -27   5    8.21    2.87
   1 -27   6   20.91    3.26
  -1 -27  -6   17.92    3.28
  -1 -27  -6   27.77    3.92
  -1 -27  -6   21.03    1.50
   1 -27   7   95.91    5.53
   1 -27   7   92.24    5.23
  -1 -27  -7   94.31    6.32
  -1 -27  -7  104.73    6.22
  -1 -27  -7  101.23    5.67
   1 -27   8   25.02    3.26
   1 -27   8   22.15    3.25
  -1 -27  -8   21.69    3.86
  -1 -27  -8   18.57    3.28
   1 -27   9   63.61    4.66
  -1 -27  -9   72.86    4.94
   1 -27   9   70.73    4.83
  -1 -27  -9   71.97    5.64
  -1 -27 -10   58.06    4.76
   1 -27  10   51.09    4.35
  -1 -27 -10   61.38    5.47
   1 -27  10   54.08    4.44
  -1 -27 -11   13.57    3.43
  -1 -27 -11   11.09    4.22
   1 -27  11    8.92    2.98
  -1 -27 -12   71.63    5.13
  -1 -27 -12   75.17    5.98
  -1 -27 -13   17.17    3.58
   1 -26 -15   16.33    3.86
   1 -26 -14   -0.51    3.37
   1 -26 -13   42.06    4.42
   1 -26 -13   31.85    4.84
  -1 -26  13   27.55    3.50
   1 -26 -12    3.99    3.31
   1 -26 -12    7.97    3.99
  -1 -26  12    3.57    2.71
   1 -26 -11  296.66   12.13
   1 -26 -11  295.15   11.26
   1 -26 -10   17.12    3.98
   1 -26 -10   26.65    4.18
   1 -26 -10   25.61    3.48
  -1 -26  10   23.43    2.96
  -1 -26  10   24.49    3.74
   1 -26  -9   -0.30    3.51
   1 -26  -9    1.49    3.11
   1 -26  -9    3.56    2.90
  -1 -26   9    4.34    2.98
  -1 -26   9    1.76    2.22
   1 -26  -8   -0.28    3.16
  -1 -26   8    3.28    2.96
   1 -26  -8    4.31    3.20
   1 -26  -8   -1.63    2.62
  -1 -26   8    4.27    2.26
  -1 -26   7   10.01    3.24
   1 -26  -7    7.31    2.84
   1 -26  -7    7.67    1.08
   1 -26  -7   10.97    3.50
   1 -26  -6   30.55    3.77
   1 -26  -6   24.87    3.43
   1 -26  -6   26.47    3.80
   1 -26  -6   28.10    1.98
  -1 -26   6   27.83    3.58
   1 -26  -5  112.73    6.12
  -1 -26   5  102.31    5.94
   1 -26  -5  109.27    5.91
   1 -26  -5  116.31    6.36
   1 -26  -4  223.74    9.56
  -1 -26   4  218.54    9.35
   1 -26  -3   86.06    5.31
  -1 -26   3   91.54    5.45
   1 -26  -2  638.63   22.12
   1 -26  -2  656.60   22.36
  -1 -26   2  659.76   22.37
   1 -26  -1    6.17    2.63
   1 -26  -1    3.37    2.62
  -1 -26   1   -0.22    2.51
   1 -26   0  234.44    9.70
   1 -26   0  241.63    9.82
  -1 -26   0  245.84    9.93
   1 -26   1  199.23    8.60
  -1 -26  -1  203.98    8.85
   1 -26   1  208.03    8.66
   1 -26   2  128.53    6.34
  -1 -26  -2  134.66    6.86
  -1 -26  -3  192.26    8.41
  -1 -26  -3  187.19    8.76
   1 -26   3  205.64    8.40
  -1 -26  -4   32.02    3.90
  -1 -26  -4   31.83    3.58
  -1 -26  -4   30.11    3.82
   1 -26   4   29.10    3.33
  -1 -26  -5   47.53    4.38
  -1 -26  -5   48.94    4.07
   1 -26   5   58.80    4.19
   1 -26   6   -0.21    2.57
  -1 -26  -6    0.57    0.90
  -1 -26  -6    0.22    2.70
  -1 -26  -6   -1.08    3.00
   1 -26   6    0.54    2.40
   1 -26   7    1.84    2.56
  -1 -26  -7   -1.31    2.69
   1 -26   7    4.74    2.76
  -1 -26  -7    3.63    3.09
  -1 -26  -7    8.80    3.49
   1 -26   8  103.55    5.59
  -1 -26  -8  107.09    6.43
  -1 -26  -8  105.89    5.86
   1 -26   8   98.60    5.63
  -1 -26  -8  112.81    6.77
   1 -26   9  181.79    7.99
  -1 -26  -9  196.92    9.18
   1 -26   9  176.80    8.04
  -1 -26  -9  187.83    8.28
   1 -26  10  268.83   10.67
  -1 -26 -10  290.73   11.02
  -1 -26 -10  293.71   11.89
   1 -26  11   10.19    3.16
  -1 -26 -11   18.79    3.43
  -1 -26 -11   11.20    3.98
  -1 -26 -12  266.51   11.20
  -1 -26 -12  241.87    9.82
  -1 -26 -13    3.00    4.02
  -1 -26 -13   -1.58    3.12
  -1 -26 -14   20.85    3.65
   1 -25 -15  289.93   11.77
   1 -25 -14   10.59    3.50
   1 -25 -14    6.16    3.85
   1 -25 -13   94.61    5.73
   1 -25 -13  100.68    6.65
  -1 -25  12   36.88    3.61
   1 -25 -12   44.99    4.92
   1 -25 -12   44.87    4.22
  -1 -25  11   26.76    3.12
   1 -25 -11   35.14    3.93
   1 -25 -11   29.44    4.35
   1 -25 -10    0.91    3.31
   1 -25 -10    0.61    3.33
  -1 -25  10   -3.03    2.33
  -1 -25  10   -2.79    3.26
   1 -25 -10    4.93    2.95
   1 -25  -9    2.30    2.58
   1 -25  -9   -0.58    3.10
  -1 -25   9    3.15    2.17
   1 -25  -9    0.29    3.31
  -1 -25   9    0.49    3.06
   1 -25  -8   36.85    3.79
  -1 -25   8   32.97    2.99
   1 -25  -8   36.78    4.19
  -1 -25   8   33.70    3.85
   1 -25  -8   31.17    4.09
   1 -25  -7  141.64    6.93
   1 -25  -7  134.01    6.43
   1 -25  -7  119.05    4.21
  -1 -25   7  143.29    6.78
  -1 -25   6   99.43    5.72
   1 -25  -6   89.90    5.42
   1 -25  -6  106.00    5.85
   1 -25  -6  102.38    4.00
   1 -25  -5  165.04    7.70
  -1 -25   5  165.18    7.64
   1 -25  -5  170.03    7.57
   1 -25  -5  164.27    7.86
   1 -25  -4   32.53    3.73
  -1 -25   4   31.64    3.50
   1 -25  -3  754.14   25.16
  -1 -25   3  733.28   25.02
   1 -25  -2  420.96   15.48
   1 -25  -2  432.67   15.61
  -1 -25   2  447.45   15.72
   1 -25  -1    3.81    2.64
  -1 -25   1    2.58    2.45
   1 -25  -1    7.07    2.67
  -1 -25   0  182.31    8.19
   1 -25   0  195.64    8.18
   1 -25   0  189.13    8.10
  -1 -25  -1  126.60    6.37
   1 -25   1  118.97    6.14
   1 -25   1  132.76    6.18
   1 -25   2  121.27    5.98
  -1 -25  -2  119.88    6.26
  -1 -25  -3  518.59   18.94
   1 -25   3  540.67   18.61
  -1 -25  -3  553.68   18.70
   1 -25   4   18.43    2.91
  -1 -25  -4   20.74    3.21
  -1 -25  -4   22.86    3.43
   1 -25   5  167.50    7.49
  -1 -25  -5  168.40    8.06
  -1 -25  -5  175.55    7.59
  -1 -25  -6   44.79    1.83
  -1 -25  -6   46.91    4.37
  -1 -25  -6   57.30    4.42
  -1 -25  -6   53.42    4.02
   1 -25   6   52.84    3.68
  -1 -25  -6   43.74    1.79
   1 -25   6   47.32    3.85
   1 -25   7    2.27    2.64
   1 -25   7   -1.62    2.51
  -1 -25  -7    1.89    2.84
  -1 -25  -7    0.57    3.15
  -1 -25  -7    0.27    2.98
   1 -25   8  169.15    7.75
  -1 -25  -8  192.12    8.79
   1 -25   8  178.01    7.71
  -1 -25  -8  188.08    8.93
  -1 -25  -8  182.73    7.99
   1 -25   9    4.83    2.69
   1 -25   9    5.55    2.73
  -1 -25  -9   10.12    3.75
  -1 -25  -9    5.59    2.86
  -1 -25  -9    8.23    3.52
  -1 -25 -10   24.34    3.46
  -1 -25 -10   24.33    4.24
   1 -25  10   23.43    3.43
  -1 -25 -11   43.78    4.00
  -1 -25 -11   38.56    4.75
   1 -25  11   38.19    3.93
  -1 -25 -12   22.58    3.46
  -1 -25 -12   23.78    4.55
   1 -25  12   15.82    3.54
  -1 -25 -13    5.89    4.14
  -1 -25 -13    9.39    3.16
  -1 -25 -14   50.05    4.29
   1 -24 -15    4.55    3.32
   1 -24 -14    0.96    3.23
   1 -24 -14   -3.01    3.84
  -1 -24  13    7.64    3.00
   1 -24 -13    5.27    3.19
   1 -24 -13   -1.96    3.87
   1 -24 -12    2.12    3.06
  -1 -24  12    3.02    2.70
  -1 -24  11   62.59    4.24
   1 -24 -11   69.45    5.58
  -1 -24  10  241.93   10.58
  -1 -24  10  243.21    9.76
   1 -24 -10  270.20   11.42
  -1 -24   9   84.08    5.42
  -1 -24   9   83.86    4.56
   1 -24  -9   78.27    5.65
   1 -24  -9   92.89    5.26
  -1 -24   8  191.62    8.47
   1 -24  -8  179.92    8.75
  -1 -24   8  175.89    7.43
  -1 -24   7   60.04    3.41
   1 -24  -7   55.89    4.19
  -1 -24   7   54.66    4.31
   1 -24  -7   55.73    4.48
   1 -24  -7   42.40    1.81
   1 -24  -6    2.70    2.63
  -1 -24   6    2.67    2.71
   1 -24  -6    3.07    2.93
   1 -24  -6   -0.35    1.21
   1 -24  -5  237.07    9.40
   1 -24  -5  223.69    9.59
   1 -24  -5  220.99    9.49
  -1 -24   5  232.45    9.53
  -1 -24   4  464.81   16.07
   1 -24  -4  429.63   16.15
  -1 -24   3 1356.77   43.32
   1 -24  -3 1343.47   43.40
   1 -24  -2   60.05    4.24
  -1 -24   2   60.77    4.31
   1 -24  -2   62.11    4.26
   1 -24  -1  551.91   19.10
   1 -24  -1  559.83   19.07
  -1 -24   1  554.47   19.18
   1 -24   0  613.93   20.65
   1 -24   0  606.23   20.66
  -1 -24   0  604.51   20.79
   1 -24   1  216.12    8.63
  -1 -24  -1  200.67    8.72
   1 -24   1  211.21    8.59
  -1 -24  -2  915.05   30.37
   1 -24   2  921.51   29.98
  -1 -24  -3  236.29    9.58
  -1 -24  -3  220.83    9.16
   1 -24   3  229.82    9.09
  -1 -24  -4  389.22   13.77
   1 -24   4  370.09   13.58
  -1 -24  -4  372.66   14.10
   1 -24   5  104.03    5.16
   1 -24   5  102.62    5.37
  -1 -24  -5  103.44    5.87
  -1 -24  -5   99.81    5.33
  -1 -24  -6   58.62    4.68
   1 -24   6   70.47    4.08
  -1 -24  -6   62.97    4.30
   1 -24   6   65.00    4.22
  -1 -24  -6   54.44    4.63
  -1 -24  -7   62.43    5.15
   1 -24   7   65.57    4.32
  -1 -24  -7   62.58    4.85
  -1 -24  -7   65.77    4.40
   1 -24   7   62.70    4.09
  -1 -24  -8   32.09    4.15
   1 -24   8   21.77    3.11
  -1 -24  -8   28.68    3.98
  -1 -24  -8   25.62    3.26
   1 -24   8   25.97    3.09
  -1 -24  -9  337.30   13.56
  -1 -24  -9  361.15   13.39
   1 -24   9  304.23   11.96
  -1 -24  -9  339.14   12.36
   1 -24   9  303.61   12.07
  -1 -24 -10  215.65    9.69
  -1 -24 -10  212.24    8.65
  -1 -24 -11  243.45   10.60
  -1 -24 -11  240.20    9.52
  -1 -24 -12   21.69    4.21
  -1 -24 -12   13.82    3.18
   1 -24  12   12.60    3.50
  -1 -24 -13   35.99    4.78
  -1 -24 -13   39.99    3.97
  -1 -24 -14   -1.63    3.84
  -1 -24 -14   -0.63    2.85
   1 -23 -15    5.38    3.32
   1 -23 -14  228.98    9.65
  -1 -23  14  219.49    9.37
  -1 -23  13   67.55    4.75
   1 -23 -13   80.69    5.20
   1 -23 -12  198.72    8.25
  -1 -23  12  156.64    7.40
   1 -23 -11  100.46    5.62
  -1 -23  11   85.79    4.85
   1 -23 -11   90.53    6.38
   1 -23 -10  292.59   11.92
  -1 -23  10  274.76   10.38
   1 -23 -10  309.71   11.27
   1 -23  -9   42.52    4.52
  -1 -23   9   41.00    3.98
  -1 -23   9   42.74    3.36
   1 -23  -8  442.49   17.02
  -1 -23   8  450.95   16.78
  -1 -23   8  458.20   15.92
   1 -23  -7   97.10    5.75
  -1 -23   7  101.29    4.82
   1 -23  -7  110.37    5.62
  -1 -23   7  102.83    5.76
   1 -23  -6  164.12    7.30
   1 -23  -6  179.45    7.74
  -1 -23   6  163.85    7.49
   1 -23  -6  160.17    5.75
  -1 -23   5   47.50    3.99
   1 -23  -5   49.64    3.87
   1 -23  -5   44.19    4.03
   1 -23  -5   51.47    3.92
   1 -23  -4  156.87    7.18
  -1 -23   4  145.07    6.93
   1 -23  -3   10.63    2.59
  -1 -23   3    5.01    2.70
   1 -23  -2  134.06    6.14
   1 -23  -2  121.02    5.87
  -1 -23   2  116.17    5.95
   1 -23  -1   30.14    3.02
   1 -23  -1   29.34    3.04
  -1 -23   1   28.40    3.22
   1 -23   0  106.82    5.59
   1 -23   0  121.77    5.76
  -1 -23   0  116.36    5.83
   1 -23   1    4.07    2.35
   1 -23   1    3.49    2.36
  -1 -23  -1    0.62    2.46
   1 -23   2  272.98   10.23
  -1 -23  -2  262.48   10.53
   1 -23   3   13.15    2.62
  -1 -23  -3   16.36    3.03
  -1 -23  -3   16.52    2.84
  -1 -23  -4  451.63   16.29
  -1 -23  -4  459.54   15.94
   1 -23   4  451.68   15.84
   1 -23   5  143.34    6.52
   1 -23   5  148.42    6.27
  -1 -23  -5  126.59    6.78
  -1 -23  -5  142.32    6.48
  -1 -23  -6   13.13    3.07
   1 -23   6   11.19    2.56
  -1 -23  -6   14.52    3.24
  -1 -23  -6   10.12    2.71
   1 -23   6   15.63    2.57
   1 -23   7   30.71    3.13
  -1 -23  -7   28.54    3.71
   1 -23   7   30.66    3.22
  -1 -23  -7   32.01    3.93
  -1 -23  -7   32.81    3.32
   1 -23   8   40.54    3.55
   1 -23   8   40.32    3.54
  -1 -23  -8   41.49    3.78
  -1 -23  -8   37.69    4.36
  -1 -23  -8   38.99    4.18
   1 -23   9   19.23    3.19
   1 -23   9   28.41    3.23
  -1 -23  -9   26.88    3.43
  -1 -23  -9   25.93    4.19
  -1 -23  -9   27.20    3.84
  -1 -23 -10  205.31    9.56
  -1 -23 -10  203.48    9.95
   1 -23  10  184.13    8.48
   1 -23  11   -2.86    3.01
  -1 -23 -11   -1.85    2.62
  -1 -23 -11    0.59    3.27
  -1 -23 -12  172.35    7.40
  -1 -23 -12  175.77    8.47
  -1 -23 -13   78.21    4.99
  -1 -23 -13   87.93    6.11
  -1 -23 -14  106.20    6.00
  -1 -23 -14  127.11    7.40
   1 -22 -15   13.48    3.50
   1 -22 -15   17.98    4.21
   1 -22 -14    1.36    3.19
  -1 -22  14    0.22    2.95
   1 -22 -13  100.61    5.81
  -1 -22  13  104.25    5.64
   1 -22 -12    1.29    3.76
   1 -22 -12   -1.55    2.91
  -1 -22  12   -4.00    2.66
  -1 -22  11   82.47    4.87
   1 -22 -11   92.90    6.32
   1 -22 -10    1.99    3.27
  -1 -22  10    2.30    2.82
  -1 -22  10    3.76    2.40
   1 -22 -10    4.67    2.84
  -1 -22   9  187.75    8.66
   1 -22  -9  205.19    9.23
  -1 -22   9  199.75    7.96
   1 -22  -9  220.82    8.77
  -1 -22   8   76.10    5.11
   1 -22  -8   85.39    5.63
  -1 -22   8   86.78    4.37
   1 -22  -7  322.79   11.65
  -1 -22   7  308.21   11.69
   1 -22  -7  287.71   11.73
  -1 -22   7  297.32   10.76
  -1 -22   6  296.44   10.22
   1 -22  -6  297.62   11.30
  -1 -22   6  288.67   11.13
   1 -22  -6  282.86    9.44
   1 -22  -6  285.84   10.99
   1 -22  -5  486.31   16.69
   1 -22  -5  490.27   16.96
   1 -22  -5  460.45   16.96
  -1 -22   5  476.50   16.81
   1 -22  -4  261.05   10.44
  -1 -22   4  270.53   10.35
   1 -22  -3  193.33    8.47
  -1 -22   3  213.57    8.51
   1 -22  -2  140.36    6.47
   1 -22  -2  146.42    6.61
  -1 -22   2  146.92    6.66
   1 -22  -1  133.01    6.16
  -1 -22   1  132.09    6.22
   1 -22  -1  139.05    6.24
   1 -22   0    0.18    2.09
   1 -22   0    1.08    2.10
  -1 -22   0   -0.77    2.27
   1 -22   1   82.67    4.62
  -1 -22  -1   93.19    5.03
   1 -22   1   85.99    4.71
   1 -22   2   24.88    2.79
  -1 -22  -2   22.11    2.92
  -1 -22  -3    1.46    2.32
  -1 -22  -3    1.77    2.39
  -1 -22  -3   -1.25    2.43
   1 -22   3    0.68    2.13
   1 -22   4   22.40    2.74
   1 -22   4   26.80    2.71
  -1 -22  -4   28.45    3.33
  -1 -22  -4   23.66    2.86
   1 -22   5  307.63   11.41
  -1 -22  -5  301.21   11.47
   1 -22   5  313.46   11.18
  -1 -22  -5  314.25   12.02
  -1 -22  -6    8.24    2.53
  -1 -22  -6    1.43    2.79
  -1 -22  -6    0.24    2.86
   1 -22   6    2.74    2.19
   1 -22   6    3.67    2.30
   1 -22   7   41.17    3.53
  -1 -22  -7   50.45    4.55
   1 -22   7   42.26    3.44
  -1 -22  -7   51.36    4.30
  -1 -22  -7   45.13    3.59
   1 -22   8   65.64    4.32
  -1 -22  -8   75.89    4.60
  -1 -22  -8   78.28    5.36
   1 -22   8   67.37    4.38
  -1 -22  -9  237.06   10.47
  -1 -22  -9  270.56    9.60
   1 -22   9  209.04    9.07
  -1 -22  -9  257.65   10.38
   1 -22   9  209.93    9.16
   1 -22  10    3.30    2.74
  -1 -22 -10    3.63    3.43
  -1 -22 -10    5.76    3.79
  -1 -22 -10    7.27    2.66
   1 -22  11   28.76    3.69
  -1 -22 -11   38.99    3.58
  -1 -22 -11   26.88    4.06
  -1 -22 -12   27.41    4.24
  -1 -22 -12   23.57    3.19
   1 -22  12   17.31    3.54
  -1 -22 -13   32.73    4.56
  -1 -22 -13   22.30    3.32
  -1 -22 -14   39.34    4.84
  -1 -22 -14   22.20    3.41
  -1 -22 -15   26.78    4.58
   1 -21 -16    3.77    3.07
  -1 -21  16    3.28    4.79
   1 -21 -15  214.22    9.18
  -1 -21  14   11.96    3.18
   1 -21 -14    9.95    3.16
  -1 -21  13   93.35    5.54
   1 -21 -13  105.67    5.77
  -1 -21  12   67.10    4.42
   1 -21 -12   62.66    4.51
   1 -21 -12   57.62    5.33
   1 -21 -11    0.89    3.44
   1 -21 -11    6.13    2.93
  -1 -21  11    2.84    2.33
   1 -21 -10  177.45    8.25
   1 -21 -10  171.04    7.41
   1 -21  -9    9.62    2.85
  -1 -21   9   11.66    2.49
   1 -21  -9   13.01    3.54
  -1 -21   9   10.09    2.95
  -1 -21   8  657.89   22.70
   1 -21  -8  660.53   23.03
  -1 -21   8  639.44   21.79
  -1 -21   7   29.09    3.44
   1 -21  -7   31.22    3.39
  -1 -21   7   31.02    2.74
   1 -21  -7   38.19    3.39
   1 -21  -6  687.26   22.65
  -1 -21   6  678.29   22.50
  -1 -21   6  671.04   21.56
   1 -21  -6  711.75   22.41
   1 -21  -6  641.77   20.75
   1 -21  -5  208.36    8.66
   1 -21  -5  223.12    9.00
  -1 -21   5  229.49    8.99
   1 -21  -4   10.69    2.67
  -1 -21   4   18.02    2.60
   1 -21  -3 1615.27   50.70
  -1 -21   3 1588.39   50.55
   1 -21  -2  989.20   32.61
   1 -21  -2 1041.64   32.91
  -1 -21   2 1017.37   32.80
   1 -21  -1  522.49   17.84
   1 -21  -1  509.62   17.85
  -1 -21   1  541.91   18.00
   1 -21   0  279.94   10.21
   1 -21   0  277.00   10.18
  -1 -21   0  258.31   10.08
  -1 -21   0  266.24   10.25
  -1 -21  -1   18.13    2.69
   1 -21   1   26.19    2.75
   1 -21   1   20.78    2.61
   1 -21   2  560.20   18.87
  -1 -21  -2  567.33   19.29
  -1 -21  -3   12.20    2.35
   1 -21   3   12.18    2.39
  -1 -21  -3   11.18    2.75
  -1 -21  -3    8.18    2.49
  -1 -21  -4    1.05    2.39
   1 -21   4    0.48    2.04
  -1 -21  -4    5.80    2.26
   1 -21   4    2.43    1.98
  -1 -21  -5    2.43    2.60
   1 -21   5    0.49    2.15
   1 -21   5   -1.04    1.95
  -1 -21  -5   -1.21    2.46
   1 -21   6   -0.83    2.09
  -1 -21  -6    2.37    2.69
  -1 -21  -6   -0.18    2.26
  -1 -21  -6    0.92    2.62
   1 -21   6    1.25    2.14
   1 -21   7    7.10    2.46
  -1 -21  -7   11.26    2.97
  -1 -21  -7    5.64    2.90
   1 -21   7    4.48    2.26
  -1 -21  -7   12.36    2.61
   1 -21   8  411.27   15.14
  -1 -21  -8  457.07   15.50
  -1 -21  -8  465.12   16.28
  -1 -21  -8  475.65   16.66
   1 -21   8  408.99   15.21
  -1 -21  -9  104.22    5.32
  -1 -21  -9  109.95    6.16
  -1 -21  -9  107.50    6.55
   1 -21   9   98.06    5.24
  -1 -21 -10  178.91    7.31
  -1 -21 -10  156.33    8.39
  -1 -21 -10  166.35    8.05
  -1 -21 -11   75.15    5.33
  -1 -21 -11   84.50    4.83
   1 -21  11   70.94    4.87
  -1 -21 -12    3.76    3.43
  -1 -21 -12   -1.16    2.58
   1 -21  12    3.30    3.08
  -1 -21 -13   20.25    4.02
  -1 -21 -13   11.78    3.00
  -1 -21 -14  119.91    7.08
  -1 -21 -14  100.45    5.63
  -1 -21 -15    2.16    3.79
  -1 -20  16    4.84    4.68
   1 -20 -16    9.47    3.18
   1 -20 -15   15.80    3.36
  -1 -20  14   34.16    3.82
   1 -20 -14   33.52    3.72
  -1 -20  13   -1.05    2.78
   1 -20 -13   -0.43    2.80
   1 -20 -12   68.02    5.39
   1 -20 -12   76.85    4.75
  -1 -20  11   50.15    3.81
   1 -20 -11   63.56    5.18
   1 -20 -11   64.16    4.31
  -1 -20  10   48.65    3.74
   1 -20 -10   60.34    4.94
   1 -20 -10   64.63    4.29
  -1 -20   9  116.88    5.53
  -1 -20   9  102.61    6.01
   1 -20  -9  142.13    6.22
   1 -20  -9  130.94    6.84
   1 -20  -8   69.53    4.44
   1 -20  -8   74.61    5.00
  -1 -20   8   74.63    4.01
  -1 -20   8   72.21    4.67
  -1 -20   7    0.59    2.63
   1 -20  -7   -1.49    2.63
  -1 -20   7   -0.50    1.83
   1 -20  -7    1.27    2.27
  -1 -20   6    5.75    2.42
  -1 -20   6    5.09    1.78
   1 -20  -6    2.84    2.58
   1 -20  -6    6.09    1.07
   1 -20  -6    3.33    2.19
  -1 -20   5  460.52   15.36
   1 -20  -5  451.25   16.22
  -1 -20   5  484.44   16.31
   1 -20  -5  468.27   16.06
  -1 -20   4   16.87    2.45
   1 -20  -3  141.44    6.43
  -1 -20   3  138.24    6.30
   1 -20  -2  279.99   10.53
   1 -20  -2  300.83   10.82
  -1 -20   2  283.19   10.68
  -1 -20   1   45.11    3.39
   1 -20  -1   48.74    3.31
   1 -20  -1   49.86    3.54
   1 -20   0  105.96    5.01
  -1 -20   0   96.13    5.05
  -1 -20   0  100.80    5.03
   1 -20   0  105.21    5.08
  -1 -20  -1   53.31    3.72
   1 -20   1   62.93    3.72
   1 -20   1   60.58    3.71
   1 -20   2 1079.45   34.37
  -1 -20  -2 1077.55   34.80
  -1 -20  -3  661.95   21.86
  -1 -20  -3  663.03   22.21
  -1 -20  -3  673.47   22.21
   1 -20   3  647.62   21.72
  -1 -20  -4  655.01   22.26
  -1 -20  -4  672.27   21.87
   1 -20   4  638.19   21.68
   1 -20   4  671.39   21.57
  -1 -20  -5  185.87    7.57
   1 -20   5  172.84    7.43
   1 -20   5  190.75    7.35
  -1 -20  -5  190.21    8.03
  -1 -20  -6   45.48    3.80
   1 -20   6   44.44    3.24
   1 -20   6   45.23    3.46
  -1 -20  -6   47.51    3.51
  -1 -20  -6   51.17    4.22
   1 -20   7    0.33    2.17
  -1 -20  -7    5.98    2.88
  -1 -20  -7    1.55    2.27
  -1 -20  -7    0.69    2.64
   1 -20   7   -0.16    2.34
   1 -20   8    4.93    2.44
  -1 -20  -8    5.59    3.32
  -1 -20  -8    3.86    2.44
  -1 -20  -8    7.19    3.02
   1 -20   8    5.85    2.22
  -1 -20  -9   -1.61    2.32
   1 -20   9    1.52    2.53
  -1 -20  -9    2.29    3.32
  -1 -20  -9    3.00    3.10
  -1 -20 -10   12.95    2.71
   1 -20  10   18.97    3.17
  -1 -20 -10   15.13    3.97
  -1 -20 -10   12.23    3.37
  -1 -20 -11  328.62   11.84
   1 -20  11  289.35   12.05
  -1 -20 -11  308.24   13.20
  -1 -20 -11  343.77   12.82
  -1 -20 -12  222.17    9.50
  -1 -20 -12  205.12    8.41
  -1 -20 -13   26.62    4.20
  -1 -20 -13   16.84    3.03
   1 -20  13   20.82    3.81
  -1 -20 -14   31.99    3.51
  -1 -20 -14   28.15    4.44
  -1 -20 -15    8.13    3.83
  -1 -20 -16   28.36    4.40
   1 -19 -16   34.63    3.73
  -1 -19  16   31.41    5.56
   1 -19 -15    0.42    2.78
  -1 -19  15   -3.83    4.90
   1 -19 -14   14.77    3.18
  -1 -19  14    6.58    3.17
   1 -19 -13   -0.21    2.69
   1 -19 -13   -3.53    3.98
  -1 -19  13    1.06    2.88
   1 -19 -12  142.94    7.68
  -1 -19  12  124.20    6.41
   1 -19 -12  141.69    6.58
   1 -19 -11   -4.86    3.32
   1 -19 -11   -0.80    2.71
  -1 -19  11    1.08    2.43
   1 -19 -10  477.30   16.77
   1 -19 -10  484.54   15.90
   1 -19  -9    8.59    2.72
  -1 -19   9    3.56    2.14
  -1 -19   9    9.35    2.88
   1 -19  -9    7.36    3.07
   1 -19  -8  630.27   21.97
  -1 -19   8  600.86   21.54
  -1 -19   8  610.30   20.87
   1 -19  -7   61.54    3.91
   1 -19  -7   57.14    4.25
  -1 -19   7   60.63    4.07
  -1 -19   7   54.85    3.32
   1 -19  -6  246.71    7.97
  -1 -19   6  234.62    8.72
   1 -19  -6  248.53    9.45
  -1 -19   6  249.21    9.63
   1 -19  -6  250.57    9.69
  -1 -19   5   16.59    1.96
   1 -19  -5   12.21    2.42
  -1 -19   5   13.81    2.61
   1 -19  -5   18.73    2.82
  -1 -19   4   90.80    4.71
  -1 -19   3  196.04    7.64
   1 -19  -3  178.09    7.59
   1 -19  -2   60.56    3.75
   1 -19  -2   64.14    4.00
  -1 -19   2   69.13    3.98
   1 -19  -1    3.23    2.01
   1 -19  -1    1.52    1.87
  -1 -19   1    0.49    1.96
   1 -19   0  356.94   12.64
  -1 -19   0  362.07   12.82
  -1 -19   0  343.89   12.58
   1 -19   0  368.80   12.65
   1 -19   1  884.80   29.09
  -1 -19  -1  910.19   29.34
   1 -19   1  917.26   29.10
   1 -19   2  558.28   18.45
  -1 -19  -2  572.79   18.86
   1 -19   2  535.22   18.49
   1 -19   3  164.70    6.82
  -1 -19  -3  171.88    6.91
   1 -19   3  172.86    6.72
  -1 -19  -3  170.30    7.25
  -1 -19  -3  163.22    7.20
   1 -19   4    8.78    2.13
  -1 -19  -4   13.44    2.75
   1 -19   4   10.24    2.03
  -1 -19  -4   14.91    2.47
   1 -19   5   99.65    4.82
  -1 -19  -5  114.57    4.99
  -1 -19  -5  106.29    5.43
   1 -19   5  109.34    4.71
  -1 -19  -6  105.78    5.06
   1 -19   6   95.77    4.86
  -1 -19  -6   99.29    5.45
  -1 -19  -6  110.31    5.87
   1 -19   6  102.18    4.91
   1 -19   7  519.22   17.93
  -1 -19  -7  581.43   18.84
  -1 -19  -7  563.72   18.12
  -1 -19  -7  551.20   18.94
  -1 -19  -8    5.76    2.94
  -1 -19  -8    3.69    2.27
   1 -19   8    5.58    2.41
  -1 -19  -8    7.29    3.23
   1 -19   8    5.47    2.20
  -1 -19  -9   24.99    3.54
   1 -19   9   25.00    3.12
  -1 -19  -9   29.53    4.18
  -1 -19  -9   26.18    2.99
  -1 -19 -10    6.77    3.10
  -1 -19 -10   13.63    2.66
  -1 -19 -10    9.09    3.70
   1 -19  10    9.90    2.75
  -1 -19 -11  167.68    7.86
   1 -19  11  142.51    7.29
  -1 -19 -11  160.34    8.53
  -1 -19 -11  170.63    7.12
   1 -19  12   65.04    4.98
  -1 -19 -12   78.75    5.48
  -1 -19 -12   77.99    4.55
   1 -19  13   38.00    4.22
  -1 -19 -13   39.43    3.59
  -1 -19 -13   35.53    4.40
  -1 -19 -14    2.33    2.59
  -1 -19 -14    2.30    3.51
  -1 -19 -15    8.21    3.83
   1 -19  15    7.79    5.02
  -1 -19 -16    7.09    3.90
  -1 -18  16    7.02    4.89
   1 -18 -16   10.30    3.07
  -1 -18  15   64.31    6.34
   1 -18 -15   66.44    4.59
  -1 -18  14    3.17    3.19
   1 -18 -14   -1.03    2.74
   1 -18 -13    3.47    3.62
   1 -18 -13    3.06    2.75
  -1 -18  13    5.09    2.82
   1 -18 -12   -0.29    3.32
   1 -18 -12   -0.40    2.68
  -1 -18  12    0.59    2.51
   1 -18 -11    4.75    3.43
   1 -18 -11    5.44    2.64
  -1 -18  11    3.27    2.44
   1 -18 -10  199.80    9.18
   1 -18 -10  213.65    8.43
  -1 -18  10  190.86    8.07
  -1 -18   9   14.03    2.93
   1 -18  -9   11.00    3.17
   1 -18  -9   15.79    2.77
  -1 -18   9   14.77    2.50
  -1 -18   8    2.28    2.57
  -1 -18   8    2.26    2.08
   1 -18  -8   -0.17    2.21
   1 -18  -8    1.56    2.83
  -1 -18   7  696.17   23.71
  -1 -18   7  659.07   22.88
   1 -18  -7  726.44   24.00
   1 -18  -6    3.02    0.84
   1 -18  -6    3.75    2.14
  -1 -18   6    2.05    1.55
  -1 -18   6    5.38    2.12
   1 -18  -6   -0.16    2.13
   1 -18  -5 1253.72   38.86
   1 -18  -5 1195.18   37.43
   1 -18  -5 1221.48   38.56
  -1 -18   5 1199.33   37.89
  -1 -18   5 1263.68   38.78
  -1 -18   4  370.91   13.11
  -1 -18   3  532.37   17.94
   1 -18  -2    3.51    1.92
  -1 -18   2   -1.55    1.89
   1 -18  -2    0.29    1.89
   1 -18  -1  144.35    6.04
  -1 -18   1  137.92    6.00
   1 -18  -1  137.84    5.93
  -1 -18   0  278.79   10.36
   1 -18   0  291.32   10.27
   1 -18   0  277.26   10.19
  -1 -18   0  277.55   10.20
   1 -18   1    2.53    1.95
  -1 -18  -1    1.79    1.93
   1 -18   1    3.03    1.86
   1 -18   2    8.84    2.05
   1 -18   2    8.78    1.80
  -1 -18  -2   11.54    2.24
   1 -18   3    2.10    1.68
  -1 -18  -3    4.19    1.75
   1 -18   3    1.48    1.75
  -1 -18  -3    0.18    2.19
   1 -18   4    0.26    1.81
   1 -18   4    2.30    1.87
  -1 -18  -4    4.68    2.04
  -1 -18  -4    6.73    2.37
  -1 -18  -5  883.19   28.60
  -1 -18  -5  850.31   27.97
  -1 -18  -5  872.01   26.59
   1 -18   5  874.81   27.87
   1 -18   5  853.77   27.88
   1 -18   6  441.48   15.64
  -1 -18  -6  474.31   16.41
   1 -18   6  444.50   15.63
  -1 -18  -6  487.50   16.69
  -1 -18  -6  481.69   15.88
  -1 -18  -7  563.60   17.83
  -1 -18  -7  579.66   18.84
   1 -18   7  475.13   17.46
   1 -18   7  497.91   17.67
  -1 -18  -7  552.31   18.46
  -1 -18  -8  259.00   10.57
  -1 -18  -8  289.48    9.67
   1 -18   8  225.64    9.45
   1 -18   8  220.32    9.20
  -1 -18  -8  275.05   10.28
  -1 -18  -9  559.47   19.19
  -1 -18  -9  587.69   18.48
  -1 -18  -9  570.01   19.71
  -1 -18 -10   23.06    2.90
   1 -18  10   19.16    3.08
  -1 -18 -10   26.73    4.10
  -1 -18 -11   90.01    5.59
   1 -18  11   90.20    5.43
  -1 -18 -11   96.81    4.96
  -1 -18 -11   83.40    6.32
   1 -18  12  298.18   12.38
  -1 -18 -12  322.97   11.79
  -1 -18 -12  342.18   12.95
  -1 -18 -13   36.30    4.29
   1 -18  13   37.63    4.20
  -1 -18 -13   35.53    3.41
   1 -18  14   22.50    5.36
  -1 -18 -14   18.72    2.92
  -1 -18 -14   15.09    3.79
   1 -18  15    2.14    4.96
  -1 -18 -15    1.43    3.55
  -1 -18 -16    7.78    3.76
  -1 -17  17    1.95    4.64
  -1 -17  16   46.79    5.91
   1 -17 -16   48.32    4.10
  -1 -17  15    5.55    4.37
   1 -17 -15    8.07    2.88
   1 -17 -14   95.54    5.35
  -1 -17  14   83.51    5.46
   1 -17 -13   69.08    5.56
   1 -17 -13   62.17    4.34
  -1 -17  13   67.44    4.55
   1 -17 -12    4.65    3.46
   1 -17 -12   -1.36    2.60
  -1 -17  12    0.98    2.60
   1 -17 -11   34.37    4.32
   1 -17 -11   37.25    3.49
  -1 -17  11   36.32    3.32
   1 -17 -10 1365.75   41.27
   1 -17 -10 1364.79   40.35
  -1 -17   9   77.36    4.39
   1 -17  -9   93.30    4.75
   1 -17  -9   85.04    5.24
   1 -17  -8  378.62   13.67
  -1 -17   8  356.71   13.23
  -1 -17   8  336.04   12.57
   1 -17  -7  347.31   12.92
  -1 -17   7  336.39   11.92
  -1 -17   7  325.69   12.53
   1 -17  -6    1.31    0.66
   1 -17  -6    0.36    2.04
   1 -17  -6    0.93    1.99
  -1 -17   6    2.70    2.00
  -1 -17   6    3.04    1.52
  -1 -17   5    1.25    1.38
   1 -17  -5    0.89    1.84
  -1 -17   5    1.28    2.00
   1 -17  -5    2.02    2.17
   1 -17  -5    1.33    1.01
  -1 -17   4   21.72    2.56
  -1 -17   4   21.85    1.95
  -1 -17   3 1127.14   35.84
  -1 -17   2   68.48    3.84
   1 -17  -2   66.35    3.77
   1 -17  -2   64.97    3.61
  -1 -17   1  919.10   29.11
   1 -17  -1  894.53   29.09
   1 -17  -1  902.81   28.96
   1 -17   0  147.11    6.07
   1 -17   0  145.13    6.12
  -1 -17   0  149.88    6.27
  -1 -17   0  149.04    6.08
  -1 -17  -1  340.74   11.84
   1 -17   1  322.74   11.52
   1 -17   1  330.70   11.64
  -1 -17  -2   41.19    3.19
   1 -17   2   41.54    2.97
   1 -17   2   43.14    2.89
  -1 -17  -3   10.33    1.98
  -1 -17  -3    9.35    2.23
   1 -17   3    7.43    1.82
   1 -17   3    7.93    1.86
  -1 -17  -4  280.08   10.89
   1 -17   4  294.94   10.31
   1 -17   4  287.07   10.29
  -1 -17  -4  298.55   10.44
   1 -17   5   94.58    4.54
  -1 -17  -5   96.20    4.64
  -1 -17  -5  100.38    5.22
   1 -17   5   94.28    4.51
  -1 -17  -6   -0.19    2.45
   1 -17   6    3.30    1.91
  -1 -17  -6    2.56    2.38
   1 -17   6   -0.14    1.74
  -1 -17  -6    1.01    1.96
  -1 -17  -7  386.32   13.43
   1 -17   7  311.57   11.97
  -1 -17  -7  379.15   12.36
  -1 -17  -7  367.71   12.94
   1 -17   7  317.27   12.19
  -1 -17  -8   15.98    3.57
   1 -17   8   16.62    2.43
   1 -17   8   15.94    2.75
  -1 -17  -8   16.18    2.49
   1 -17   9  493.55   18.11
  -1 -17  -9  537.60   19.17
  -1 -17  -9  556.69   17.93
  -1 -17 -10   -0.29    3.47
  -1 -17 -10   -1.92    2.30
   1 -17  10    1.23    2.61
  -1 -17 -11   27.21    4.06
  -1 -17 -11   24.81    2.87
   1 -17  11   21.62    3.29
  -1 -17 -12   25.46    4.45
  -1 -17 -12   30.74    3.23
   1 -17  12   29.77    3.79
  -1 -17 -12   38.04    4.17
  -1 -17 -13    7.59    3.34
  -1 -17 -13   11.92    2.63
   1 -17  13   12.35    3.53
   1 -17  14   90.52    7.09
  -1 -17 -14   77.80    4.55
  -1 -17 -14   84.94    5.74
   1 -17  15   23.60    5.82
  -1 -17 -15   24.22    3.19
  -1 -17 -16   24.94    4.25
  -1 -16  17   38.17    5.81
   1 -16 -16    4.52    2.88
  -1 -16  16    0.75    4.44
   1 -16 -15    0.20    2.74
  -1 -16  15    4.74    4.40
   1 -16 -14  230.12    9.47
  -1 -16  14  246.01   11.32
   1 -16 -13   55.07    4.03
   1 -16 -13   54.32    5.29
   1 -16 -12  441.14   15.74
   1 -16 -12  460.32   17.02
   1 -16 -11   38.34    3.41
   1 -16 -11   38.75    4.34
  -1 -16  10  172.57    7.42
   1 -16 -10  185.58    7.65
   1 -16 -10  189.37    8.61
  -1 -16   9   44.78    3.29
   1 -16  -9   48.46    4.10
   1 -16  -9   51.43    3.58
  -1 -16   8  450.73   16.39
  -1 -16   8  465.87   16.93
   1 -16  -8  557.75   17.09
   1 -16  -8  533.68   17.57
   1 -16  -7  798.08   26.15
  -1 -16   7  753.39   25.16
  -1 -16   7  729.90   25.72
  -1 -16   6    5.30    2.14
   1 -16  -6    7.27    1.99
  -1 -16   6    4.91    1.62
   1 -16  -6   10.00    2.35
   1 -16  -5   30.21    1.64
  -1 -16   5   30.52    2.83
   1 -16  -5   28.64    2.51
   1 -16  -5   34.75    2.89
  -1 -16   5   31.14    2.10
  -1 -16   4  279.05    9.48
  -1 -16   4  281.50   10.23
  -1 -16   3    5.35    1.95
   1 -16  -2  138.00    5.98
  -1 -16   2  153.55    6.19
   1 -16  -2  151.62    6.18
   1 -16  -1   35.10    2.68
   1 -16  -1   35.15    2.72
  -1 -16   1   33.31    2.76
   1 -16   0  202.98    7.86
  -1 -16   0  212.85    8.02
   1 -16   0  224.34    7.92
  -1 -16   0  198.27    7.87
   1 -16   1  472.02   15.99
  -1 -16  -1  476.81   16.22
   1 -16   1  487.81   15.98
   1 -16   2  455.68   15.08
   1 -16   2  460.11   15.23
  -1 -16  -2  448.67   15.46
   1 -16   2  442.94   14.97
   1 -16   3  134.86    5.21
  -1 -16  -3  126.72    5.67
  -1 -16  -3  120.24    5.28
   1 -16   3  115.04    5.17
   1 -16   4 1521.95   48.22
   1 -16   4 1550.33   48.26
  -1 -16  -4 1578.45   48.48
  -1 -16  -4 1556.44   48.93
   1 -16   5 1566.01   49.20
   1 -16   5 1536.31   49.09
  -1 -16  -5 1616.51   49.37
  -1 -16  -5 1663.68   49.96
  -1 -16  -5 1529.20   49.77
  -1 -16  -6  233.65    9.03
   1 -16   6  199.99    8.00
  -1 -16  -6  220.49    8.11
   1 -16   6  190.11    7.76
  -1 -16  -6  236.03    8.70
   1 -16   7   22.66    2.40
  -1 -16  -7   27.59    2.55
   1 -16   7   21.60    2.56
  -1 -16  -7   25.06    3.13
  -1 -16  -8   50.19    3.26
  -1 -16  -8   45.60    4.14
  -1 -16  -9   19.36    2.59
   1 -16   9   16.15    2.87
  -1 -16 -10    1.07    2.00
  -1 -16 -10    1.14    3.17
   1 -16  10    1.42    2.60
   1 -16  11   13.00    3.11
  -1 -16 -11   13.20    2.54
  -1 -16 -11   11.33    3.97
  -1 -16 -12   68.38    4.13
  -1 -16 -12   65.52    5.81
  -1 -16 -13   -1.02    3.02
  -1 -16 -13    0.97    2.29
  -1 -16 -14  100.62    5.10
   1 -16  14   92.61    7.38
  -1 -16 -14   96.23    6.00
  -1 -16 -15    7.11    2.52
  -1 -16 -15    5.63    3.50
   1 -16  15    8.29    5.05
  -1 -16 -16    6.27    3.47
  -1 -15  17  111.90    7.87
  -1 -15  16   -0.37    4.39
   1 -15 -16   -0.39    2.88
  -1 -15  15   35.46    5.30
   1 -15 -15   43.08    3.80
  -1 -15  14    9.52    4.10
   1 -15 -14   14.82    2.80
   1 -15 -13   33.96    3.24
   1 -15 -13   13.36    3.95
   1 -15 -12  184.84    7.76
   1 -15 -12  181.29    8.88
   1 -15 -11   48.97    3.68
   1 -15 -11   53.01    4.70
   1 -15 -10 1038.16   33.01
   1 -15 -10 1003.88   33.78
   1 -15  -9  262.24    9.34
   1 -15  -9  244.91    9.83
   1 -15  -8  510.35   15.20
   1 -15  -8  460.83   15.60
  -1 -15   8  373.68   14.93
  -1 -15   8  408.12   14.57
   1 -15  -7  214.28    7.89
   1 -15  -7  206.39    8.26
  -1 -15   7  182.10    7.27
  -1 -15   7  200.53    7.94
   1 -15  -6   10.20    2.13
  -1 -15   6    9.12    2.23
   1 -15  -6   14.99    2.27
  -1 -15   6   10.03    1.65
  -1 -15   5   56.74    3.45
   1 -15  -5   57.74    3.58
   1 -15  -5   51.13    3.29
  -1 -15   5   54.08    2.77
   1 -15  -5   51.82    2.22
  -1 -15   4  462.60   15.25
  -1 -15   4  491.80   16.01
  -1 -15   3  207.96    7.88
   1 -15  -2   90.18    4.39
  -1 -15   2  101.27    4.51
   1 -15  -1  207.56    7.94
   1 -15  -1  212.86    7.89
  -1 -15   1  217.29    7.99
   1 -15   0  455.65   15.37
   1 -15   0  461.71   15.39
  -1 -15   0  479.43   15.56
  -1 -15   0  451.20   15.40
  -1 -15  -1   23.93    2.44
   1 -15   1   20.94    2.26
   1 -15   1   23.99    2.35
   1 -15   2   41.18    2.63
   1 -15   2   40.66    2.60
  -1 -15  -2   35.66    2.82
   1 -15   2   43.54    2.89
   1 -15   3  106.42    4.47
  -1 -15  -3   99.56    4.95
   1 -15   3  104.55    4.50
  -1 -15  -3  102.66    4.60
   1 -15   4    7.56    1.88
  -1 -15  -4    1.15    1.97
   1 -15   4    4.32    1.72
  -1 -15  -4    4.54    1.77
  -1 -15  -5   31.17    2.98
  -1 -15  -5   30.13    2.53
   1 -15   5   35.47    2.55
  -1 -15  -5   30.18    3.10
   1 -15   5   29.37    2.52
  -1 -15  -6  152.92    5.97
   1 -15   6  134.26    5.93
  -1 -15  -6  155.91    6.80
   1 -15   6  133.70    5.69
   1 -15   7   -1.56    2.03
  -1 -15  -7    0.65    2.26
   1 -15   7    3.36    1.77
  -1 -15  -7    1.72    1.67
   1 -15   8    0.68    2.24
  -1 -15  -8    4.40    2.01
  -1 -15  -8    2.64    2.84
   1 -15   9    4.66    2.40
  -1 -15  -9    2.42    2.04
  -1 -15  -9    4.44    3.21
  -1 -15 -10  143.55    6.10
  -1 -15 -10  140.24    7.47
  -1 -15 -11  474.52   15.74
  -1 -15 -11  428.51   17.25
  -1 -15 -12    9.60    3.78
  -1 -15 -12   10.58    2.46
   1 -15  13   71.78    6.31
  -1 -15 -13   64.88    4.01
   1 -15  14   54.87    6.03
  -1 -15 -14   42.63    3.48
  -1 -15 -14   59.54    4.78
   1 -15  15   32.69    5.39
  -1 -15 -15   37.89    4.31
  -1 -15 -15   43.81    3.41
  -1 -15 -16    1.06    3.44
  -1 -14  17    1.12    4.88
   1 -14 -16  100.85    5.51
  -1 -14  16  113.61    7.67
   1 -14 -15    5.70    2.55
  -1 -14  15    2.46    4.17
  -1 -14  14    2.01    3.80
   1 -14 -14   11.54    2.77
   1 -14 -13    4.07    3.40
   1 -14 -13    4.85    2.57
   1 -14 -12   71.18    5.35
   1 -14 -12   74.35    4.46
   1 -14 -11   83.83    4.74
   1 -14 -11   81.35    5.56
   1 -14 -10  230.50    9.03
   1 -14 -10  232.05    9.77
   1 -14  -9    1.46    2.15
   1 -14  -9    0.44    2.64
   1 -14  -8  281.78    9.77
   1 -14  -8  259.59   10.10
  -1 -14   7    0.11    1.62
   1 -14  -7    1.74    1.70
  -1 -14   7    1.41    1.84
   1 -14  -7    2.69    2.22
  -1 -14   6 1252.04   40.80
  -1 -14   6 1242.90   41.33
   1 -14  -6 1352.43   41.57
   1 -14  -5  335.90   11.67
  -1 -14   5  329.45   11.64
  -1 -14   5  317.20   10.96
   1 -14  -5  334.23   10.48
   1 -14  -5  335.96   11.71
  -1 -14   4  353.80   11.79
  -1 -14   4  374.56   12.54
  -1 -14   3  165.53    6.53
  -1 -14   3  162.90    5.89
   1 -14  -2  381.28   13.10
  -1 -14   2  396.85   13.23
   1 -14  -1 1585.50   49.41
   1 -14  -1 1560.48   49.32
  -1 -14   1 1621.04   49.47
   1 -14   0  250.12    8.84
   1 -14   0  245.49    8.80
  -1 -14   0  261.44    9.00
  -1 -14   0  230.76    8.76
   1 -14   1   -0.67    1.60
   1 -14   1    0.74    1.50
  -1 -14  -1   -0.51    1.64
   1 -14   2  104.85    4.43
   1 -14   2  106.98    4.46
  -1 -14  -2  105.78    4.87
   1 -14   2  104.89    4.62
   1 -14   3 1370.01   43.02
   1 -14   3 1384.72   43.04
  -1 -14  -3 1367.86   43.12
  -1 -14  -3 1422.42   43.54
  -1 -14  -4  100.38    4.45
  -1 -14  -4   97.70    4.86
   1 -14   4  100.64    4.35
   1 -14   4   99.71    4.42
  -1 -14  -5  528.01   18.08
   1 -14   5  503.09   17.14
   1 -14   5  510.63   17.33
  -1 -14  -6  290.99   10.31
   1 -14   6  242.83    9.37
   1 -14   6  225.15    8.99
  -1 -14  -6  296.88    9.45
   1 -14   7    2.15    1.67
  -1 -14  -7    2.26    1.70
  -1 -14  -7    2.78    2.47
   1 -14   7    1.99    1.97
  -1 -14  -8    3.78    2.95
  -1 -14  -8    4.19    1.93
  -1 -14  -9  974.28   32.13
  -1 -14  -9  957.62   30.77
  -1 -14 -10    6.60    3.50
  -1 -14 -10   11.53    2.39
  -1 -14 -11  265.34   11.68
  -1 -14 -11  278.33   10.05
  -1 -14 -12   75.18    4.11
  -1 -14 -12   68.20    5.67
  -1 -14 -13    1.79    2.16
   1 -14  13   -2.19    4.14
  -1 -14 -14   -0.90    2.32
   1 -14  14    3.87    4.59
  -1 -14 -15   60.56    4.75
   1 -14  15   51.40    6.29
  -1 -14 -15   52.75    3.65
   1 -14  16    6.57    4.90
  -1 -14 -16    3.84    3.27
  -1 -13  17    0.74    4.46
  -1 -13  16   12.02    4.63
   1 -13 -16   11.91    2.96
   1 -13 -15    6.93    2.63
  -1 -13  15    8.28    4.18
   1 -13 -14   22.45    3.13
  -1 -13  14   26.05    4.69
   1 -13 -13   66.94    4.28
  -1 -13  13   62.99    5.49
   1 -13 -12   11.73    2.73
   1 -13 -12    8.38    3.33
   1 -13 -11   57.46    3.87
   1 -13 -11   53.50    4.60
   1 -13 -10 1240.33   40.22
   1 -13 -10 1306.62   41.15
   1 -13  -9  242.39    9.22
   1 -13  -9  237.36    9.78
   1 -13  -8  257.76    9.61
   1 -13  -8  257.85   10.03
  -1 -13   7  103.98    5.14
   1 -13  -7  113.63    5.52
   1 -13  -7  121.26    5.15
   1 -13  -6  571.15   17.85
  -1 -13   6  517.97   17.17
  -1 -13   6  508.58   17.68
   1 -13  -6  538.73   17.93
  -1 -13   5  347.79   11.93
   1 -13  -5  362.68   11.43
   1 -13  -5  373.15   12.44
  -1 -13   5  351.87   12.52
  -1 -13   4  413.43   13.71
   1 -13  -4  402.66   13.69
  -1 -13   4  397.83   13.05
  -1 -13   3  250.83    8.52
  -1 -13   3  262.65    9.18
  -1 -13   2    5.92    1.78
   1 -13  -2    7.70    1.66
  -1 -13   1   64.54    3.30
   1 -13  -1   62.06    3.22
   1 -13  -1   58.56    3.12
  -1 -13   0   56.88    3.07
   1 -13   0   61.73    3.18
  -1 -13   0   63.40    3.27
   1 -13   0   58.69    3.09
   1 -13   1    3.70    1.44
  -1 -13  -1    4.05    1.64
   1 -13   1    3.62    1.59
   1 -13   2  163.09    6.07
   1 -13   2  168.84    6.07
  -1 -13  -2  155.21    6.38
   1 -13   2  156.41    6.14
  -1 -13  -3   15.59    1.95
  -1 -13  -3   15.78    2.37
   1 -13   3   15.92    1.93
   1 -13   3   12.82    1.80
   1 -13   4  543.93   18.28
  -1 -13  -4  602.12   18.99
  -1 -13  -4  605.36   18.51
   1 -13   4  537.93   18.37
   1 -13   5  717.87   24.07
   1 -13   5  691.73   23.79
  -1 -13  -5  817.75   24.86
  -1 -13  -5  816.04   24.11
   1 -13   6  172.43    7.11
  -1 -13  -6  200.26    7.07
   1 -13   6  171.53    6.81
  -1 -13  -6  207.58    7.97
  -1 -13  -7   59.92    4.16
  -1 -13  -7   55.26    3.19
  -1 -13  -8   -0.50    1.74
  -1 -13  -8   -1.16    2.80
  -1 -13  -9   21.44    2.50
  -1 -13  -9   24.93    3.66
  -1 -13 -10  432.95   14.58
  -1 -13 -10  417.57   16.07
  -1 -13 -11  229.02    8.50
  -1 -13 -11  213.77   10.11
  -1 -13 -12    4.84    2.22
  -1 -13 -12    1.24    3.35
  -1 -13 -13  112.52    5.23
   1 -13  13  100.75    7.25
  -1 -13 -14  101.95    4.92
   1 -13  14   99.34    7.36
  -1 -13 -15   11.19    3.50
  -1 -13 -15   10.18    2.45
   1 -13  15    8.68    4.85
   1 -13  16   -2.44    4.76
  -1 -13 -16   -0.25    3.21
  -1 -12  17   41.68    5.71
   1 -12 -16   55.23    4.02
  -1 -12  16   61.89    5.86
   1 -12 -15   51.23    3.90
  -1 -12  15   51.89    5.29
   1 -12 -14    3.70    2.48
  -1 -12  14    3.23    3.77
   1 -12 -13  127.52    6.15
  -1 -12  13  137.11    7.61
   1 -12 -12   65.20    4.13
   1 -12 -12   73.63    5.22
   1 -12 -11   35.62    3.16
   1 -12 -11   40.51    4.10
   1 -12 -10  185.04    7.66
   1 -12 -10  197.24    8.58
   1 -12  -9    2.02    2.00
   1 -12  -9    2.08    2.62
   1 -12  -8  323.30   11.29
   1 -12  -8  306.11   11.71
   1 -12  -7    9.35    1.98
   1 -12  -7    9.04    2.27
  -1 -12   7    9.52    2.15
   1 -12  -6  146.89    6.20
  -1 -12   6  134.69    5.77
  -1 -12   6  133.00    5.34
   1 -12  -6  149.95    5.91
  -1 -12   5  148.48    5.22
   1 -12  -5  148.68    5.85
  -1 -12   5  140.55    5.71
   1 -12  -5  149.28    5.65
   1 -12  -4 1139.84   34.92
  -1 -12   4 1138.26   35.78
  -1 -12   4 1105.71   35.18
   1 -12  -4 1192.38   35.87
  -1 -12   3   34.71    2.44
  -1 -12   3   34.91    1.96
  -1 -12   2   22.67    2.07
   1 -12  -2   20.41    1.90
  -1 -12   1   15.58    1.85
   1 -12  -1   18.19    1.82
  -1 -12   0 1182.29   35.73
   1 -12   0 1192.28   35.62
  -1 -12   0 1059.12   35.54
   1 -12   0 1132.21   35.58
   1 -12   1  987.70   30.28
  -1 -12  -1  983.49   30.46
   1 -12   1  983.00   30.23
   1 -12   1  912.11   30.09
   1 -12   2  796.54   24.33
   1 -12   2  749.98   24.25
  -1 -12  -2  816.09   24.71
   1 -12   2  796.44   24.44
  -1 -12  -3 3287.94   99.97
   1 -12   3 3278.73   99.82
   1 -12   3 3239.76   99.92
  -1 -12  -3 3268.40  100.36
   1 -12   4  743.76   25.40
   1 -12   4  763.46   25.59
  -1 -12  -4  853.85   26.23
  -1 -12  -4  909.38   25.73
   1 -12   5 3965.38  132.21
   1 -12   5 4077.09  131.98
  -1 -12  -6  325.37   10.38
  -1 -12  -6  329.63   11.31
  -1 -12  -7   99.14    5.52
  -1 -12  -7  102.56    4.45
  -1 -12  -8   97.64    5.58
  -1 -12  -8   97.24    4.39
  -1 -12  -9   97.23    5.86
  -1 -12  -9   97.56    4.53
  -1 -12 -10  171.40    8.38
  -1 -12 -10  175.42    6.88
  -1 -12 -11   42.12    3.11
  -1 -12 -11   44.47    4.68
  -1 -12 -12   44.75    3.13
   1 -12  12   40.47    5.06
  -1 -12 -13  196.98    7.54
   1 -12  13  174.81    9.62
   1 -12  14  258.72   11.74
  -1 -12 -14  232.79    8.92
   1 -12  15    2.32    4.61
  -1 -12 -15    0.27    2.18
  -1 -12 -16  115.81    6.38
   1 -12  16  110.43    8.09
  -1 -11  18   76.36    6.72
  -1 -11  17  171.68    9.52
  -1 -11  16   17.26    4.54
   1 -11 -16   19.06    2.92
  -1 -11  15   67.55    5.81
   1 -11 -15   70.43    4.39
   1 -11 -14    5.71    2.36
  -1 -11  14    8.26    3.80
   1 -11 -13   33.34    3.30
  -1 -11  13   31.81    4.44
   1 -11 -12    5.23    2.42
   1 -11 -11   79.76    4.45
   1 -11 -11   69.83    5.13
   1 -11 -10   82.46    5.30
   1 -11 -10   87.69    4.60
   1 -11  -9    1.82    2.45
   1 -11  -9    5.44    2.07
   1 -11  -8    0.37    2.24
   1 -11  -8   -0.99    1.84
   1 -11  -7   76.59    4.14
   1 -11  -7   87.21    4.02
  -1 -11   6   10.02    1.95
   1 -11  -6    9.99    1.72
   1 -11  -6    8.94    2.14
   1 -11  -5  177.65    6.75
  -1 -11   5  165.22    6.12
  -1 -11   5  158.94    6.63
  -1 -11   4    1.44    1.57
  -1 -11   4    0.91    1.13
   1 -11  -4    1.38    0.78
   1 -11  -4    0.78    1.69
  -1 -11   3  317.13   10.57
  -1 -11   3  347.78   11.19
  -1 -11   2  298.10   10.02
   1 -11  -2  286.91    9.89
  -1 -11   1    1.63    1.32
   1 -11  -1    0.96    1.20
   1 -11   0    8.89    1.55
   1 -11   0    9.73    1.49
  -1 -11   0    7.68    1.48
   1 -11   1  561.93   17.80
  -1 -11  -1  560.52   17.96
   1 -11   1  541.76   17.69
   1 -11   2 1480.26   45.46
   1 -11   2 1466.61   45.30
  -1 -11  -2 1478.83   45.77
   1 -11   2 1452.60   45.36
  -1 -11  -3    8.03    1.94
  -1 -11  -3    8.97    1.49
   1 -11   3    8.80    1.63
   1 -11   3   11.06    1.45
  -1 -11  -4    2.54    1.34
  -1 -11  -4    5.56    2.10
   1 -11   4    3.29    1.65
   1 -11   4    2.32    1.31
   1 -11   5  125.85    5.44
   1 -11   5  127.21    5.10
  -1 -11  -5  142.79    6.05
  -1 -11  -5  145.72    5.35
  -1 -11  -6  278.40    9.77
  -1 -11  -6  263.10    8.78
  -1 -11  -7  899.84   29.00
  -1 -11  -7  954.58   30.23
  -1 -11  -8  123.97    5.22
  -1 -11  -8  133.93    6.48
  -1 -11  -9   91.89    4.27
  -1 -11  -9   86.40    5.46
  -1 -11 -10  274.30    9.75
  -1 -11 -10  267.78   11.34
  -1 -11 -11  189.05    7.25
  -1 -11 -11  179.18    8.78
  -1 -11 -12   68.82    3.84
   1 -11  12   67.92    5.84
  -1 -11 -13   25.54    2.77
   1 -11  13   28.80    4.77
  -1 -11 -14   23.22    2.67
   1 -11  14   22.45    4.81
  -1 -11 -15   -0.26    2.07
   1 -11  15    3.43    4.40
  -1 -11 -16   55.59    4.54
   1 -11  16   47.04    6.14
  -1 -10  18   -1.07    4.54
  -1 -10  17   61.61    6.24
   1 -10 -16   19.49    2.86
  -1 -10  16    9.88    4.13
   1 -10 -15    3.49    2.43
  -1 -10  15    3.57    3.83
   1 -10 -14   55.82    3.90
  -1 -10  14   58.88    5.30
  -1 -10  13  425.32   16.66
   1 -10 -13  448.61   15.45
  -1 -10  12    2.47    3.11
   1 -10 -12    2.40    2.30
   1 -10 -11   25.80    3.61
   1 -10 -11   29.24    3.01
   1 -10 -10   35.86    3.80
   1 -10 -10   43.33    3.25
   1 -10  -9   80.90    4.87
   1 -10  -9   95.74    4.57
   1 -10  -8   16.28    2.64
   1 -10  -8   23.17    2.34
   1 -10  -7  562.95   19.51
   1 -10  -7  606.61   19.31
  -1 -10   6  241.37    9.30
   1 -10  -6  256.09    9.48
  -1 -10   5  316.78   11.01
   1 -10  -5  331.65   11.14
   1 -10  -5  309.00   11.14
   1 -10  -4  516.08   17.00
   1 -10  -4  499.03   16.12
  -1 -10   4  549.49   17.08
  -1 -10   4  548.05   16.51
  -1 -10   3    2.38    0.92
  -1 -10   3    2.03    1.63
   1 -10  -2  149.06    5.47
  -1 -10   2  144.99    5.57
  -1 -10   1  206.27    7.17
   1 -10  -1  198.62    7.07
   1 -10   0  170.81    6.20
   1 -10   0  171.02    6.22
  -1 -10   0  173.29    6.25
  -1 -10   0  181.80    6.38
   1 -10   1  365.89   11.84
  -1 -10  -1  361.12   12.02
   1 -10   1  354.00   11.76
   1 -10   2    8.59    1.29
   1 -10   2    6.49    1.39
  -1 -10  -2    6.34    1.57
  -1 -10  -3   81.60    3.41
   1 -10   3   70.87    3.15
  -1 -10  -3   73.37    3.70
   1 -10   3   75.20    3.44
   1 -10   4  559.91   18.63
   1 -10   4  522.24   18.84
  -1 -10  -4  647.34   18.91
  -1 -10  -4  671.30   19.61
  -1 -10  -5   90.86    3.68
  -1 -10  -5   89.83    4.57
  -1 -10  -6  175.37    7.20
  -1 -10  -6  161.43    6.14
  -1 -10  -7 1231.73   37.14
  -1 -10  -7 1108.47   35.79
  -1 -10  -8  373.79   13.71
  -1 -10  -8  364.54   12.37
  -1 -10  -9  209.88    9.21
  -1 -10  -9  217.54    7.89
  -1 -10 -10  195.83    9.13
  -1 -10 -10  214.62    7.79
   1 -10  11   79.11    5.77
  -1 -10 -11   75.01    3.86
   1 -10  12  843.28   28.98
  -1 -10 -12  826.76   26.65
  -1 -10 -13  112.50    5.06
   1 -10  13  110.72    7.27
  -1 -10 -14   11.45    2.30
   1 -10  14   14.07    4.68
  -1 -10 -15    2.93    2.02
   1 -10  15    4.54    4.35
   1 -10  16  122.56    8.37
  -1 -10 -16  117.38    6.32
  -1  -9  18    1.05    4.36
  -1  -9  17   -2.40    4.41
  -1  -9  16   18.10    4.41
   1  -9 -16   20.73    2.95
  -1  -9  15   41.09    4.92
   1  -9 -15   54.50    3.87
  -1  -9  14   83.97    6.05
   1  -9 -14   85.44    4.79
  -1  -9  13    3.76    3.62
   1  -9 -13    0.17    2.45
  -1  -9  12    0.54    3.28
   1  -9 -12    1.02    2.41
   1  -9 -11  824.12   26.84
   1  -9 -10    3.88    2.13
   1  -9 -10    2.57    2.90
   1  -9  -9  164.34    6.54
   1  -9  -9  147.17    6.95
   1  -9  -8 1350.68   43.51
   1  -9  -8 1433.20   44.03
   1  -9  -7  134.91    5.44
   1  -9  -7  117.80    5.64
  -1  -9   6 1671.80   55.41
   1  -9  -6 1717.26   55.73
  -1  -9   5  184.48    7.27
   1  -9  -5  188.17    7.36
   1  -9  -4 1379.38   40.06
  -1  -9   4 1310.03   40.00
  -1  -9   4 1381.17   39.53
  -1  -9   3   61.80    3.07
  -1  -9   3   63.11    2.51
  -1  -9   2    9.56    1.52
  -1  -9   2   10.12    1.06
   1  -9  -2   11.40    1.48
   1  -9  -1  105.87    4.08
  -1  -9   1  104.43    4.21
   1  -9   0  253.34    8.87
   1  -9   0  260.82    8.89
  -1  -9   0  269.41    8.94
  -1  -9   0  285.90    9.12
  -1  -9  -1   45.87    2.50
   1  -9   1   43.54    2.21
   1  -9   1   41.63    2.30
   1  -9   2  477.03   14.40
  -1  -9  -2  439.00   14.79
   1  -9   2  431.82   14.49
  -1  -9  -3   93.71    3.49
   1  -9   3   78.46    3.28
   1  -9   3   81.17    3.58
  -1  -9  -3   84.56    3.88
  -1  -9  -4  315.06   10.63
  -1  -9  -4  315.88    9.88
  -1  -9  -5    5.96    1.41
  -1  -9  -5    6.78    2.04
   1  -9   5    7.00    1.38
  -1  -9  -6  344.40   11.87
  -1  -9  -6  310.22   10.76
  -1  -9  -7  326.62   11.54
  -1  -9  -7  289.67   10.21
  -1  -9  -8  555.59   19.50
  -1  -9  -8  565.53   18.24
  -1  -9  -9  499.71   16.17
  -1  -9  -9  469.96   17.48
  -1  -9 -10   56.26    3.12
  -1  -9 -10   41.23    4.31
   1  -9  11  214.28   10.37
  -1  -9 -11  239.75    8.52
   1  -9  12  144.14    8.12
  -1  -9 -12  142.55    5.87
   1  -9  13   59.43    5.55
  -1  -9 -13   50.22    3.25
  -1  -9 -14  427.42   14.52
   1  -9  14  438.76   17.18
  -1  -9 -15    2.21    2.06
   1  -9  15    8.24    4.55
   1  -9  16  188.01   10.33
  -1  -8  18    2.41    4.54
  -1  -8  17   83.07    6.60
  -1  -8  16   62.65    5.87
   1  -8 -16   64.73    4.26
  -1  -8  15   65.27    5.72
   1  -8 -15   69.29    4.22
  -1  -8  14   29.88    4.30
   1  -8 -14   30.41    3.17
   1  -8 -13    3.81    2.46
  -1  -8  13    2.26    3.42
  -1  -8  12   62.61    4.96
   1  -8 -12   56.54    3.90
  -1  -8  11   33.25    4.05
   1  -8 -11   28.52    3.02
   1  -8 -10    1.67    2.72
   1  -8 -10    1.52    2.05
   1  -8  -9  604.81   19.74
   1  -8  -9  584.91   20.22
   1  -8  -8   23.48    2.38
   1  -8  -8   23.04    2.80
   1  -8  -7 2114.65   67.16
   1  -8  -7 2248.04   67.52
   1  -8  -6  402.89   13.99
   1  -8  -6  424.22   13.91
   1  -8  -5  984.14   28.25
   1  -8  -5  897.85   28.27
   1  -8  -4  964.14   29.81
  -1  -8   4  987.40   29.84
   1  -8  -4  931.96   29.03
  -1  -8   3  636.88   21.21
  -1  -8   3  653.97   20.75
   1  -8  -3  696.29   20.66
  -1  -8   2  129.99    4.68
   1  -8  -2  125.24    4.62
  -1  -8   2  117.04    4.13
   1  -8  -1  405.62   12.99
  -1  -8   1  401.46   13.08
  -1  -8   0  594.53   18.06
   1  -8   0  565.97   17.89
  -1  -8   0  545.66   17.88
   1  -8   1 1371.69   41.88
  -1  -8  -1 1371.64   42.18
   1  -8   1 1348.38   41.98
   1  -8   2 1312.47   40.22
  -1  -8  -2 1305.63   40.67
   1  -8   3  202.17    7.39
  -1  -8  -3  212.62    8.04
  -1  -8  -4  472.62   14.64
  -1  -8  -4  454.46   13.86
  -1  -8  -5 2153.79   59.51
  -1  -8  -5 1797.00   58.38
  -1  -8  -6   91.88    3.92
  -1  -8  -6   99.32    4.92
  -1  -8  -7   14.03    1.70
  -1  -8  -7   13.95    2.74
  -1  -8  -8  517.77   16.95
  -1  -8  -8  528.68   18.28
  -1  -8  -9    2.25    1.55
  -1  -8  -9    1.39    2.81
  -1  -8 -10  417.54   14.24
   1  -8  10  454.79   16.27
  -1  -8 -11   11.34    2.03
   1  -8  11   11.23    3.96
  -1  -8 -12  171.64    6.64
   1  -8  12  161.71    8.82
  -1  -8 -13   88.16    4.23
   1  -8  13   83.53    6.26
  -1  -8 -14  145.63    5.95
   1  -8  14  139.71    8.36
  -1  -8 -15   84.91    4.21
   1  -8  15   89.24    6.90
   1  -8  16  192.46   10.41
  -1  -7  18   85.35    6.84
  -1  -7  17   22.34    4.53
   1  -7 -16   61.34    4.15
  -1  -7  16   69.01    5.70
  -1  -7  15   27.44    4.48
   1  -7 -15   28.04    3.22
  -1  -7  14  280.62   12.44
   1  -7 -14  313.48   11.26
   1  -7 -13    0.52    2.47
  -1  -7  13    3.86    3.52
   1  -7 -12  446.31   15.63
  -1  -7  12  458.33   16.77
  -1  -7  11   68.91    4.89
   1  -7 -11   69.76    4.17
  -1  -7  10  961.20   31.82
   1  -7 -10  970.91   30.99
   1  -7  -9   29.29    3.07
   1  -7  -9   27.48    2.66
   1  -7  -8  389.16   14.42
   1  -7  -8  438.70   14.18
   1  -7  -7  101.78    4.88
   1  -7  -7  102.11    4.63
   1  -7  -6    0.37    1.84
   1  -7  -6    0.86    1.61
   1  -7  -5   66.04    3.18
  -1  -7   5   56.39    3.22
   1  -7  -5   62.95    3.28
   1  -7  -4  108.63    4.55
  -1  -7   4  120.95    4.73
   1  -7  -3  877.86   27.69
   1  -7  -3  846.04   27.14
  -1  -7   3  949.81   27.82
  -1  -7   3  918.84   27.29
  -1  -7   2   91.64    3.30
   1  -7  -2   96.06    3.75
  -1  -7   2  104.61    3.91
   1  -7  -1   -0.12    1.36
  -1  -7   1    1.23    1.31
   1  -7   0  837.47   26.51
  -1  -7   0  892.15   26.66
  -1  -7   0  842.42   26.52
   1  -7   1   23.83    1.66
  -1  -7  -1   23.58    1.92
   1  -7   1   23.75    1.59
  -1  -7  -1   23.47    1.85
   1  -7   2  186.95    6.14
  -1  -7  -2  182.33    6.65
  -1  -7  -3   59.48    3.12
   1  -7   3   58.49    2.49
  -1  -7  -4  554.10   16.70
  -1  -7  -4  519.11   15.88
  -1  -7  -5  302.67   10.14
  -1  -7  -5  318.03   11.12
  -1  -7  -6 2124.87   67.21
  -1  -7  -6 2355.72   68.41
  -1  -7  -7   28.44    2.99
  -1  -7  -7   28.17    2.03
  -1  -7  -8    5.43    2.95
  -1  -7  -8    6.89    1.62
  -1  -7  -9   33.03    3.65
  -1  -7  -9   41.77    2.59
   1  -7  10  134.90    7.38
  -1  -7 -10  146.72    5.74
   1  -7  11   21.54    4.10
  -1  -7 -11   25.82    2.34
   1  -7  12  489.54   17.82
  -1  -7 -12  454.64   15.45
   1  -7  13   -2.95    3.70
  -1  -7 -13    1.93    1.85
   1  -7  14    3.84    4.28
  -1  -7 -14    2.99    1.90
  -1  -7 -15    2.10    1.88
   1  -7  15    0.37    4.27
   1  -7  16    1.50    4.62
   1  -7  17    8.52    4.68
  -1  -6  18    3.73    4.40
   1  -6 -17    5.35    2.55
  -1  -6  17    4.25    4.13
  -1  -6  16   46.08    5.01
   1  -6 -16   39.88    3.44
  -1  -6  15  159.95    8.40
   1  -6 -15  162.71    7.05
   1  -6 -14    3.52    2.41
  -1  -6  14    3.50    3.42
   1  -6 -13  373.13   13.44
  -1  -6  13  385.25   14.64
   1  -6 -12    2.63    2.46
  -1  -6  12    4.32    3.20
   1  -6 -11    1.74    2.11
  -1  -6  11    3.31    2.96
   1  -6 -10  156.65    6.47
  -1  -6  10  157.79    7.34
   1  -6  -9  267.45    9.81
   1  -6  -9  271.22   10.31
   1  -6  -8   42.23    2.93
   1  -6  -8   47.85    3.47
   1  -6  -7 1126.54   36.99
   1  -6  -7 1209.35   36.82
   1  -6  -6  692.87   22.19
   1  -6  -6  675.63   21.94
   1  -6  -5  118.07    4.73
   1  -6  -5  117.00    4.86
   1  -6  -4 2466.04   78.04
  -1  -6   4 2639.42   78.11
   1  -6  -3 4710.81  144.10
  -1  -6   3 4919.94  144.63
   1  -6  -3 4711.44  144.54
  -1  -6   2    8.58    1.53
   1  -6  -2    8.40    1.50
   1  -6  -1   93.69    3.77
  -1  -6   1  108.09    3.94
  -1  -6   0  537.93   16.59
   1  -6   0  550.94   16.48
   1  -6   1  128.85    4.65
  -1  -6  -1  120.04    4.98
   1  -6   1  127.87    4.76
  -1  -6  -2  212.15    7.24
   1  -6   2  201.45    6.65
  -1  -6  -3    8.41    1.06
  -1  -6  -3    7.74    1.71
   1  -6   3    8.89    0.98
  -1  -6  -4   92.15    4.05
  -1  -6  -4   73.54    3.06
  -1  -6  -5  132.33    5.70
  -1  -6  -5  126.23    4.69
  -1  -6  -6 1387.69   41.63
  -1  -6  -6 1277.08   40.45
  -1  -6  -7 1386.47   44.53
  -1  -6  -7 1410.00   43.38
  -1  -6  -8 1415.10   44.67
  -1  -6  -8 1389.57   43.31
   1  -6   9   26.62    3.62
  -1  -6  -9   20.85    1.98
   1  -6  10  158.69    7.95
  -1  -6 -10  161.57    6.18
   1  -6  11   38.74    4.65
  -1  -6 -11   43.83    2.80
  -1  -6 -12   13.66    2.12
   1  -6  12   13.39    3.93
  -1  -6 -13  120.20    5.17
   1  -6  13  119.57    7.33
  -1  -6 -14   12.85    2.08
   1  -6  14   11.39    4.39
  -1  -6 -15    5.93    2.01
   1  -6  15    1.80    4.30
   1  -6  16   16.71    4.81
   1  -6  17    0.76    4.74
  -1  -5  18    4.02    4.35
   1  -5 -17   17.49    2.95
  -1  -5  17   21.12    4.60
  -1  -5  16   30.15    4.75
   1  -5 -16   39.54    3.45
   1  -5 -15   -3.19    2.52
  -1  -5  15    3.60    3.58
   1  -5 -14   25.88    3.01
  -1  -5  14   35.33    4.42
   1  -5 -13    1.02    2.44
  -1  -5  13    4.32    3.27
   1  -5 -12  298.83   10.90
  -1  -5  12  289.86   11.81
   1  -5 -11  274.14   10.09
  -1  -5  11  270.02   11.02
  -1  -5  10   18.22    3.00
   1  -5 -10   22.46    2.51
  -1  -5   9  158.25    7.08
   1  -5  -9  162.19    6.53
   1  -5  -8 1372.77   44.89
   1  -5  -8 1471.50   44.64
   1  -5  -7  765.63   24.51
   1  -5  -7  761.90   24.72
   1  -5  -6   16.96    2.00
   1  -5  -6   13.00    2.08
   1  -5  -5  710.01   23.27
   1  -5  -5  754.18   23.27
   1  -5  -4 2969.74   90.82
  -1  -5   4 2976.79   90.90
   1  -5  -3 1758.01   55.40
   1  -5  -3 1860.89   55.77
  -1  -5   3 1940.00   55.94
   1  -5  -2  929.12   29.21
  -1  -5   2  961.28   29.26
   1  -5  -1  157.97    5.35
  -1  -5   1  157.17    5.40
   1  -5   0  701.00   21.73
   1  -5   0  690.40   21.80
  -1  -5   0  720.23   21.85
   1  -5   1 1640.64   49.10
  -1  -5  -1 1743.59   49.45
   1  -5   1 1588.85   49.20
  -1  -5  -2  860.13   27.32
   1  -5   2  878.01   26.74
   1  -5   3   13.90    1.01
  -1  -5  -3   12.63    1.84
  -1  -5  -3   14.48    1.11
  -1  -5  -4  356.17   11.85
  -1  -5  -4  336.19   10.94
  -1  -5  -5  143.98    5.85
  -1  -5  -5  131.58    4.84
  -1  -5  -6   25.87    1.78
  -1  -5  -6   26.54    2.87
  -1  -5  -7    3.27    2.36
  -1  -5  -7    0.88    1.30
   1  -5   8   -0.22    2.83
  -1  -5  -8    2.78    1.53
   1  -5   9   74.12    4.94
  -1  -5  -9   63.75    3.22
  -1  -5 -10  204.85    7.43
   1  -5  10  195.72    9.10
  -1  -5 -11   61.40    3.36
   1  -5  11   70.25    5.23
  -1  -5 -12    0.58    1.78
   1  -5  12    1.81    3.54
  -1  -5 -13  562.82   18.23
   1  -5  13  537.94   20.52
  -1  -5 -14  226.49    8.34
   1  -5  14  235.83   10.88
   1  -5  15  238.79   11.37
  -1  -5 -15  233.98    8.50
   1  -5  16    0.73    4.32
   1  -5  17   60.43    6.26
  -1  -4  18    8.29    4.32
   1  -4 -17   18.60    2.94
  -1  -4  17   18.70    4.56
  -1  -4  16    1.23    3.79
   1  -4 -16   -0.25    3.08
   1  -4 -16    2.46    2.53
   1  -4 -15   34.19    3.34
  -1  -4  15   32.03    4.48
   1  -4 -14   27.94    3.11
  -1  -4  14   43.91    4.60
   1  -4 -13   11.94    2.54
  -1  -4  13    9.58    3.54
   1  -4 -12  295.95   10.78
  -1  -4  12  278.77   11.62
   1  -4 -11    0.32    2.16
  -1  -4  11    1.13    2.94
   1  -4 -10    2.54    1.97
  -1  -4  10    0.83    2.57
  -1  -4   9  353.33   13.26
   1  -4  -9  379.03   12.82
  -1  -4   8  120.38    5.65
   1  -4  -8  123.93    5.27
   1  -4  -7    4.22    2.00
   1  -4  -7    5.31    1.72
   1  -4  -6 2736.93   89.39
   1  -4  -6 3099.67   89.44
   1  -4  -5   26.54    2.12
   1  -4  -5   30.32    2.14
   1  -4  -4 1276.49   39.46
  -1  -4   3  436.80   13.09
   1  -4  -3  380.56   12.83
   1  -4  -2 4038.31  125.16
  -1  -4   2 4207.13  125.19
   1  -4  -1 2034.56   63.03
  -1  -4   1 2109.51   63.10
  -1  -4   0  451.01   14.39
   1  -4   0  457.10   14.37
   1  -4   0  467.67   14.28
   1  -4   1  946.99   28.48
   1  -4   1  914.97   28.58
  -1  -4  -1  939.68   28.83
   1  -4   1  925.75   28.72
   1  -4   2   93.88    3.19
  -1  -4  -2   97.54    4.04
  -1  -4  -3  679.33   20.26
  -1  -4  -3  611.12   19.45
  -1  -4  -4    5.82    1.86
  -1  -4  -4    7.36    1.00
  -1  -4  -5   44.72    3.12
  -1  -4  -5   34.53    1.89
  -1  -4  -6  931.69   30.13
  -1  -4  -6  937.36   29.10
  -1  -4  -7   80.23    3.38
   1  -4   7   72.17    4.58
  -1  -4  -8 1120.28   34.74
   1  -4   8 1100.92   36.26
  -1  -4  -9  398.88   13.21
   1  -4   9  397.76   14.87
   1  -4  10  357.42   13.65
  -1  -4 -10  347.78   11.83
  -1  -4 -11    3.43    1.64
   1  -4  11    5.53    3.20
  -1  -4 -12   84.69    3.93
   1  -4  12   70.04    5.73
  -1  -4 -13   12.57    2.18
   1  -4  13   15.30    4.38
  -1  -4 -14    2.91    1.87
   1  -4  14    1.34    4.01
  -1  -4 -15   42.87    2.93
   1  -4  15   40.21    5.15
   1  -4  16   -0.36    4.20
   1  -4  17   16.91    5.00
  -1  -3  18    2.64    4.38
  -1  -3  17    8.29    4.10
   1  -3 -17   13.02    2.75
   1  -3 -16  150.35    7.41
   1  -3 -16  150.09    6.73
  -1  -3  16  149.70    8.20
   1  -3 -15    3.35    2.37
  -1  -3  15    4.67    3.62
   1  -3 -14  416.34   14.86
  -1  -3  14  433.22   16.10
   1  -3 -13  189.64    7.60
  -1  -3  13  167.46    8.54
   1  -3 -12  262.25   10.05
  -1  -3  12  270.59   11.02
   1  -3 -11  517.39   17.34
  -1  -3  11  501.47   18.11
  -1  -3  10  129.86    6.20
   1  -3 -10  118.36    5.53
  -1  -3   9    7.88    2.56
   1  -3  -9    4.15    1.84
  -1  -3   8   32.77    3.03
   1  -3  -8   32.60    2.57
  -1  -3   7  171.14    6.66
   1  -3  -7  156.24    6.30
   1  -3  -6  276.49    9.70
   1  -3  -6  272.66    9.56
   1  -3  -5  213.86    7.40
   1  -3  -5  202.16    7.39
   1  -3  -4 2058.58   63.09
   1  -3  -3 1759.68   53.78
   1  -3  -2 1846.04   57.37
  -1  -3   2 1938.91   57.59
   1  -3  -2 1892.28   57.57
   1  -3   1  726.31   22.05
  -1  -3  -1  706.74   22.36
  -1  -3  -2  138.56    5.19
  -1  -3  -3  174.51    6.59
  -1  -3  -3  181.52    5.86
  -1  -3  -4  286.12   10.13
  -1  -3  -4  293.71    9.35
  -1  -3  -5  186.25    7.41
  -1  -3  -5  192.17    6.43
   1  -3   6 1890.96   60.93
  -1  -3  -6 1978.51   59.83
   1  -3   7  599.30   20.13
  -1  -3  -7  588.37   18.79
  -1  -3  -8  326.16   10.70
   1  -3   8  301.37   12.08
   1  -3   9   14.89    3.49
  -1  -3  -9    9.84    1.64
   1  -3  10   29.74    3.90
  -1  -3 -10   20.53    2.06
   1  -3  11    0.28    3.32
  -1  -3 -11    1.64    1.64
   1  -3  12    2.08    3.55
  -1  -3 -12    1.14    1.79
  -1  -3 -13   48.00    3.09
   1  -3  13   51.71    5.28
  -1  -3 -14    1.85    1.82
   1  -3  14    3.30    3.97
  -1  -3 -15  115.91    4.88
   1  -3  15  120.41    7.62
  -1  -3 -15  100.33    5.71
   1  -3  16    0.36    4.39
   1  -3  17   -2.61    4.79
  -1  -2  18   -2.94    4.28
  -1  -2  17    3.80    4.14
   1  -2 -17   -0.35    2.64
   1  -2 -16   -1.76    2.60
  -1  -2  16   -4.26    4.11
   1  -2 -16   -2.84    3.04
   1  -2 -15    0.71    2.44
  -1  -2  15    3.47    3.49
   1  -2 -15    2.33    2.96
   1  -2 -14    2.12    2.55
  -1  -2  14    9.86    3.85
   1  -2 -13    0.69    2.31
  -1  -2  13    1.03    3.19
  -1  -2  12   94.63    5.35
   1  -2 -12    4.00    2.55
  -1  -2  11    6.44    3.03
   1  -2 -11    7.78    2.29
  -1  -2  10  126.31    6.35
   1  -2 -10  131.18    5.79
  -1  -2   9  162.15    7.12
   1  -2  -9  171.18    6.72
  -1  -2   8   95.73    4.90
   1  -2  -8  102.64    4.61
  -1  -2   7   46.14    3.32
   1  -2  -7    7.95    1.91
  -1  -2   6   25.57    2.45
   1  -2  -6    4.93    1.79
   1  -2  -5   22.98    2.01
   1  -2  -5   25.53    2.05
   1  -2  -4 4801.65  146.01
   1  -2  -3  878.27   27.11
   1  -2  -2  591.70   18.41
   1  -2  -2  590.46   18.65
  -1  -2   2  621.75   18.71
  -1  -2  -2  802.08   25.09
  -1  -2  -3 1070.62   32.24
  -1  -2  -3 1016.53   31.44
  -1  -2  -4  266.75    9.19
  -1  -2  -4  255.83    8.32
  -1  -2  -5 2549.92   77.72
   1  -2   6  698.86   23.48
  -1  -2  -6  719.97   22.37
  -1  -2  -7  626.36   19.95
   1  -2   7  639.89   21.28
  -1  -2  -8  368.45   12.68
   1  -2   8  442.60   14.55
  -1  -2  -9  116.65    4.66
   1  -2   9  110.99    6.03
  -1  -2 -10   11.85    1.85
   1  -2  10   18.85    3.58
  -1  -2 -11   22.97    2.21
   1  -2  11   21.89    3.70
  -1  -2 -12   27.18    2.39
   1  -2  12   39.91    4.50
   1  -2  13   75.60    5.89
  -1  -2 -13   61.16    3.45
   1  -2  14   71.02    5.91
  -1  -2 -14   65.50    4.28
  -1  -2 -14   73.28    3.72
   1  -2  15   49.50    5.51
  -1  -2 -15   43.03    3.83
  -1  -2 -15   51.24    3.07
   1  -2  16    0.36    4.19
   1  -2  17   -3.32    4.59
  -1  -1  18   21.50    4.54
   1  -1 -17   13.36    2.81
  -1  -1  17   12.28    4.19
   1  -1 -16   23.44    3.00
   1  -1 -16   18.33    3.52
  -1  -1  16   16.87    4.09
   1  -1 -15   70.52    4.38
  -1  -1  15   67.59    5.45
   1  -1 -15   69.86    4.83
   1  -1 -14  303.61   11.67
   1  -1 -14  311.48   12.16
   1  -1 -13   93.35    4.97
  -1  -1  13  101.42    6.00
   1  -1 -12   65.50    4.10
  -1  -1  12   68.29    4.99
  -1  -1  11  261.75   10.34
   1  -1 -11  248.74    9.53
  -1  -1  10  144.80    6.58
   1  -1 -10  130.52    5.96
  -1  -1   9  153.96    6.85
   1  -1  -9  157.95    6.47
  -1  -1   8   67.88    3.98
   1  -1  -8   70.23    3.77
  -1  -1   7  667.94   21.78
  -1  -1   6  906.83   28.79
  -1  -1   5  235.70    8.24
   1  -1  -3  233.14    7.64
  -1  -1  -2  328.28   10.80
  -1  -1  -3 1068.05   31.88
  -1  -1  -3 1002.74   31.06
  -1  -1  -4   80.84    3.00
  -1  -1  -5  158.42    5.58
   1  -1   6   -0.48    2.46
  -1  -1  -6    4.64    1.19
   1  -1   7    2.19    2.13
  -1  -1  -7    0.61    1.22
   1  -1   8    8.35    2.81
  -1  -1  -8   13.36    1.69
  -1  -1  -9  195.87    7.24
   1  -1   9  213.60    8.88
  -1  -1 -10  122.23    4.98
   1  -1  10  119.22    6.57
  -1  -1 -11   11.17    1.87
   1  -1  11   10.27    3.44
  -1  -1 -12   10.09    1.90
   1  -1  12   10.40    3.65
  -1  -1 -13  241.68    9.55
  -1  -1 -13  246.36    8.98
   1  -1  14   74.70    6.07
  -1  -1 -14   77.48    4.49
  -1  -1 -14   64.46    3.66
   1  -1  15   -0.68    4.12
  -1  -1 -15   -0.70    2.49
  -1  -1 -15   -0.89    2.05
   1  -1  16   -3.91    4.06
   1  -1  17    7.36    4.39
  -1   0  18    5.62    4.13
   1   0 -17   -2.78    2.76
  -1   0  17   -4.06    4.03
   1   0 -16   91.56    5.01
   1   0 -16   89.53    5.43
  -1   0  16   90.05    6.37
   1   0 -15   -1.63    2.43
   1   0 -15    0.65    2.79
  -1   0  15   -1.99    3.63
   1   0 -14   70.38    4.43
  -1   0  14   72.21    5.53
   1   0 -14   75.68    4.93
   1   0 -13   -0.70    2.40
  -1   0  13   -1.75    3.17
   1   0 -13   -2.25    2.78
   1   0 -12 1133.43   35.83
  -1   0  12 1098.57   36.51
  -1   0  11   -2.57    2.81
   1   0 -11   -1.45    2.32
  -1   0  10    3.91    2.61
   1   0 -10    2.59    2.04
  -1   0   9   -1.40    2.29
  -1   0   8   54.40    3.58
  -1   0   7   41.35    3.19
  -1   0   6  143.97    5.86
  -1   0   5   -0.44    1.34
  -1   0   4   72.25    3.11
   1   0   2 1419.53   43.73
   1   0   6   45.28    3.49
  -1   0  -6   52.34    2.48
   1   0   7    0.36    2.33
  -1   0  -7   -0.79    1.33
   1   0   8 1500.68   48.56
  -1   0  -8 1540.00   47.26
   1   0   9    3.39    2.74
  -1   0  -9    2.16    1.56
   1   0  10  198.37    9.07
  -1   0 -10  209.49    7.56
   1   0  11   -0.80    3.05
  -1   0 -11    0.34    1.62
  -1   0 -12  144.82    5.76
   1   0  12  146.22    7.60
  -1   0 -12  136.89    6.17
  -1   0 -13    0.24    1.91
  -1   0 -13    2.32    2.35
   1   0  13    0.61    3.76
  -1   0 -14   77.26    4.43
  -1   0 -14   79.83    3.97
   1   0  14   79.67    6.16
  -1   0 -15   -1.16    2.48
   1   0  15   -2.37    4.22
  -1   0 -15   -0.56    1.91
   1   0  16   15.86    4.54
   1   0  17   -2.93    4.70
  -1   1  18   18.30    4.47
   1   1 -17   11.82    2.70
  -1   1  17    9.71    4.03
  -1   1  16   22.08    4.27
   1   1 -16   22.65    3.04
   1   1 -16   16.96    3.24
  -1   1  15   67.29    5.41
   1   1 -15   71.30    4.63
   1   1 -15   70.74    4.42
   1   1 -14  325.44   12.25
   1   1 -14  344.92   12.60
  -1   1  14  332.28   13.30
   1   1 -13   98.13    5.23
   1   1 -13  106.34    5.54
  -1   1  13  103.25    6.07
   1   1 -12   69.09    4.42
  -1   1  12   71.57    5.10
  -1   1  11  236.40    9.96
   1   1 -11  257.89    9.52
  -1   1  10  126.69    6.15
  -1   1   9  165.85    7.06
  -1   1   8   73.44    4.09
  -1   1   7  634.42   20.78
  -1   1   6  887.10   28.13
  -1   1   5  229.54    8.04
   1   1   2  315.92   10.47
   1   1   6    0.79    2.27
   1   1   7    1.62    2.38
   1   1   8   12.55    2.97
  -1   1  -8   12.40    1.78
   1   1   9  177.66    8.40
  -1   1  -9  201.94    7.16
   1   1  10  129.48    6.82
  -1   1 -10  126.56    5.23
  -1   1 -11    7.79    1.79
  -1   1 -11    4.53    2.01
  -1   1 -12    5.77    2.21
   1   1  12    6.20    3.63
  -1   1 -12    6.80    1.88
  -1   1 -13  267.33    9.84
  -1   1 -13  261.58    9.46
   1   1  13  264.13   11.51
   1   1  14   71.40    5.96
  -1   1 -14   71.34    3.79
  -1   1 -14   73.83    4.29
   1   1  15   -3.35    4.33
  -1   1 -15   -0.46    2.04
  -1   1 -15    1.75    2.40
   1   1  16   -3.16    4.08
   1   1  17    2.18    4.35
  -1   2  18   -1.86    4.15
  -1   2  17    0.30    3.89
   1   2 -17    1.07    2.61
   1   2 -16    3.50    2.85
  -1   2  16   -2.34    3.86
   1   2 -16    1.29    2.55
   1   2 -15    3.66    2.74
  -1   2  15    0.28    3.51
   1   2 -15    2.78    2.52
   1   2 -14   12.05    2.96
  -1   2  14    1.87    3.60
   1   2 -14    2.56    2.69
   1   2 -13   -1.15    2.43
  -1   2  13    0.25    3.15
   1   2 -13   -0.54    2.44
   1   2 -12   83.85    4.42
   1   2 -12   79.77    4.44
  -1   2  11    7.80    2.78
   1   2 -11    4.38    2.31
  -1   2  10  127.84    6.34
   1   2 -10  140.14    6.04
  -1   2   9  168.90    7.09
  -1   2   8   98.44    4.82
  -1   2   7    7.61    2.06
  -1   2   6    4.42    1.75
  -1   2   5   22.98    1.87
  -1   2   4 4738.47  144.01
  -1   2   2  600.21   18.49
   1   2   2  843.61   25.57
   1   2   2  810.02   24.97
   1   2   6  697.06   22.92
   1   2   7  639.19   21.42
   1   2   8  337.17   12.63
   1   2   9  117.47    6.02
  -1   2  -9  110.54    4.69
  -1   2 -10   19.98    2.24
  -1   2 -10   22.34    2.39
  -1   2 -11   26.46    2.36
   1   2  11   20.02    3.72
  -1   2 -11   26.72    2.56
   1   2  12   29.51    3.99
  -1   2 -12   29.75    2.52
  -1   2 -12   35.72    2.96
   1   2  13   65.54    5.74
  -1   2 -13   63.53    3.85
  -1   2 -13   69.99    3.72
   1   2  14   72.03    5.94
  -1   2 -14   62.99    4.02
  -1   2 -14   74.58    3.75
   1   2  15   43.22    5.29
  -1   2 -15   50.76    3.46
  -1   2 -15   48.20    3.06
   1   2  16    0.70    4.22
   1   2  17   -3.20    4.77
  -1   3  18    4.34    4.08
   1   3 -17   16.32    3.07
  -1   3  17   18.57    4.35
   1   3 -16  152.10    6.67
   1   3 -16  136.83    6.66
  -1   3  16  126.87    7.53
  -1   3  15    4.15    3.48
   1   3 -15    3.57    2.47
   1   3 -15    3.16    2.67
  -1   3  14  420.24   15.72
   1   3 -14  408.68   14.69
   1   3 -14  410.27   14.76
  -1   3  13  182.20    8.45
   1   3 -13  184.12    7.76
   1   3 -13  179.28    7.69
  -1   3  12  258.42   10.62
   1   3 -12  259.12    9.97
   1   3 -11  503.72   16.52
  -1   3  11  449.22   16.84
   1   3 -10  134.80    5.86
  -1   3  10  117.55    5.99
   1   3  -9    3.67    1.96
  -1   3   9    7.16    2.35
   1   3  -8   35.51    2.77
  -1   3   8   35.30    2.84
   1   3  -7  166.18    6.35
  -1   3   7  153.58    6.33
   1   3  -6  290.24    9.86
  -1   3   6  274.19    9.86
   1   3  -5  204.36    7.10
  -1   3   5  190.02    7.02
  -1   3   4 1895.27   58.09
  -1   3   3 1859.10   56.60
  -1   3   2 1833.50   56.29
  -1   3   2 1885.80   56.57
   1   3   1  749.78   23.88
   1   3   1  812.17   23.79
   1   3   1  758.59   23.63
   1   3   2  134.48    5.10
   1   3   2  136.34    4.47
  -1   3  -3  190.32    6.05
   1   3   3  185.65    6.17
  -1   3  -4  299.16    9.56
  -1   3  -5  219.28    7.38
  -1   3  -6 1909.39   58.53
   1   3   6 1904.63   59.50
  -1   3  -7  559.36   18.17
   1   3   7  585.45   19.32
  -1   3  -8  314.74   10.46
   1   3   8  287.57   11.47
  -1   3  -9   18.09    2.16
   1   3   9   12.46    3.02
  -1   3 -10   27.80    2.49
  -1   3 -10   31.43    2.51
   1   3  10   27.26    3.64
  -1   3 -11    3.27    1.69
  -1   3 -11    2.55    1.75
   1   3  11    2.08    2.98
  -1   3 -12    3.48    1.91
   1   3  12    3.93    3.28
  -1   3 -12   -1.21    2.05
   1   3  13   51.04    5.08
  -1   3 -13   49.34    3.37
  -1   3 -13   40.72    3.05
   1   3  14   -0.95    3.95
  -1   3 -14    3.42    2.24
  -1   3 -14    3.99    2.01
   1   3  15  108.67    7.28
  -1   3 -15  114.25    5.23
  -1   3 -15  111.31    4.95
   1   3  16   -2.07    4.15
   1   3  17   -1.73    4.53
  -1   4  18    8.69    4.13
  -1   4  17   16.48    4.18
   1   4 -17   20.69    3.03
   1   4 -16   -0.76    2.62
  -1   4  16   -2.29    3.93
   1   4 -16    1.73    2.62
  -1   4  15   24.63    3.97
   1   4 -15   34.41    3.44
   1   4 -15   32.06    3.39
  -1   4  14   31.01    4.23
   1   4 -14   29.74    3.36
   1   4 -14   32.33    3.33
  -1   4  13    5.69    3.23
   1   4 -13    9.86    2.58
   1   4 -13   12.17    2.72
  -1   4  12  270.88   11.18
   1   4 -12  286.54   10.61
  -1   4  11   -0.84    2.74
   1   4 -11   -1.14    2.21
  -1   4  10    4.57    2.43
   1   4 -10    2.29    2.12
  -1   4   9  355.48   12.89
   1   4  -9  365.61   12.60
  -1   4   8  123.79    5.71
   1   4  -8  132.07    5.49
  -1   4   7    0.78    1.85
   1   4  -7    0.81    1.67
   1   4  -6 3090.16   92.20
  -1   4   6 2924.38   92.27
  -1   4   5   26.07    1.97
   1   4  -5   23.43    2.03
  -1   4   4 1161.33   38.25
  -1   4   4 1265.90   37.95
   1   4  -4 1282.41   38.39
  -1   4   3  397.28   12.34
  -1   4   3  372.17   11.82
  -1   4   2 4056.99  122.05
  -1   4   2 3965.42  122.37
   1   4  -1 2044.85   60.66
  -1   4   1 1937.08   60.63
   1   4   0  446.71   13.74
  -1   4   0  417.44   13.62
   1   4   0  450.56   13.63
   1   4   1 1152.90   32.80
   1   4   1 1116.71   32.94
   1   4   2  100.94    4.06
   1   4   2  100.97    3.55
   1   4   3  603.38   18.95
  -1   4  -3  613.95   18.77
  -1   4  -4    5.81    0.85
   1   4   4    6.73    1.09
  -1   4  -5   35.26    1.88
  -1   4  -6  927.38   28.31
   1   4   6  870.29   29.30
  -1   4  -7   73.02    3.31
   1   4   7   80.70    4.50
  -1   4  -8 1160.67   35.63
   1   4   8 1104.63   36.81
  -1   4  -9  404.96   13.44
   1   4   9  400.72   14.74
  -1   4 -10  341.09   11.76
   1   4  10  349.97   13.29
  -1   4 -11    1.71    1.83
  -1   4 -11    1.89    1.64
   1   4  11    1.56    3.14
  -1   4 -12   68.89    3.83
  -1   4 -12   76.09    3.86
   1   4  12   81.78    5.67
  -1   4 -13   16.59    2.38
   1   4  13   11.66    3.95
  -1   4 -13   17.90    2.45
  -1   4 -14    3.78    2.08
  -1   4 -14    5.54    1.99
   1   4  15   28.29    4.98
  -1   4 -15   38.18    2.89
  -1   4 -15   36.66    2.93
   1   4  16    0.33    3.98
   1   4  17   15.68    4.57
  -1   5  18    1.56    4.04
  -1   5  17    8.70    3.83
   1   5 -17   15.57    2.96
  -1   5  16   31.30    4.31
   1   5 -16   30.07    3.45
   1   5 -16   23.24    3.20
  -1   5  15    1.91    3.35
   1   5 -15    0.37    2.41
   1   5 -15    2.72    2.69
   1   5 -14   31.04    3.26
  -1   5  14   28.89    4.13
   1   5 -14   30.74    3.36
  -1   5  13    2.40    3.08
   1   5 -13    2.84    2.39
   1   5 -12  265.40   10.23
  -1   5  12  273.90   10.89
  -1   5  11  258.17   10.58
   1   5 -11  274.59   10.05
  -1   5  10   19.84    2.96
   1   5 -10   20.51    2.55
  -1   5   9  160.53    6.87
   1   5  -9  159.47    6.50
  -1   5   8 1391.44   44.55
   1   5  -8 1434.79   44.28
   1   5  -7  750.30   23.55
  -1   5   7  714.71   23.71
  -1   5   6    7.97    1.83
   1   5  -6   20.11    2.14
  -1   5   5  620.40   19.89
   1   5  -5  677.19   20.50
  -1   5   5  653.72   20.49
  -1   5   4 2747.03   84.21
   1   5  -4 2860.98   84.78
  -1   5   4 2976.79   84.91
  -1   5   4 2602.46   84.64
  -1   5   3 1812.78   55.49
  -1   5   3 1805.83   54.95
  -1   5   2  899.78   27.89
  -1   5   1  148.22    5.04
   1   5  -1  143.79    5.05
   1   5   0  706.63   22.05
   1   5   0  706.55   21.95
  -1   5   0  673.33   21.91
  -1   5   0  764.80   22.05
   1   5   1 1782.64   56.76
   1   5   1 1931.71   56.60
  -1   5  -1 1831.86   56.70
   1   5   2  871.57   26.65
  -1   5  -2  841.58   26.03
   1   5   2  853.49   26.24
   1   5   3   13.73    1.21
  -1   5  -3   12.59    0.91
   1   5   4  316.62   10.55
  -1   5  -4  333.21   10.36
  -1   5  -5  132.20    4.74
   1   5   5  139.78    4.99
   1   5   6   23.25    2.86
  -1   5  -6   24.19    1.71
   1   5   7    0.71    2.03
  -1   5  -7    0.69    1.30
   1   5   8    0.79    2.53
  -1   5  -8   -0.27    1.46
   1   5   9   61.47    4.54
  -1   5  -9   65.52    3.26
   1   5  10  192.37    8.57
  -1   5 -10  186.78    7.04
   1   5  11   62.89    4.98
  -1   5 -11   62.92    3.44
  -1   5 -12    2.32    1.76
   1   5  12    2.52    3.38
  -1   5 -12    2.81    1.99
  -1   5 -13  528.64   17.73
   1   5  13  546.92   19.80
  -1   5 -13  541.73   17.87
  -1   5 -14  208.58    7.93
   1   5  14  212.97    9.99
  -1   5 -14  207.81    7.90
   1   5  15  234.67   10.84
  -1   5 -15  231.11    8.59
  -1   5 -15  235.75    8.64
   1   5  16    4.03    4.10
   1   5  17   70.82    6.32
  -1   6  18    0.62    4.12
  -1   6  17    6.34    3.90
   1   6 -16   46.19    3.78
  -1   6  16   44.07    4.78
   1   6 -16   36.12    3.50
   1   6 -15  145.40    6.88
  -1   6  15  160.69    7.90
   1   6 -15  147.56    6.74
  -1   6  14    0.77    3.38
   1   6 -14    2.49    2.55
   1   6 -14    2.56    2.49
  -1   6  14    5.19    1.93
   1   6 -13  371.92   13.07
  -1   6  13  355.12   12.27
  -1   6  13  363.88   13.78
  -1   6  12    1.11    2.80
   1   6 -12    0.33    2.42
  -1   6  11    2.03    2.59
   1   6 -11    0.63    2.15
  -1   6  10  154.92    6.73
   1   6 -10  142.68    6.22
  -1   6   9  260.13    9.89
   1   6  -9  261.74    9.56
  -1   6   8   43.00    3.15
   1   6  -8   41.35    2.86
  -1   6   7 1113.72   35.12
   1   6  -7 1110.03   34.94
  -1   6   6  598.14   19.04
   1   6  -6  617.89   19.69
  -1   6   6  638.02   19.85
  -1   6   5  111.76    4.40
  -1   6   5  109.32    4.40
  -1   6   4 2475.18   75.61
  -1   6   4 2410.15   76.18
  -1   6   4 2621.46   76.40
   1   6  -4 2506.80   76.20
  -1   6   3 4450.60  135.46
  -1   6   2    6.77    1.44
  -1   6   1  102.30    3.78
   1   6  -1   98.43    3.36
   1   6  -1   97.33    3.81
   1   6   0  551.31   17.42
   1   6   0  559.74   17.53
  -1   6   0  591.08   17.49
  -1   6   0  530.62   17.39
   1   6   1  135.06    4.78
  -1   6  -1  134.08    4.85
   1   6   1  131.94    4.94
  -1   6  -2  201.25    6.98
   1   6   2  212.48    7.54
  -1   6  -3    5.81    0.85
  -1   6  -3    7.29    1.04
   1   6   3    7.13    1.10
   1   6   4   75.09    3.01
  -1   6  -4   65.03    2.66
   1   6   5  113.48    4.53
  -1   6  -5  119.51    4.24
   1   6   6 1242.26   40.84
  -1   6  -6 1311.45   39.79
  -1   6  -7 1383.36   42.71
   1   6   7 1384.55   43.94
  -1   6  -8 1335.39   41.15
   1   6   8 1308.79   42.47
   1   6   9   25.74    3.22
  -1   6  -9   16.17    1.81
  -1   6 -10  148.37    5.81
   1   6  10  149.77    7.37
  -1   6 -11   40.28    2.76
   1   6  11   37.80    4.25
   1   6  12   16.20    3.77
  -1   6 -12   10.85    2.05
  -1   6 -13  107.35    4.87
   1   6  13  115.23    6.96
  -1   6 -13  113.00    5.15
  -1   6 -14   10.55    2.12
   1   6  14   16.95    4.19
  -1   6 -14   11.86    2.24
  -1   6 -15    2.71    1.90
  -1   6 -15    0.39    2.04
   1   6  15   -0.32    4.00
   1   6  16   25.25    4.68
   1   6  17   -2.79    4.55
  -1   7  18   89.83    6.58
  -1   7  17   24.09    4.27
  -1   7  16   66.77    5.36
   1   7 -16   56.64    4.19
   1   7 -16   58.01    3.97
  -1   7  15   20.62    3.85
   1   7 -15   21.03    3.09
   1   7 -15   22.08    2.98
  -1   7  14  257.13    9.35
   1   7 -14  279.54   10.38
  -1   7  13   -2.42    3.12
  -1   7  13    0.97    1.60
   1   7 -13    1.36    2.31
  -1   7  12  401.88   13.73
   1   7 -12  437.57   14.66
  -1   7  12  434.06   15.32
  -1   7  11   65.52    3.25
   1   7 -11   74.32    4.12
  -1   7  11   76.02    4.66
  -1   7  10  922.70   29.18
   1   7 -10  937.15   29.96
  -1   7  10  964.87   30.55
  -1   7   9   31.07    1.94
   1   7  -9   36.26    2.70
  -1   7   9   30.69    3.02
  -1   7   8  413.80   13.44
   1   7  -8  441.71   14.25
  -1   7   8  419.77   14.53
  -1   7   7   92.04    4.47
  -1   7   7   92.42    3.46
   1   7  -7  100.15    4.33
   1   7  -6    1.24    1.56
  -1   7   6    0.70    0.77
  -1   7   6   -1.50    1.73
  -1   7   5   59.59    3.00
   1   7  -5   58.07    2.88
  -1   7   5   52.78    2.88
  -1   7   5   47.89    1.96
  -1   7   4  108.02    4.42
   1   7  -4  102.22    4.19
  -1   7   3  922.58   28.82
  -1   7   2   96.17    4.01
   1   7  -2  104.40    3.51
  -1   7   1    0.73    1.24
   1   7  -1    0.35    1.26
   1   7  -1    0.44    1.36
   1   7  -1    1.24    0.95
   1   7   0  867.63   26.98
  -1   7   0  911.75   26.95
   1   7   0  897.80   26.91
  -1   7  -1   22.85    1.69
   1   7   1   23.28    1.70
  -1   7  -2  187.45    6.47
   1   7   2  212.08    6.71
  -1   7  -3   61.23    2.50
  -1   7  -3   61.99    2.71
   1   7   3   72.36    2.82
  -1   7  -4  481.30   14.86
   1   7   4  460.62   15.17
   1   7   5  316.79   10.10
  -1   7  -5  287.82    9.66
   1   7   6 2028.33   62.73
   1   7   6 2154.40   63.60
  -1   7  -6 2130.06   63.22
   1   7   6 2012.90   64.30
   1   7   7   27.58    2.95
  -1   7  -7   25.70    1.84
   1   7   8    4.38    2.51
  -1   7  -8    3.95    1.39
   1   7   9   33.15    3.53
  -1   7  -9   35.71    2.32
  -1   7 -10  134.57    5.38
   1   7  10  140.35    6.89
   1   7  11   20.26    3.56
  -1   7 -11   18.50    2.09
   1   7  12  460.49   16.78
  -1   7 -12  440.43   14.79
  -1   7 -13    0.87    2.03
  -1   7 -13   -0.80    1.72
   1   7  13   -2.01    3.62
  -1   7 -14   -1.57    2.03
  -1   7 -14    0.80    1.82
   1   7  14    3.67    3.56
   1   7  15    0.97    3.79
  -1   7 -15    1.77    2.12
   1   7  16    2.36    4.09
   1   7  17   12.28    4.42
  -1   8  18    1.24    3.95
  -1   8  17   82.10    6.07
  -1   8  16   62.66    5.27
   1   8 -16   55.82    4.28
   1   8 -15   56.50    3.99
  -1   8  15   73.65    5.30
   1   8 -14   35.31    3.27
  -1   8  14   30.91    2.15
  -1   8  14   34.82    4.13
   1   8 -13    3.63    2.28
  -1   8  13    5.20    1.43
  -1   8  13    1.95    2.92
   1   8 -12   59.02    3.87
  -1   8  12   53.94    2.77
   1   8 -11   31.27    2.92
  -1   8  11   24.77    1.87
  -1   8  11   29.65    3.44
   1   8 -10    1.46    1.94
  -1   8  10    0.69    1.22
  -1   8  10    1.52    2.42
   1   8  -9  634.21   19.59
  -1   8   9  577.98   18.55
  -1   8   9  587.67   19.95
   1   8  -8   27.99    2.39
  -1   8   8   26.81    2.71
  -1   8   8   21.95    1.44
   1   8  -7 1967.01   58.62
  -1   8   7 1899.60   58.87
  -1   8   7 1868.89   57.73
  -1   8   6  346.39   12.66
  -1   8   6  352.90   12.69
   1   8  -6  335.31   12.43
  -1   8   5  889.61   27.31
   1   8  -5  835.10   27.04
  -1   8   4  993.33   31.38
   1   8  -4 1003.24   31.18
  -1   8   3  638.66   20.31
   1   8  -2  126.49    4.15
  -1   8   2  110.92    4.55
  -1   8   1  405.00   12.25
   1   8  -1  360.55   12.22
   1   8  -1  361.16   11.81
   1   8  -1  395.47   12.25
  -1   8   0  583.70   17.77
   1   8   0  572.05   17.86
  -1   8   0  527.15   17.68
   1   8   0  566.17   17.73
  -1   8  -1 1449.17   43.53
   1   8   1 1381.78   43.47
   1   8   2 1537.48   43.70
  -1   8  -2 1336.69   43.44
  -1   8  -3  201.09    7.16
   1   8   3  224.47    7.28
  -1   8  -3  207.27    6.94
   1   8   4  420.50   13.15
  -1   8  -4  413.94   13.06
  -1   8  -4  386.13   12.78
  -1   8  -5 1821.96   56.29
   1   8   5 1869.57   56.71
  -1   8  -6   92.46    3.60
   1   8   6   89.37    3.98
   1   8   6   92.96    4.78
  -1   8  -7   12.48    1.46
   1   8   7   10.53    2.26
   1   8   8  498.89   15.62
   1   8   8  519.75   17.61
  -1   8  -8  515.60   16.27
   1   8   9    2.35    2.74
  -1   8  -9    0.63    1.38
   1   8  10  415.34   15.02
  -1   8 -10  401.82   13.44
   1   8  11    5.30    3.06
  -1   8 -11   14.82    1.87
   1   8  12  158.99    8.04
  -1   8 -12  159.10    6.18
  -1   8 -13   88.70    3.98
   1   8  13   75.06    3.13
   1   8  13   96.43    6.05
   1   8  13   82.16    3.27
  -1   8 -14  135.06    5.59
  -1   8 -14  140.44    6.07
   1   8  14  154.43    8.02
  -1   8 -15   93.80    4.64
   1   8  15  102.16    6.83
   1   8  16  197.43   10.00
  -1   9  18    2.19    3.83
  -1   9  17    4.54    3.87
   1   9 -16   13.80    3.02
  -1   9  16   20.87    4.02
  -1   9  15   44.66    4.65
   1   9 -15   43.75    3.45
  -1   9  14   91.46    5.65
   1   9 -14   68.76    4.31
  -1   9  13   -0.99    2.83
  -1   9  13    0.20    1.17
   1   9 -13    2.25    2.33
  -1   9  12    2.31    2.87
  -1   9  12    1.52    1.14
   1   9 -12    0.31    2.10
  -1   9  11  825.04   25.30
   1   9 -11  784.59   24.43
  -1   9  10    6.43    2.50
  -1   9  10    4.52    1.04
   1   9 -10    4.22    2.06
  -1   9   9  168.79    6.94
  -1   9   9  157.58    5.32
   1   9  -9  158.66    6.42
  -1   9   8 1319.49   37.79
   1   9  -8 1272.94   37.32
  -1   9   7  110.23    5.14
  -1   9   7  111.78    3.70
   1   9  -7  113.43    4.81
   1   9  -6 1686.49   52.14
  -1   9   6 1681.48   52.42
   1   9  -5  180.86    6.81
  -1   9   5  195.91    7.11
  -1   9   4 1282.16   39.92
   1   9  -4 1277.99   39.73
  -1   9   3   54.56    2.81
  -1   9   2   11.98    1.43
   1   9  -2   11.04    1.01
  -1   9   1   98.27    3.86
   1   9  -1   94.87    3.48
   1   9  -1   96.65    3.90
  -1   9   0  268.38    8.90
   1   9   0  278.23    9.05
  -1   9   0  246.24    8.85
   1   9   0  271.47    8.92
   1   9   1   43.49    2.33
  -1   9  -1   46.23    2.32
  -1   9  -2  454.26   14.67
   1   9   2  481.17   14.89
  -1   9  -2  453.55   14.87
  -1   9  -3   81.58    3.29
  -1   9  -3   80.83    3.52
  -1   9  -4  262.26    9.23
  -1   9  -4  279.73    9.50
  -1   9  -5    6.62    1.18
  -1   9  -5    9.42    1.54
   1   9   5    7.60    1.53
   1   9   6  331.37   11.56
   1   9   6  310.06   10.75
  -1   9  -6  312.57   10.34
   1   9   7  300.33   10.67
   1   9   7  285.26    9.92
  -1   9  -7  269.79    9.35
  -1   9  -8  558.59   17.81
   1   9   8  553.73   19.15
  -1   9  -9  490.03   15.70
   1   9   9  470.57   17.19
  -1   9 -10   50.09    2.81
   1   9  10   50.47    4.40
   1   9  11  220.82    8.93
  -1   9 -11  225.79    6.93
   1   9  12  134.70    7.34
  -1   9 -12  133.37    5.39
  -1   9 -13   39.51    2.67
   1   9  13   50.22    4.89
  -1   9 -14  385.31   13.44
  -1   9 -14  399.75   14.08
  -1   9 -14  418.64   13.75
  -1   9 -15    1.18    2.08
   1   9  15    2.94    3.92
   1   9  16  210.75   10.38
  -1  10  17   57.29    5.25
   1  10 -16   14.71    3.06
  -1  10  16   15.50    3.90
  -1  10  15    0.84    3.24
   1  10 -15   -1.80    2.52
  -1  10  14   57.47    4.77
   1  10 -14   57.42    3.78
  -1  10  13  452.90   16.11
   1  10 -13  421.05   14.93
  -1  10  12    2.32    2.83
   1  10 -12    1.85    2.14
  -1  10  11   29.57    3.59
   1  10 -11   34.63    2.88
  -1  10  10   43.80    3.74
   1  10 -10   41.96    3.03
  -1  10   9   91.28    4.88
   1  10  -9   92.61    4.41
  -1  10   8   15.06    2.45
   1  10  -8   17.18    2.12
   1  10  -7  494.52   16.42
  -1  10   7  505.40   16.88
   1  10  -6  224.16    8.30
  -1  10   6  248.68    8.75
  -1  10   5  318.69   10.60
   1  10  -5  285.72   10.20
  -1  10   4  503.67   16.73
   1  10  -4  517.67   16.60
   1  10  -3    1.89    1.38
  -1  10   3    4.64    1.44
   1  10  -2  141.74    5.45
  -1  10   2  140.31    5.43
   1  10  -2  148.66    4.99
  -1  10   1  197.13    6.89
   1  10  -1  190.21    6.51
   1  10  -1  200.02    6.91
  -1  10   0  164.10    6.15
   1  10   0  174.52    6.34
  -1  10   0  173.57    6.18
   1  10   0  182.85    6.27
   1  10   1  372.58   12.21
  -1  10  -1  373.98   12.20
  -1  10  -2    6.49    1.22
  -1  10  -2    5.07    1.36
   1  10   2    7.34    1.39
  -1  10  -3   73.64    3.17
  -1  10  -3   74.92    3.38
  -1  10  -4  541.38   18.33
  -1  10  -4  555.83   18.11
  -1  10  -5   76.53    3.19
   1  10   5   80.89    3.67
  -1  10  -5   78.03    3.51
  -1  10  -6  142.68    5.54
   1  10   6  147.90    5.80
  -1  10  -6  140.81    5.25
   1  10   6  156.10    6.51
   1  10   7 1037.03   34.35
  -1  10  -7 1100.08   33.86
   1  10   7 1154.10   35.24
  -1  10  -8  338.19   11.28
   1  10   8  347.96   12.74
  -1  10  -9  204.75    7.28
   1  10   9  205.53    8.76
  -1  10 -10  192.08    7.03
   1  10  10  201.55    8.74
  -1  10 -11   69.59    3.48
   1  10  11   80.77    5.39
  -1  10 -12  787.56   25.38
   1  10  12  839.64   27.56
  -1  10 -13  100.44    4.77
  -1  10 -13  102.70    4.46
  -1  10 -14   13.82    2.39
  -1  10 -14   14.61    2.05
  -1  10 -15    2.14    2.27
   1  10  15    3.28    3.77
   1  10  16  127.90    7.88
  -1  11  15   77.10    5.59
   1  11 -15   63.42    4.07
  -1  11  14    8.53    3.42
   1  11 -14    8.72    2.40
  -1  11  13   37.34    4.04
   1  11 -13   28.30    2.96
  -1  11  12    8.89    2.96
   1  11 -12    2.59    2.17
  -1  11  11   76.24    4.95
   1  11 -11   75.93    4.15
  -1  11  10   73.90    4.70
   1  11 -10   77.66    4.13
   1  11  -9    1.59    1.86
  -1  11   9    5.14    2.41
   1  11  -8   -0.37    1.66
   1  11  -7   68.97    3.50
  -1  11   7   67.43    3.88
   1  11  -6    9.25    1.71
  -1  11   6   11.43    2.07
  -1  11   5  170.78    6.43
   1  11  -5  151.06    6.01
   1  11  -4    1.44    1.65
  -1  11   4   -0.11    1.60
   1  11  -3  334.12   11.00
  -1  11   3  317.67   11.07
  -1  11   2  285.35    9.78
   1  11  -2  294.76    9.33
   1  11  -2  273.61    9.74
  -1  11   1    1.50    1.30
   1  11  -1    2.08    1.04
   1  11  -1    1.25    1.27
   1  11   0    9.10    1.55
  -1  11   0    6.65    1.41
   1  11   0   12.39    1.52
  -1  11   0   11.14    1.54
  -1  11  -1  554.22   17.85
   1  11   1  563.51   17.91
  -1  11  -2 1489.79   46.31
  -1  11  -2 1495.52   46.16
   1  11   2 1504.77   46.29
   1  11   3   12.07    1.72
  -1  11  -3   10.25    1.46
  -1  11  -3    7.71    1.61
   1  11   4    1.56    1.53
  -1  11  -4    3.27    1.28
  -1  11  -4    2.68    1.44
  -1  11  -5  131.28    5.12
   1  11   5  141.88    5.32
  -1  11  -6  231.19    8.48
  -1  11  -6  239.69    8.21
   1  11   6  249.73    9.39
   1  11   6  257.80    8.81
  -1  11  -7  856.78   26.93
   1  11   7  908.30   27.33
  -1  11  -7  803.22   26.56
   1  11   7  877.04   27.99
   1  11   8  116.57    5.45
   1  11   8  125.01    6.19
  -1  11  -8  131.65    4.86
   1  11   9   84.39    5.26
  -1  11  -9   87.94    3.81
   1  11  10  290.21   11.44
  -1  11 -10  277.64    9.62
   1  11  11  188.49    8.80
  -1  11 -11  191.85    6.98
  -1  11 -12   70.42    3.84
   1  11  12   68.96    5.40
  -1  11 -12   68.21    3.42
  -1  11 -13   26.59    2.63
   1  11  13   26.85    4.15
  -1  11 -13   21.20    2.20
  -1  11 -14   20.54    2.09
   1  11  14   19.78    4.29
  -1  11 -14   21.82    2.55
   1  11  15    5.57    3.77
  -1  11 -15    3.51    2.38
   1  11  16   51.26    5.61
   1  12 -15   49.13    3.52
   1  12 -14    1.56    2.16
   1  12 -13  134.54    5.97
  -1  12  13  135.41    7.01
  -1  12  12   60.53    4.66
   1  12 -12   63.90    3.88
  -1  12  11   42.12    3.85
   1  12 -11   35.56    3.08
   1  12 -10  174.60    7.02
   1  12  -9    0.40    1.82
  -1  12   8  282.52   10.34
   1  12  -8  267.05    9.70
  -1  12   7    8.80    2.01
   1  12  -7    9.68    1.75
  -1  12   6  137.00    5.66
   1  12  -6  125.36    5.32
  -1  12   5  143.18    5.78
   1  12  -5  132.53    5.44
  -1  12   4 1135.97   35.92
   1  12  -4 1145.60   35.69
   1  12  -3   32.68    2.32
  -1  12   3   31.76    2.42
   1  12  -2   23.17    2.04
   1  12  -2   19.80    1.50
  -1  12   2   23.67    2.05
   1  12  -1   17.88    1.80
  -1  12   1   18.09    1.78
   1  12  -1   15.94    1.50
   1  12   0 1105.60   35.14
  -1  12   0 1180.61   34.96
  -1  12   0 1104.33   34.96
   1  12   0 1087.64   34.98
  -1  12  -1  986.74   31.28
   1  12   1 1016.05   31.36
   1  12   2  794.67   24.91
  -1  12  -2  795.66   24.76
  -1  12  -2  767.84   24.88
  -1  12  -3 3310.78  101.56
   1  12   3 3487.33  101.91
  -1  12  -3 3212.42  101.72
  -1  12  -4  773.78   25.46
  -1  12  -4  770.33   25.69
  -1  12  -5 4178.32  130.68
  -1  12  -5 4161.17  130.38
  -1  12  -6  271.15    9.67
   1  12   6  303.68   10.65
  -1  12  -6  258.29    9.33
   1  12   6  305.22   10.01
   1  12   7   96.93    5.15
  -1  12  -7   94.83    4.30
   1  12   7  102.79    4.57
  -1  12  -7   89.74    3.86
  -1  12  -8   90.94    4.20
   1  12   8  102.31    5.33
   1  12   8   87.25    4.53
  -1  12  -8   88.46    3.84
  -1  12  -9   93.81    4.04
   1  12   9   99.02    5.55
  -1  12  -9   96.58    4.46
  -1  12 -10  172.34    6.48
   1  12  10  181.31    8.25
  -1  12 -10  176.75    6.88
  -1  12 -11   40.89    2.64
   1  12  11   38.95    4.26
  -1  12 -11   45.07    3.06
  -1  12 -12   38.08    2.59
   1  12  12   47.59    4.68
  -1  12 -12   38.97    3.00
  -1  12 -13  175.98    6.80
   1  12  13  201.08    9.24
  -1  12 -13  195.08    7.39
  -1  12 -14  225.77    8.12
  -1  12 -14  232.33    8.70
   1  12  15    3.28    3.72
   1  12  16  143.77    8.36
   1  13 -15    3.67    2.36
   1  13 -14   17.88    2.58
   1  13 -13   60.96    3.75
   1  13 -12    5.96    2.21
   1  13 -11   59.66    3.74
   1  13 -10 1092.24   34.67
   1  13  -9  207.94    7.87
  -1  13   8  205.99    8.23
   1  13  -8  198.57    7.58
  -1  13   7  106.66    4.99
   1  13  -7  100.22    4.59
  -1  13   6  543.39   17.16
   1  13  -6  480.32   16.65
  -1  13   5  351.21   12.11
   1  13  -5  344.89   11.82
   1  13  -4  395.05   13.35
  -1  13   4  404.22   13.60
   1  13  -3  267.40    8.76
   1  13  -3  255.20    9.15
  -1  13   3  255.22    9.26
   1  13  -2    8.40    1.30
   1  13  -2    8.56    1.79
  -1  13   2    8.51    1.68
   1  13  -1   60.48    3.18
   1  13  -1   61.32    2.78
  -1  13   1   60.75    3.13
  -1  13   0   59.05    3.06
   1  13   0   59.06    3.20
  -1  13   0   56.55    3.04
   1  13   0   58.23    3.08
  -1  13  -1    4.61    1.55
   1  13   1    4.61    1.58
  -1  13  -2  167.67    6.26
   1  13   2  164.58    6.29
  -1  13  -3   17.82    1.87
  -1  13  -3   13.94    1.84
   1  13   3   13.25    1.87
  -1  13  -4  533.08   18.02
  -1  13  -4  529.25   18.26
  -1  13  -5  668.22   22.68
  -1  13  -5  691.85   22.44
  -1  13  -6  175.37    6.84
  -1  13  -6  177.25    6.54
   1  13   6  197.44    7.14
   1  13   7   58.91    4.02
   1  13   7   51.63    3.27
  -1  13  -7   51.51    2.69
  -1  13  -7   49.01    3.02
   1  13   8   -1.71    2.56
   1  13   8   -0.15    1.93
  -1  13  -8    0.49    1.76
  -1  13  -8    0.54    1.37
  -1  13  -9   24.05    2.45
   1  13   9   26.96    3.55
  -1  13  -9   25.53    2.10
  -1  13 -10  416.84   14.19
  -1  13 -10  420.74   13.76
   1  13  10  407.32   15.49
   1  13  11  220.73    9.56
  -1  13 -11  212.07    8.06
  -1  13 -11  205.51    7.52
  -1  13 -12    1.38    2.05
   1  13  12   -0.57    3.28
  -1  13 -12    0.58    1.62
  -1  13 -13  106.58    5.10
   1  13  13  100.85    6.62
  -1  13 -13  119.87    4.68
  -1  13 -14   98.45    4.88
   1  13  14  100.26    6.76
  -1  13 -14  102.78    4.27
   1  13  15   16.90    4.39
   1  13  16   -2.07    4.05
   1  14 -15    8.69    2.41
   1  14 -14    5.37    2.29
   1  14 -13    1.68    2.12
   1  14 -12   74.70    4.17
   1  14 -11   78.15    4.19
   1  14 -10  212.20    8.16
  -1  14   9   -0.19    2.52
   1  14  -9   -0.27    1.94
  -1  14   8  251.66    9.57
   1  14  -8  238.18    8.92
  -1  14   7    1.16    2.12
   1  14  -7    2.25    1.74
  -1  14   6 1324.67   40.04
   1  14  -6 1216.72   39.50
   1  14  -5  320.58   10.97
  -1  14   5  312.29   11.20
   1  14  -4  340.55   11.93
  -1  14   4  360.28   12.18
   1  14  -3  169.66    6.06
   1  14  -3  178.15    6.64
  -1  14   3  160.55    6.55
   1  14  -2  369.52   12.28
   1  14  -2  379.25   12.77
  -1  14   2  386.69   12.84
   1  14  -1 1608.67   49.54
   1  14  -1 1611.97   49.14
  -1  14   1 1556.97   49.48
  -1  14   0  258.79    8.66
   1  14   0  232.65    8.73
  -1  14   0  233.00    8.60
   1  14   0  245.79    8.67
  -1  14  -1   -0.10    1.48
   1  14   1   -0.32    1.64
  -1  14  -2  112.50    4.64
   1  14   2  109.47    4.73
  -1  14  -3 1409.91   43.57
  -1  14  -3 1388.88   43.77
   1  14   3 1413.19   43.81
  -1  14  -4   92.53    4.11
  -1  14  -4   93.13    4.35
  -1  14  -5  479.73   16.33
  -1  14  -5  478.83   16.62
  -1  14  -6  252.35    9.11
  -1  14  -6  238.69    8.73
   1  14   7   -0.15    1.82
  -1  14  -7    3.08    1.45
  -1  14  -7    3.65    1.76
   1  14   8    2.04    2.07
  -1  14  -8    4.54    1.50
  -1  14  -8    3.77    1.93
   1  14   9  891.89   28.53
  -1  14  -9  871.48   27.59
  -1  14  -9  830.22   28.00
  -1  14 -10    6.40    1.66
  -1  14 -10    7.86    2.27
   1  14  10    9.61    3.36
  -1  14 -11  272.41    9.60
  -1  14 -11  284.90   10.18
   1  14  11  284.20   11.66
  -1  14 -12   68.84    3.35
  -1  14 -12   64.25    3.90
   1  14  12   73.28    5.45
   1  14  13    4.86    3.41
  -1  14 -13    1.50    1.65
  -1  14 -13    3.47    2.25
   1  14  14    0.32    3.76
  -1  14 -14    0.09    1.60
  -1  14 -14    0.72    2.30
   1  15 -15   34.71    3.46
   1  15 -15   40.60    3.21
   1  15 -14   10.52    2.47
   1  15 -13   20.65    2.69
   1  15 -12  171.78    7.03
   1  15 -11   41.15    3.22
   1  15 -10  873.26   28.09
   1  15  -9  213.11    8.18
  -1  15   9  220.93    8.87
   1  15  -8  385.16   13.46
  -1  15   8  404.76   14.10
   1  15  -7  172.60    6.96
  -1  15   7  192.10    7.54
  -1  15   6    9.97    2.20
   1  15  -6    8.36    1.79
  -1  15   5   57.29    3.49
   1  15  -5   54.15    3.08
   1  15  -5   49.41    3.21
   1  15  -4  464.44   15.24
  -1  15   4  444.02   15.38
  -1  15   3  202.30    7.73
   1  15  -3  209.54    7.72
   1  15  -3  206.05    7.24
   1  15  -2   96.19    3.88
  -1  15   2   98.34    4.45
   1  15  -2   88.44    4.32
  -1  15   1  217.81    7.98
   1  15  -1  216.34    7.97
   1  15  -1  215.26    7.56
  -1  15   0  443.03   15.12
  -1  15   0  466.13   15.11
   1  15   0  456.52   15.17
  -1  15  -1   21.57    2.22
   1  15   1   23.10    2.19
   1  15   2   47.29    2.87
  -1  15  -2   40.12    2.62
  -1  15  -3   99.78    4.48
   1  15   3  106.51    4.61
  -1  15  -3   96.91    4.31
  -1  15  -4    5.97    1.81
   1  15   4    1.92    1.83
  -1  15  -4    2.66    1.55
  -1  15  -5   28.72    2.55
  -1  15  -5   25.32    2.14
  -1  15  -6  131.45    5.33
  -1  15  -6  133.78    5.68
   1  15   7    3.56    2.09
  -1  15  -7    3.87    1.51
  -1  15  -7    1.33    1.79
  -1  15  -8    3.42    2.04
  -1  15  -8    4.59    1.60
   1  15   8    5.57    2.13
  -1  15  -9    0.56    2.11
  -1  15  -9    3.42    1.63
   1  15   9    1.57    2.28
  -1  15 -10  125.11    5.09
  -1  15 -10  127.76    5.62
  -1  15 -11  449.87   14.49
  -1  15 -11  422.39   14.95
  -1  15 -12    5.04    1.70
  -1  15 -12    8.19    2.41
  -1  15 -13   66.08    3.26
  -1  15 -13   58.78    3.87
  -1  15 -14   47.23    3.50
   1  16 -15   -0.92    2.58
   1  16 -14  217.08    8.96
   1  16 -14  229.57    8.69
   1  16 -13   54.33    3.61
   1  16 -12  431.22   14.82
   1  16 -11   34.18    2.90
   1  16 -10  162.88    6.72
  -1  16   9   36.38    3.62
   1  16  -9   37.21    3.02
  -1  16   8  482.27   15.98
   1  16  -8  429.49   15.18
  -1  16   7  770.03   24.39
   1  16  -7  711.41   23.73
  -1  16   6    7.34    2.18
   1  16  -6    2.90    1.87
   1  16  -6    6.38    1.85
  -1  16   5   31.90    2.78
   1  16  -5   32.33    2.76
   1  16  -5   34.43    2.69
  -1  16   4  276.47   10.08
   1  16  -4  275.46    9.86
  -1  16   3    5.28    1.89
   1  16  -3    3.46    1.31
   1  16  -3    4.52    1.89
  -1  16   2  148.68    6.05
   1  16  -2  146.10    6.04
   1  16  -2  146.87    5.53
   1  16  -2  143.38    6.07
   1  16  -1   34.58    2.33
   1  16  -1   36.50    2.72
  -1  16   1   37.97    2.70
  -1  16   0  209.89    7.81
   1  16   0  224.65    7.97
  -1  16   0  201.96    7.85
   1  16   1  471.20   15.89
  -1  16  -1  483.23   15.79
   1  16   2  466.60   15.99
  -1  16  -2  494.87   15.95
  -1  16  -3  127.18    5.37
  -1  16  -3  124.16    5.25
  -1  16  -3  127.37    5.21
   1  16   3  126.02    5.36
  -1  16  -4 1582.29   48.63
  -1  16  -4 1509.00   48.36
   1  16   4 1597.49   48.75
  -1  16  -5 1466.85   43.74
  -1  16  -5 1453.74   43.45
  -1  16  -6  195.23    7.90
  -1  16  -6  200.73    7.60
   1  16   7   22.84    2.73
  -1  16  -7   20.98    2.44
  -1  16  -7   20.49    2.11
  -1  16  -8   34.85    2.96
  -1  16  -8   32.60    2.44
  -1  16  -9   14.98    2.48
   1  16   9   17.42    2.79
  -1  16  -9   16.55    2.05
  -1  16 -10    1.05    1.65
  -1  16 -10   -0.15    2.08
  -1  16 -11   11.84    1.91
  -1  16 -11   11.30    2.39
  -1  16 -12   61.25    3.22
  -1  16 -12   58.42    3.82
  -1  16 -13    3.06    1.71
  -1  16 -13    2.02    2.28
  -1  16 -14   99.44    5.01
   1  17 -15    7.18    2.66
   1  17 -14   88.36    4.62
   1  17 -14   85.84    4.96
   1  17 -13   57.78    3.71
   1  17 -13   64.06    4.32
   1  17 -12   -0.46    2.06
   1  17 -12    2.18    2.53
   1  17 -11   36.59    3.05
   1  17 -10 1100.67   35.66
  -1  17  10 1156.13   36.60
   1  17  -9   75.37    4.01
  -1  17   9   63.03    4.59
   1  17  -8  329.53   11.85
   1  17  -8  327.41   12.09
  -1  17   8  364.17   12.64
   1  17  -7  317.77   11.51
   1  17  -7  302.30   11.20
   1  17  -6    1.67    1.88
  -1  17   6    2.08    2.10
   1  17  -6    2.33    1.73
   1  17  -5    0.15    1.87
   1  17  -5    0.14    1.68
  -1  17   5   -0.65    1.92
  -1  17   4   18.77    2.36
   1  17  -4   17.96    2.22
   1  17  -3 1122.81   35.11
  -1  17   3 1066.99   35.16
   1  17  -3 1124.48   34.60
   1  17  -2   72.05    3.38
  -1  17   2   66.79    3.81
   1  17  -2   71.89    3.88
  -1  17   1  933.81   29.87
   1  17  -1  943.01   29.45
   1  17  -1  928.79   29.89
  -1  17   0  149.92    5.98
   1  17   0  154.90    6.11
  -1  17   0  137.99    5.98
   1  17   1  322.31   11.49
  -1  17  -1  333.86   11.43
  -1  17  -2   46.41    2.89
   1  17   2   43.92    2.91
   1  17   3   10.90    1.92
  -1  17  -3    8.23    1.85
  -1  17  -3   11.30    2.13
   1  17   4  300.09   10.71
  -1  17  -4  304.99   10.38
  -1  17  -4  283.08   10.56
   1  17   5  106.65    4.98
  -1  17  -5  104.99    4.78
  -1  17  -5   96.48    4.47
  -1  17  -6    2.14    1.89
  -1  17  -6    0.79    1.58
   1  17   6   -0.95    2.01
  -1  17  -7  305.52   11.27
   1  17   7  335.09   11.64
  -1  17  -7  313.07   10.90
  -1  17  -8   18.95    2.62
  -1  17  -8   14.39    2.02
   1  17   8   16.05    2.61
  -1  17  -9  467.82   15.53
  -1  17  -9  447.19   15.99
  -1  17 -10    0.16    2.26
  -1  17 -10    0.22    1.67
   1  17  10   -0.99    2.59
  -1  17 -11   21.96    2.81
  -1  17 -11   25.01    2.32
  -1  17 -12   26.49    3.06
  -1  17 -12   30.30    2.43
  -1  17 -13   11.10    1.94
  -1  17 -13   13.45    2.72
  -1  17 -14   72.85    4.29
   1  18 -15   55.89    4.15
   1  18 -14    1.83    2.36
   1  18 -14    2.70    2.66
   1  18 -13    3.38    2.27
   1  18 -13    9.14    2.78
   1  18 -12    2.46    2.07
   1  18 -12   -0.56    2.54
   1  18 -11    6.12    2.12
   1  18 -11    1.28    2.41
   1  18 -10  175.43    7.29
  -1  18  10  176.99    8.13
   1  18 -10  188.17    7.72
   1  18  -9   22.29    2.99
   1  18  -9   33.48    3.27
   1  18  -8    5.86    2.26
  -1  18   8   -0.20    2.66
   1  18  -8    0.84    2.48
   1  18  -7  678.78   22.99
   1  18  -7  691.56   23.24
   1  18  -6    2.74    1.93
  -1  18   6    0.72    2.14
   1  18  -6    2.71    2.19
   1  18  -5 1221.31   38.43
  -1  18   5 1224.91   38.75
   1  18  -5 1200.21   38.53
   1  18  -4  361.89   12.37
  -1  18   4  339.92   12.48
   1  18  -3  497.60   17.08
  -1  18   3  513.87   17.26
   1  18  -3  518.95   16.62
   1  18  -2    2.06    1.36
  -1  18   2    0.44    1.76
   1  18  -2    2.45    2.03
   1  18  -2    2.37    1.83
   1  18  -1  144.53    6.05
   1  18  -1  147.34    5.57
  -1  18   1  131.23    5.88
  -1  18   0  294.34   10.22
  -1  18   0  275.98   10.25
   1  18   0  288.28   10.33
  -1  18  -1    0.63    1.70
   1  18   1    1.11    1.89
   1  18   2   10.91    1.96
  -1  18  -2    9.37    1.86
   1  18   3    3.60    1.87
  -1  18  -3    2.27    1.93
  -1  18  -3    2.79    1.81
   1  18   4    2.57    1.89
  -1  18  -4    4.45    1.80
  -1  18  -4    7.68    2.22
   1  18   5  944.59   28.65
  -1  18  -5  898.62   28.42
  -1  18  -6  436.23   15.19
  -1  18  -6  429.24   14.86
  -1  18  -7  477.16   17.06
  -1  18  -7  477.72   16.68
  -1  18  -8  218.22    8.76
  -1  18  -8  223.43    8.33
  -1  18  -9  442.78   15.88
  -1  18  -9  451.33   15.40
  -1  18 -10   28.37    2.99
  -1  18 -10   20.17    2.26
   1  18  10   23.85    3.24
  -1  18 -11   81.90    3.88
  -1  18 -11   77.16    4.46
  -1  18 -12  302.61   10.44
  -1  18 -12  301.43   11.17
  -1  18 -13   37.57    2.61
  -1  18 -13   40.75    3.41
  -1  18 -14   21.20    2.92
   1  19 -15   -0.40    2.72
   1  19 -14    8.10    2.88
   1  19 -14    9.58    2.45
   1  19 -13   -2.16    2.56
   1  19 -13    3.12    2.32
   1  19 -12  121.39    6.00
   1  19 -12  117.46    5.48
   1  19 -11   -1.89    2.58
   1  19 -11    0.47    2.04
  -1  19  10  414.18   14.79
   1  19 -10  385.79   14.02
   1  19 -10  386.85   13.70
  -1  19   9    5.33    2.76
   1  19  -9    2.16    2.62
   1  19  -9    8.62    2.27
   1  19  -8  609.58   20.62
   1  19  -8  586.03   20.31
   1  19  -7   55.21    3.77
   1  19  -7   54.34    3.56
  -1  19   6  257.67    9.62
   1  19  -6  234.86    9.32
   1  19  -6  245.65    9.21
   1  19  -5   16.53    2.46
   1  19  -5   15.48    2.41
  -1  19   5   13.33    2.41
   1  19  -4   88.68    4.47
  -1  19   4   93.16    4.74
   1  19  -3  188.11    7.06
  -1  19   3  197.59    7.76
   1  19  -3  193.28    7.59
  -1  19   2   65.34    3.85
   1  19  -2   55.67    3.65
   1  19  -2   67.60    3.26
   1  19  -2   64.38    3.83
   1  19  -1    0.15    1.95
  -1  19   1    3.14    2.01
   1  19  -1    3.08    1.62
  -1  19   1    0.60    1.97
  -1  19   0  368.57   12.75
  -1  19   0  349.56   12.80
   1  19   0  387.37   12.93
  -1  19  -1  902.33   29.11
   1  19   1  919.96   29.26
  -1  19  -2  555.07   18.27
   1  19   2  547.97   18.40
  -1  19  -3  176.98    7.00
  -1  19  -3  170.17    7.05
   1  19   3  175.62    7.04
  -1  19  -4   12.64    2.18
  -1  19  -4   13.10    2.10
   1  19   4   14.20    2.46
   1  19   5  106.92    5.12
  -1  19  -5  101.01    5.01
  -1  19  -5  106.05    4.74
  -1  19  -6  103.14    5.06
  -1  19  -6   99.30    4.60
   1  19   6  103.33    5.20
  -1  19  -7  490.63   17.28
  -1  19  -7  489.36   16.89
  -1  19  -8    3.10    2.34
  -1  19  -8    5.27    1.93
   1  19   8    4.84    2.55
  -1  19  -9   26.05    2.93
  -1  19  -9   21.74    2.32
   1  19   9   26.07    3.18
  -1  19 -10    8.61    2.50
  -1  19 -10    7.86    1.90
   1  19  10   13.58    2.87
  -1  19 -11  127.35    5.36
  -1  19 -11  131.59    5.99
  -1  19 -12   69.64    3.60
  -1  19 -12   67.88    4.30
  -1  19 -13   33.11    2.52
  -1  19 -13   32.09    3.23
   1  20 -14   34.28    3.67
   1  20 -14   35.02    3.18
   1  20 -13   -0.96    2.27
   1  20 -13   -0.20    2.65
   1  20 -12   52.10    3.61
   1  20 -12   53.04    4.16
   1  20 -11   47.64    3.46
   1  20 -11   43.93    3.84
   1  20 -10   52.13    3.72
  -1  20  10   60.87    4.50
   1  20 -10   54.34    4.02
   1  20  -9  110.34    5.32
  -1  20   9  113.68    6.10
   1  20  -9  105.22    5.48
   1  20  -8   76.69    4.34
   1  20  -8   75.84    4.57
  -1  20   8   83.12    5.15
   1  20  -7   -0.71    2.40
  -1  20   7   -0.21    2.57
   1  20  -7    1.11    2.22
   1  20  -6    2.60    2.28
   1  20  -6    4.72    2.13
  -1  20   6    6.83    2.57
   1  20  -5  472.60   16.17
   1  20  -5  474.35   16.03
  -1  20   5  454.04   16.23
   1  20  -4   13.57    2.49
  -1  20   4   16.97    2.60
   1  20  -4   17.50    2.57
   1  20  -3  158.62    6.51
  -1  20   3  158.46    6.56
   1  20  -2  268.74    9.74
  -1  20   2  281.93   10.40
   1  20  -2  270.20   10.26
   1  20  -2  304.48   10.51
   1  20  -1   49.56    3.38
  -1  20   1   42.11    3.19
   1  20  -1   50.45    2.96
  -1  20   1   53.53    3.43
   1  20   0  112.31    5.15
  -1  20   0  100.85    5.02
  -1  20   0  109.30    4.90
   1  20   1   65.05    3.78
  -1  20  -1   59.81    3.56
  -1  20  -2 1138.37   35.61
   1  20   2 1106.36   35.73
  -1  20  -3  677.57   22.82
  -1  20  -3  719.05   22.77
   1  20   3  688.57   22.87
   1  20   4  621.00   21.58
  -1  20  -4  684.30   21.63
   1  20   5  200.66    7.83
  -1  20  -5  184.49    7.65
  -1  20  -5  185.14    7.31
  -1  20  -6   49.10    3.49
  -1  20  -6   47.75    3.15
   1  20   6   43.25    3.56
  -1  20  -7    3.51    2.29
   1  20   7   -0.19    2.33
  -1  20  -7    0.93    1.90
  -1  20  -8    4.43    2.31
  -1  20  -8    5.35    2.04
   1  20   8    7.86    2.83
  -1  20  -9    4.83    2.22
  -1  20  -9    1.91    1.94
   1  20   9   -0.21    2.58
  -1  20 -10   13.11    2.77
  -1  20 -10   13.85    2.12
   1  20  10    9.87    2.96
  -1  20 -11  258.46    9.40
  -1  20 -11  269.06   10.12
  -1  20 -12  162.78    6.49
  -1  20 -12  171.49    7.24
  -1  20 -13   16.87    2.09
  -1  20 -13   10.41    2.66
   1  21 -14    9.98    3.15
   1  21 -13  102.89    5.63
   1  21 -13   97.71    5.03
   1  21 -12   50.70    4.14
   1  21 -12   50.39    3.67
   1  21 -11    0.33    2.23
   1  21 -11    0.40    2.66
  -1  21  11    4.67    3.21
   1  21 -10  136.54    6.28
   1  21 -10  144.16    6.76
  -1  21  10  146.55    7.24
   1  21  -9    9.78    2.41
   1  21  -9    7.73    2.79
  -1  21   9    6.11    2.91
   1  21  -8  624.55   21.98
   1  21  -8  640.89   21.74
  -1  21   7   25.63    3.29
   1  21  -7   25.85    3.06
   1  21  -7   29.75    2.93
  -1  21   6  689.30   23.04
   1  21  -6  667.21   22.68
   1  21  -6  688.54   22.55
  -1  21   5  213.96    8.93
   1  21  -5  230.30    8.75
   1  21  -5  222.95    8.85
   1  21  -4   13.80    2.42
  -1  21   4   11.05    2.60
   1  21  -4   11.70    2.44
   1  21  -3 1678.92   51.45
  -1  21   3 1590.43   52.09
   1  21  -3 1687.44   52.07
   1  21  -2 1011.65   31.81
   1  21  -2  929.91   32.23
  -1  21   2 1027.21   32.44
   1  21  -2 1060.34   32.46
   1  21  -1  535.16   17.86
  -1  21   1  563.24   17.86
   1  21  -1  514.26   17.39
  -1  21   1  500.79   17.78
  -1  21   0  268.16    9.67
   1  21   0  280.14    9.92
  -1  21  -1   23.22    2.47
   1  21   1   23.26    2.71
   1  21   2  558.20   18.51
  -1  21  -2  578.86   18.35
  -1  21  -3   11.64    2.38
   1  21   3   10.44    2.30
  -1  21  -3   12.03    2.19
   1  21   4    2.98    2.05
  -1  21  -4    2.17    2.22
  -1  21  -5   -3.56    2.30
  -1  21  -5    1.29    1.96
   1  21   5   -0.91    2.48
  -1  21  -6   -3.79    2.69
  -1  21  -6   -1.13    2.02
   1  21   6   -1.14    2.63
  -1  21  -7    6.29    2.47
  -1  21  -7    7.25    2.17
   1  21   7    8.13    2.73
  -1  21  -8  405.80   14.64
  -1  21  -8  403.18   14.20
  -1  21  -9   90.31    4.85
  -1  21  -9   78.14    4.27
  -1  21 -10  130.56    6.27
  -1  21 -10  132.29    5.69
  -1  21 -11   64.56    4.30
  -1  21 -11   60.40    3.56
   1  21  11   68.56    4.84
  -1  21 -12   -0.47    1.83
  -1  21 -12   -2.02    2.58
  -1  21 -13   15.51    3.04
   1  22 -13   84.71    5.15
   1  22 -13   79.29    4.55
   1  22 -12   -1.68    2.92
   1  22 -12   -1.18    2.34
   1  22 -11   82.76    4.64
   1  22 -11   77.00    4.94
   1  22 -10    3.47    2.63
   1  22 -10    1.88    2.35
  -1  22  10    3.06    2.85
  -1  22   9  199.30    8.80
   1  22  -9  192.46    8.25
   1  22  -9  186.80    7.85
   1  22  -8   73.11    4.65
   1  22  -8   72.42    4.32
  -1  22   8   74.60    4.91
   1  22  -7  324.56   11.78
  -1  22   7  332.88   12.42
   1  22  -7  309.44   11.96
   1  22  -6  289.55   10.60
   1  22  -6  281.49   10.76
  -1  22   6  276.07   10.92
   1  22  -5  489.45   16.38
   1  22  -5  463.41   16.45
  -1  22   5  468.23   16.62
   1  22  -4  256.77    9.21
   1  22  -4  261.74    9.85
   1  22  -4  247.06    9.79
  -1  22   4  251.90    9.97
   1  22  -3  226.72    8.74
  -1  22   3  214.50    8.79
   1  22  -3  216.80    8.10
  -1  22   2  139.84    6.48
   1  22  -2  133.93    6.37
   1  22  -2  144.02    6.54
   1  22  -1  128.27    5.59
  -1  22   1  134.42    6.11
   1  22  -1  139.01    6.17
  -1  22   1  143.54    6.08
  -1  22   0    1.87    1.96
  -1  22   0   -1.71    2.48
   1  22   0    0.34    1.99
   1  22   1   81.17    4.62
  -1  22  -1   96.43    4.62
  -1  22  -2   24.88    2.95
   1  22   2   21.40    2.83
   1  22   3    0.53    2.13
  -1  22  -3    1.90    2.09
  -1  22  -3   -2.06    2.10
  -1  22  -4   27.05    2.94
   1  22   4   21.85    2.86
  -1  22  -5  292.42   11.17
   1  22   5  310.84   11.35
  -1  22  -6    5.21    2.29
   1  22   6    2.58    2.49
  -1  22  -6    2.06    2.04
  -1  22  -7   44.28    3.62
  -1  22  -7   39.16    3.12
  -1  22  -8   69.76    4.50
  -1  22  -8   70.63    3.98
   1  22   8   78.67    4.93
  -1  22  -9  218.49    8.89
  -1  22  -9  208.78    8.29
  -1  22 -10    3.76    2.58
  -1  22 -10    5.25    2.05
   1  22  10    4.93    2.89
  -1  22 -11   24.24    3.23
  -1  22 -11   28.13    2.62
   1  22  11   22.88    3.59
  -1  22 -12   18.65    2.32
  -1  22 -12   20.85    3.14
  -1  22 -13   24.87    3.23
   1  23 -13   61.87    4.09
   1  23 -13   57.66    4.58
   1  23 -12  156.61    6.88
   1  23 -12  159.03    7.50
   1  23 -11   72.70    4.43
   1  23 -11   79.00    5.11
   1  23 -10  249.48    9.56
   1  23 -10  231.12    9.83
  -1  23  10  261.78   10.65
   1  23  -9   43.23    3.59
  -1  23   9   47.53    4.27
   1  23  -9   45.79    4.00
   1  23  -8  415.65   15.49
   1  23  -8  430.97   15.24
  -1  23   8  468.92   16.20
   1  23  -7  108.12    5.70
   1  23  -7  109.60    5.46
  -1  23   7  109.58    5.96
   1  23  -6  163.83    7.41
  -1  23   6  170.94    7.65
   1  23  -6  171.20    7.27
  -1  23   5   46.51    3.95
   1  23  -5   47.92    3.75
   1  23  -5   52.22    3.84
  -1  23   4  161.37    7.26
   1  23  -4  161.05    6.50
   1  23  -4  169.84    7.17
   1  23  -4  155.58    7.10
   1  23  -3    8.21    2.03
  -1  23   3    8.95    2.70
   1  23  -3   11.95    2.52
   1  23  -2  125.11    5.48
  -1  23   2  132.71    6.16
   1  23  -2  135.09    6.08
   1  23  -1   26.49    3.06
  -1  23   1   30.71    3.05
  -1  23   1   29.07    2.99
   1  23  -1   29.81    2.71
   1  23   0  126.07    5.91
   1  23   0  120.61    5.58
  -1  23   0  137.32    5.99
   1  23   1    9.59    2.35
  -1  23  -1    5.25    2.16
  -1  23  -2  251.83    9.95
   1  23   2  266.62   10.06
  -1  23  -2  266.47    9.85
   1  23   3   18.50    2.85
  -1  23  -3   15.19    2.67
  -1  23  -3   17.16    2.68
   1  23   4  452.62   16.33
  -1  23  -4  485.73   16.38
   1  23   5  136.42    6.40
  -1  23  -5  132.42    6.28
   1  23   6   14.42    2.73
  -1  23  -6   14.01    2.71
  -1  23  -7   33.14    3.35
   1  23   7   35.01    3.62
  -1  23  -7   27.17    2.84
  -1  23  -8   33.34    3.43
   1  23   8   41.04    3.79
  -1  23  -8   29.94    2.86
  -1  23  -9   26.54    3.20
   1  23   9   24.25    3.47
  -1  23  -9   22.30    2.63
  -1  23 -10  173.70    7.88
  -1  23 -10  180.37    7.30
  -1  23 -11   -0.78    2.77
   1  23  11    0.50    3.13
  -1  23 -11    2.24    2.00
  -1  23 -12  131.93    6.43
  -1  23 -12  129.92    5.52
  -1  23 -13   62.89    4.46
   1  24 -13    4.12    2.51
   1  24 -12    1.77    3.02
   1  24 -12    1.77    2.53
  -1  24  11   75.61    5.31
   1  24 -11   62.23    4.13
   1  24 -10  217.54    9.54
   1  24 -10  227.03    9.16
   1  24  -9   78.24    4.98
  -1  24   9   80.49    5.53
   1  24  -9   78.30    4.63
  -1  24   8  195.09    8.70
   1  24  -8  186.14    8.17
   1  24  -8  185.79    7.84
  -1  24   7   52.84    4.37
   1  24  -7   59.48    4.27
   1  24  -7   55.91    3.90
  -1  24   6   -1.13    2.89
   1  24  -6    2.61    2.47
   1  24  -6    2.81    2.65
   1  24  -5  233.07    9.04
  -1  24   5  208.79    9.03
   1  24  -5  217.64    8.94
   1  24  -4  477.50   16.16
   1  24  -4  440.34   15.46
  -1  24   4  463.23   16.34
   1  24  -4  460.62   16.13
   1  24  -3 1360.55   43.20
  -1  24   3 1367.18   43.92
   1  24  -3 1402.85   43.84
   1  24  -2   57.88    3.64
  -1  24   2   72.85    4.42
  -1  24   1  553.93   19.33
   1  24  -1  544.05   19.22
  -1  24   1  566.41   19.14
   1  24  -1  592.07   18.84
   1  24   0  610.90   21.05
   1  24   0  612.75   20.65
  -1  24   0  655.31   20.98
   1  24   1  215.88    8.70
  -1  24  -1  213.80    8.48
   1  24   2  932.23   30.59
  -1  24  -2  927.20   30.55
  -1  24  -2  958.68   30.42
   1  24   3  238.42    9.45
  -1  24  -3  247.65    9.50
  -1  24  -3  231.64    9.21
   1  24   4  370.45   13.89
  -1  24  -4  401.64   13.93
  -1  24  -5  105.30    5.38
   1  24   5   89.79    5.30
  -1  24  -6   66.04    4.29
   1  24   6   65.83    4.65
  -1  24  -7   65.74    4.33
   1  24   7   72.74    4.82
  -1  24  -8   22.84    3.25
   1  24   8   29.24    3.45
  -1  24  -9  288.17   10.74
  -1  24  -9  281.93   11.29
  -1  24 -10  168.70    7.75
  -1  24 -10  177.01    7.18
   1  24  11  233.77    9.45
  -1  24 -11  175.55    8.29
  -1  24 -12    9.07    2.95
  -1  24 -13   28.48    3.50
   1  25 -13   68.86    4.36
   1  25 -12   27.94    3.81
   1  25 -12   34.27    3.33
   1  25 -11   22.07    3.64
  -1  25  11   28.64    4.13
   1  25 -11   26.34    3.16
   1  25 -10    2.22    2.85
  -1  25  10   -1.38    3.05
   1  25 -10   -0.37    2.32
   1  25  -9    5.48    2.97
  -1  25   9    0.79    2.92
   1  25  -9    4.68    2.57
   1  25  -8   36.79    3.71
  -1  25   8   34.27    3.94
   1  25  -8   31.95    3.33
  -1  25   7  145.53    7.18
   1  25  -7  144.69    6.84
   1  25  -7  137.57    6.60
   1  25  -6  113.63    5.58
   1  25  -6  102.90    5.58
   1  25  -5  167.08    7.29
  -1  25   5  162.37    7.63
   1  25  -5  160.42    7.36
   1  25  -4   29.52    3.24
   1  25  -4   30.34    2.86
  -1  25   4   26.37    3.58
   1  25  -4   35.60    3.62
   1  25  -3  739.25   24.49
  -1  25   3  741.09   25.26
   1  25  -3  792.20   25.21
   1  25  -2  457.80   15.56
  -1  25   2  458.42   16.27
  -1  25   1    9.46    2.66
   1  25  -1    4.48    2.24
   1  25  -1    3.67    2.53
  -1  25   1    8.35    2.58
  -1  25   0  194.40    7.86
   1  25   0  195.72    8.07
   1  25   0  183.18    7.64
   1  25   1  135.07    6.42
  -1  25  -1  135.61    6.24
  -1  25  -2  124.92    5.89
  -1  25  -2  116.74    5.92
   1  25   2  123.31    5.97
  -1  25  -3  515.72   18.22
  -1  25  -3  558.52   18.57
   1  25   3  534.36   18.55
  -1  25  -4   22.87    3.07
   1  25   4   24.79    3.36
  -1  25  -5  182.93    7.81
   1  25   5  173.24    7.86
  -1  25  -6   57.77    4.30
   1  25   6   67.16    4.52
  -1  25  -7   -1.82    2.71
   1  25   7   -0.69    3.10
  -1  25  -8  170.97    7.98
   1  25   8  207.81    8.60
   1  25   9    6.73    3.14
  -1  25  -9    5.38    2.83
   1  25  10   21.82    3.88
  -1  25 -10   19.54    3.32
   1  25  11   26.79    4.16
  -1  25 -11   30.81    3.65
  -1  25 -12   17.81    3.40
  -1  25 -13    8.16    2.99
   1  26 -12    3.69    2.57
   1  26 -11  228.41    9.97
   1  26 -11  234.86    9.51
   1  26 -10   19.80    3.39
  -1  26  10   19.75    3.85
   1  26 -10   21.85    3.04
   1  26  -9    2.70    2.63
  -1  26   9    1.09    2.95
   1  26  -9    2.92    2.45
   1  26  -8    0.22    2.79
  -1  26   8    2.11    3.09
   1  26  -8    1.58    2.39
  -1  26   7   11.80    3.10
   1  26  -7   10.05    2.94
   1  26  -7    8.00    2.78
  -1  26   6   22.33    3.52
   1  26  -6   23.67    3.33
   1  26  -5  103.91    5.52
   1  26  -5  107.49    5.66
  -1  26   5   97.21    5.80
   1  26  -4  235.08    9.53
  -1  26   4  239.42    9.82
   1  26  -4  239.22    8.92
   1  26  -4  229.14    9.55
   1  26  -3   97.45    4.81
  -1  26   3   93.85    5.49
  -1  26   2  670.23   22.87
  -1  26   2  688.89   23.10
   1  26  -2  684.44   22.36
   1  26  -1   -0.80    2.40
  -1  26   1    2.45    2.68
   1  26  -1   -1.09    2.20
   1  26   0  246.30    9.86
  -1  26   0  255.69    9.76
   1  26   0  242.04    9.43
   1  26   1  212.70    8.88
  -1  26  -1  218.01    8.68
   1  26   2  123.94    6.17
  -1  26  -2  121.49    6.24
  -1  26  -2  133.91    6.07
  -1  26  -3  198.11    8.15
   1  26   3  181.52    8.12
  -1  26  -3  188.32    7.96
  -1  26  -4   34.47    3.44
   1  26   4   34.40    3.72
  -1  26  -5   57.40    4.28
   1  26   5   55.12    4.40
  -1  26  -6    2.91    2.72
   1  26   6    0.23    2.88
  -1  26  -7    0.84    2.77
   1  26   7   -0.24    2.99
  -1  26  -8  103.06    5.62
   1  26   8  101.61    5.88
  -1  26  -9  163.94    7.85
   1  26   9  198.57    8.61
  -1  26 -10  234.25   10.20
   1  26  10  290.75   11.19
  -1  26 -11   13.89    3.24
   1  26  11   11.21    3.64
  -1  26 -12  178.02    8.04
   1  27 -12    4.39    2.73
   1  27 -11  117.44    5.94
  -1  27  10   51.01    4.79
   1  27 -10   46.05    4.21
   1  27 -10   49.13    3.95
  -1  27   9   98.48    6.06
   1  27  -9   90.90    5.26
   1  27  -9   95.52    5.66
   1  27  -8   87.14    5.13
   1  27  -8   80.89    4.96
  -1  27   8   81.84    5.57
   1  27  -7   40.13    3.91
   1  27  -7   42.14    3.74
  -1  27   7   36.92    4.00
   1  27  -6   74.18    4.84
   1  27  -6   75.99    4.68
   1  27  -5   68.41    4.64
   1  27  -5   63.98    4.44
  -1  27   5   52.75    4.43
  -1  27   4    0.93    2.80
   1  27  -4    0.65    2.60
   1  27  -4    1.23    2.07
   1  27  -4   -1.26    2.63
   1  27  -3  364.11   12.61
  -1  27   3  338.88   13.26
  -1  27   2  119.08    6.02
  -1  27   2  113.05    6.15
   1  27  -2  121.85    5.54
   1  27  -1   62.47    4.37
  -1  27   1   56.54    4.03
  -1  27   1   55.62    4.28
   1  27  -1   57.72    3.84
   1  27   0  478.96   16.76
  -1  27   0  483.67   16.57
   1  27   0  458.87   16.26
   1  27   1    1.46    2.65
  -1  27  -1   12.82    2.75
  -1  27  -2  405.29   14.39
   1  27   2  407.31   14.66
  -1  27  -2  395.73   14.56
  -1  27  -3  680.23   23.09
  -1  27  -3  693.53   23.35
   1  27   3  702.30   23.47
  -1  27  -4  602.32   20.19
   1  27   4  565.59   20.17
  -1  27  -5   11.43    2.97
   1  27   5   10.78    3.06
  -1  27  -6   23.12    3.30
   1  27   6   22.94    3.56
  -1  27  -7   97.53    5.59
   1  27   7   98.75    5.79
  -1  27  -8   23.88    3.37
   1  27   8   23.78    3.63
  -1  27  -9   59.74    4.57
   1  27   9   70.38    5.16
   1  27  10   59.96    4.95
  -1  27 -10   55.27    4.49
  -1  27 -11   12.35    3.27
   1  27  11    8.71    3.54
   1  28 -12   25.42    3.28
   1  28 -11   12.46    3.03
   1  28 -10   35.26    3.63
   1  28  -9   45.72    4.16
  -1  28   9   39.76    4.41
   1  28  -9   43.09    3.88
  -1  28   8   11.69    3.43
   1  28  -8   13.66    3.25
   1  28  -8   16.24    3.15
  -1  28   7    0.27    2.96
   1  28  -7   -0.93    2.78
   1  28  -7   -1.28    2.65
  -1  28   6    6.91    3.10
   1  28  -6    9.43    2.95
   1  28  -6    3.63    2.61
  -1  28   5   -1.25    2.71
   1  28  -5   -1.72    2.39
   1  28  -5   -1.13    2.67
  -1  28   4  368.96   14.02
   1  28  -4  375.15   13.19
   1  28  -4  370.40   13.84
   1  28  -3  263.02    9.90
  -1  28   3  263.14   10.68
  -1  28   2   22.72    3.16
   1  28  -2   15.80    2.64
  -1  28   2   23.11    3.41
   1  28  -1  566.29   19.95
  -1  28   1  567.23   20.12
   1  28  -1  576.66   19.48
  -1  28   1  604.44   19.96
   1  28   0  381.32   14.18
  -1  28   0  389.25   13.97
   1  28   0  384.16   13.76
   1  28   1  796.64   26.86
  -1  28  -1  813.89   26.62
  -1  28  -2  259.36    9.85
   1  28   2  237.93    9.91
  -1  28  -2  243.22    9.99
  -1  28  -3   40.71    3.73
  -1  28  -3   45.47    3.91
   1  28   3   42.44    3.92
  -1  28  -4   29.91    3.46
   1  28   4   34.24    3.78
  -1  28  -5   60.54    4.48
   1  28   5   54.39    4.33
  -1  28  -6   -0.66    2.70
   1  28   6   -1.24    2.95
  -1  28  -7  232.79    9.60
   1  28   7  227.23    9.93
  -1  28  -8   23.86    3.53
   1  28   8   32.92    3.97
   1  28   9  288.67   11.29
  -1  28  -9  238.42   10.48
  -1  28 -10  120.87    6.49
   1  28  10  133.66    7.30
   1  29 -11   76.13    4.88
   1  29 -10   -0.21    2.71
   1  29  -9    4.06    2.64
  -1  29   8   57.00    5.06
   1  29  -8   67.20    4.80
   1  29  -8   69.17    4.62
  -1  29   7    5.77    3.13
   1  29  -7    7.44    3.03
   1  29  -7   10.46    3.00
  -1  29   6   97.09    6.14
   1  29  -6  105.26    5.73
   1  29  -6  109.30    5.92
   1  29  -5   80.61    5.02
  -1  29   5   69.99    5.12
  -1  29   4  224.63    9.74
   1  29  -4  225.72    8.91
   1  29  -4  237.32    9.71
   1  29  -3   75.24    4.22
  -1  29   3   65.30    4.76
   1  29  -2  102.38    5.35
  -1  29   2  111.77    6.06
  -1  29   2  111.96    5.90
  -1  29   1   58.50    4.44
   1  29  -1   52.81    3.87
  -1  29   1   48.88    4.12
   1  29  -1   53.26    4.28
  -1  29   0   36.92    3.51
   1  29   0   30.45    3.27
   1  29   0   30.54    3.60
  -1  29  -1  183.92    7.84
   1  29   1  174.02    7.70
   1  29   1  181.45    8.08
  -1  29  -2    7.19    2.69
  -1  29  -2    6.76    2.74
   1  29   2    7.31    2.90
  -1  29  -3   33.94    3.61
  -1  29  -3   40.39    3.74
   1  29   3   40.16    3.97
  -1  29  -4   30.67    3.72
   1  29   4   34.26    3.73
  -1  29  -5  139.37    6.81
   1  29   5  132.77    6.93
  -1  29  -6   70.42    4.79
   1  29   6   61.03    4.90
   1  29   7  241.78   10.63
  -1  29  -7  262.07   10.42
   1  29   8    2.99    3.26
  -1  29  -8    1.15    2.95
  -1  29  -9   13.20    3.43
   1  29   9   20.02    3.93
   1  30 -11   39.28    3.87
   1  30 -10    7.50    2.97
   1  30  -9   17.65    3.07
   1  30  -8    2.87    2.87
  -1  30   7   58.96    4.92
   1  30  -7   62.29    4.52
   1  30  -7   60.20    4.78
   1  30  -6    4.63    3.06
  -1  30   6   -1.63    3.24
   1  30  -5   59.39    4.65
  -1  30   5   59.96    4.84
   1  30  -4   62.99    4.67
  -1  30   4   57.64    4.69
   1  30  -4   56.89    3.86
  -1  30   3    6.29    3.00
   1  30  -3    1.75    2.35
   1  30  -2  752.69   24.62
  -1  30   2  720.13   25.31
  -1  30   2  758.46   25.18
   1  30  -1   25.63    3.51
   1  30  -1   24.37    3.04
  -1  30   1   24.91    3.50
  -1  30   1   23.36    3.45
   1  30   0  356.07   13.09
  -1  30   0  346.72   12.80
   1  30   0  324.65   12.44
   1  30   1  220.88    9.26
  -1  30  -1  231.33    9.17
   1  30   1  207.70    8.92
  -1  30  -2   48.16    4.28
  -1  30  -2   53.35    4.07
   1  30   2   49.79    4.13
  -1  30  -3  183.06    8.25
  -1  30  -3  187.36    8.09
   1  30   3  177.62    8.27
   1  30   4    3.74    2.86
  -1  30  -4    7.21    2.85
   1  30   5   -0.25    2.95
  -1  30  -5    2.11    2.67
  -1  30  -6   51.59    4.32
   1  30   6   51.13    4.59
  -1  30  -7   32.82    3.87
   1  30   7   27.57    3.98
  -1  30  -8  156.14    7.72
   1  30   8  166.10    8.11
   1  31 -11   23.09    3.45
   1  31 -10   53.94    4.27
   1  31  -9   30.22    3.63
   1  31  -8   11.08    3.14
  -1  31   6   13.16    3.49
   1  31  -6    7.73    3.06
  -1  31   5  363.67   14.70
   1  31  -5  407.56   14.68
   1  31  -4   -0.89    2.36
  -1  31   4   -0.53    2.94
   1  31  -4    3.90    2.75
   1  31  -3   35.08    3.35
  -1  31   3   40.55    4.16
  -1  31   3   34.43    3.98
   1  31  -2   34.78    3.36
  -1  31   2   30.05    3.75
  -1  31   1   -0.66    2.64
   1  31  -1    3.92    2.62
  -1  31   1    4.51    3.09
   1  31  -1    3.10    2.81
   1  31   0    6.03    2.68
  -1  31   0    6.65    2.76
   1  31   0    4.55    2.98
   1  31   1    0.20    2.58
   1  31   1    1.93    2.61
  -1  31  -1    0.21    2.53
   1  31   2   33.18    3.85
  -1  31  -2   32.90    3.67
  -1  31  -2   27.67    3.36
   1  31   3   12.94    3.32
  -1  31  -3   11.81    3.01
  -1  31  -3   15.51    3.12
  -1  31  -4   13.21    3.18
   1  31   4    5.67    3.18
  -1  31  -5   17.14    3.32
   1  31   5   14.95    3.28
  -1  31  -6    5.34    3.13
   1  31   6    2.17    3.16
   1  32  -4   19.73    3.03
  -1  32   4   15.35    3.65
   1  32  -4   14.27    3.34
   1  32  -3    3.36    2.53
  -1  32   3    9.13    3.18
  -1  32   3    7.24    3.24
   1  32  -2  182.00    7.62
  -1  32   2  167.83    8.18
  -1  32   2  173.43    8.01
   1  32  -1   33.69    3.43
  -1  32   1   38.58    3.88
   1  32  -1   29.20    3.90
  -1  32   1   30.96    3.96
  -1  32   0    3.32    2.87
   1  32   0    7.41    3.08
   1  32   0    6.02    2.69
  -1  32  -1   -0.44    2.81
   1  32   1    1.00    2.87
   1  32   1    1.89    2.58
  -1  32  -2    3.30    2.70
   1  32   2    1.78    2.94
  -1  32  -2    2.23    2.93
  -1  32  -3  160.49    7.25
   1  32   3  141.40    7.40
  -1  32  -3  147.62    7.42
   1  32   4  193.03    8.97
  -1  32  -4  197.89    8.81
   1  32   5   11.93    3.64
  -1  32  -5    9.18    3.51
   1  33  -4  128.06    6.13
   1  33  -3  203.58    8.59
  -1  33   3  213.34    9.20
  -1  33   2  108.14    6.23
   1  33  -2  121.68    5.92
   1  33  -1   92.44    5.20
  -1  33   1   91.27    5.67
  -1  33   1   97.18    5.87
   1  33  -1   87.83    5.63
   1  33   0  201.04    8.99
   1  33   0  200.70    8.48
  -1  33   0  195.70    8.67
   1  33   1    2.38    2.68
   1  33   1    4.63    3.07
  -1  33  -1    5.18    2.95
  -1  33  -2   16.75    3.28
   1  33   2   17.19    3.27
  -1  33  -3   19.31    3.43
   1  34  -4   64.22    4.33
  -1  34   4   70.61    5.25
   1  34  -3   48.73    3.96
  -1  34   3   45.00    4.38
   1  34  -2    6.60    2.85
  -1  34   2    0.74    2.99
   1  34  -1  180.71    7.81
  -1  34   1  172.92    8.17
  -1  34   0   24.32    3.73
   1  34   0   20.97    3.45
  -1  34  -1  241.54    9.82
   1  34   1  225.79    9.66
  -1  34  -2   83.64    5.13
   1  34   2   68.35    4.90
  -1  34  -3  169.45    7.85
   1  35  -4   86.44    5.16
  -1  35   4   88.25    5.83
   1  35  -3   88.56    5.06
  -1  35   3   75.64    5.50
   1  35  -2   64.42    4.42
  -1  35   2   63.91    4.91
   1  35  -1   -2.95    2.82
  -1  35   1    3.93    2.93
  -1  35   0  163.85    7.69
   1  35   0  152.75    7.34
  -1  35  -1   45.35    4.24
   1  35   1   50.99    4.29
  -1  35  -2   77.94    5.07
   1  35   2   69.10    4.96
  -1  35  -3    3.57    2.85
  -1  36   4   54.32    4.82
   1  36  -3   88.98    5.31
  -1  36   3   85.30    5.81
   1  36  -2   85.43    5.11
  -1  36   2   69.05    5.15
  -1  36   1   26.39    3.66
   1  36  -1   30.70    3.54
   1  36   0  205.40    8.95
  -1  36   0  211.34    9.22
  -1  36  -1   48.26    4.43
   1  36   1   48.26    4.32
  -1  36  -2    1.96    3.03
   1  36   2    7.08    3.27
  -1  36  -3   27.00    3.80
   1  36   3   32.59    4.13
  -1  37   5   21.35    4.18
  -1  37   4    3.99    3.57
   1  37  -3  184.94    7.92
  -1  37   3  158.72    8.45
   1  37  -2   11.97    2.98
  -1  37   2    8.79    3.46
  -1  37   1   36.24    4.11
   1  37  -1   30.84    3.73
  -1  37   0   32.30    3.86
   1  37   0   24.25    3.57
  -1  37  -1   71.90    5.18
   1  37   1   71.09    5.09
  -1  37  -2    1.00    3.18
   1  37   2    2.75    3.11
  -1  37  -3   60.57    4.89
   1  37   3   53.88    4.86
  -1  38   5   19.30    4.27
  -1  38   4   60.10    5.09
   1  38  -3   28.87    3.62
  -1  38   3   22.14    3.92
   1  38  -2    8.24    3.19
  -1  38   2    4.09    3.41
  -1  38   1   49.19    4.60
   1  38  -1   44.88    4.24
   1  38   0  114.00    6.44
  -1  38   0  125.85    6.75
  -1  38  -1  233.85    9.93
   1  38   1  213.91    9.59
  -1  38  -2    2.30    3.16
   1  38   2   -1.53    3.15
  -1  38  -3  280.77   11.32
   1  38   3  261.44   11.32
  -1  39   5  220.52   10.32
  -1  39   4   27.32    4.45
   1  39  -3    5.85    3.21
  -1  39   3   -0.57    3.33
   1  39  -2  133.69    6.78
  -1  39   2  129.47    7.16
  -1  39   1    8.60    3.47
   1  39  -1    7.69    3.13
   1  39   0    9.33    3.20
  -1  39   0    6.35    3.46
  -1  39  -1   15.98    3.73
   1  39   1   12.28    3.49
  -1  39  -2   12.81    3.66
   1  39   2    8.31    3.34
  -1  39  -3   15.73    3.66
   1  39   3   11.68    3.69
   1  39   4   -0.29    3.45
  -1  40   6   58.72    5.71
  -1  40   5   -0.31    3.97
  -1  40   4  303.83   12.73
   1  40  -3    3.43    3.13
  -1  40   3    7.28    3.68
   1  40  -2  163.26    7.68
  -1  40   2  155.55    8.17
   1  40  -1   87.20    5.55
  -1  40   1   82.58    5.82
  -1  40   0    3.78    3.55
   1  40   0   -2.44    3.16
  -1  40  -1    7.50    3.53
   1  40   1   14.69    3.57
  -1  40  -2    6.41    3.53
   1  40   2    2.91    3.26
  -1  40  -3   16.79    3.62
   1  40   3   18.85    3.98
   1  40   4    5.26    3.68
  -1  41   5   55.52    5.47
  -1  41   4    5.21    3.95
  -1  41   3   13.68    3.94
   1  41  -2   11.71    3.42
  -1  41   2   24.63    4.02
   1  41  -1   16.01    3.49
  -1  41   1   17.06    4.05
   1  41   0    5.73    3.27
  -1  41   0    5.50    3.70
  -1  41  -1   23.53    4.08
   1  41   1   23.48    3.79
  -1  41  -2   90.18    6.03
   1  41   2   92.33    6.02
  -1  41  -3    0.27    3.64
   1  41   3   -0.28    3.37
   1  41   4    8.81    3.95
   1  41   5   10.87    4.03
  -1  42   4   -1.56    3.92
  -1  42   3    0.91    3.66
  -1  42   2   39.61    4.77
  -1  42   1    8.25    3.69
   1  42  -1    4.94    3.23
  -1  42   0    9.81    3.61
   1  42   0    8.13    3.49
  -1  42  -1   42.22    4.67
   1  42   1   42.46    4.51
  -1  42  -2   43.28    4.63
   1  42   2   27.49    4.21
   1  42   3   33.64    4.40
   1  42   4  147.96    7.95
  -1  43   3   29.55    4.63
  -1  43   2   48.54    5.01
  -1  43   1   20.88    4.29
  -1  43   0   -0.29    3.59
   1  43   0   -2.33    3.54
  -1  43  -1   13.92    3.81
   1  43   1   12.26    3.63
  -1  43  -2    9.56    3.69
   1  43   2   11.41    3.82
   1  43   3    7.81    3.84
   1  43   4   19.04    4.44
  -1  44   2   28.85    4.61
  -1  44   1   -3.54    3.88
  -1  44   0   32.76    4.47
  -1  44  -1   29.97    4.50
   1  44   2   23.57    4.11
   1  44   3   32.80    4.64
  -1  45   1   -2.99    4.00
  -1  45   0    0.59    3.62
   2 -43   3   22.38    4.78
   2 -43   4   13.01    4.70
   2 -42   0   95.50    6.78
   2 -42   1   13.34    4.28
   2 -42   2  125.57    7.68
   2 -42   3   36.01    5.09
   2 -42   4  235.60   11.16
   2 -42   5   17.42    4.48
  -2 -41   6   65.61    6.23
  -2 -41   5   73.41    6.49
  -2 -41   4    2.27    4.31
  -2 -41   3   73.32    6.44
   2 -41  -2   22.64    4.52
  -2 -41   2   25.64    4.97
   2 -41  -1   64.70    5.70
  -2 -41   1   62.85    5.94
   2 -41   0  193.08    9.74
   2 -41   1   29.62    4.76
   2 -41   2   53.87    5.51
   2 -41   3   85.76    6.40
   2 -41   4   15.30    4.21
   2 -41   5    9.49    4.29
  -2 -40   8   23.02    5.09
  -2 -40   7   17.24    4.89
  -2 -40   6   -0.38    4.40
  -2 -40   5   14.64    4.57
  -2 -40   4   24.76    4.82
   2 -40  -3   95.62    6.85
  -2 -40   3  108.82    7.44
   2 -40  -2    0.34    3.96
  -2 -40   2    0.73    4.08
   2 -40  -1   27.29    4.54
  -2 -40   1   19.65    4.59
   2 -40   0   37.02    4.87
  -2 -40   0   46.10    5.29
  -2 -40  -1   47.59    5.46
   2 -40   1   56.61    5.27
   2 -40   2  209.45   10.02
   2 -40   3    2.55    3.74
   2 -40   4  103.63    6.76
   2 -40   5    6.05    3.98
  -2 -39   9   10.62    4.68
  -2 -39   8  146.43    8.82
  -2 -39   7  149.42    8.88
  -2 -39   6  132.67    8.07
  -2 -39   5    3.31    4.29
  -2 -39   4   10.79    4.25
   2 -39  -4   18.39    4.39
  -2 -39   3    4.27    4.42
   2 -39  -3    0.34    3.68
  -2 -39   2   66.66    6.11
   2 -39  -2   68.97    5.76
   2 -39  -2   69.26    5.89
  -2 -39   1   17.05    4.36
   2 -39  -1   24.69    4.49
  -2 -39   0  127.56    7.70
   2 -39   0  112.77    7.12
  -2 -39  -1    5.34    3.96
   2 -39   1   10.70    4.03
   2 -39   2    1.57    3.66
  -2 -39  -2    6.46    4.09
   2 -39   3    4.98    3.71
  -2 -39  -3   13.81    4.15
   2 -39   4   18.82    4.20
   2 -39   5  103.83    6.84
   2 -39   6  243.11   11.01
  -2 -38   9    0.74    4.35
  -2 -38   8   26.18    5.11
  -2 -38   7   -2.93    4.04
   2 -38  -6   -1.62    3.76
  -2 -38   6    0.36    4.04
   2 -38  -5    0.64    3.58
   2 -38  -5   -1.41    3.68
  -2 -38   5   -0.36    3.98
  -2 -38   4  115.99    7.51
   2 -38  -4  114.80    7.28
  -2 -38   3    1.04    3.91
   2 -38  -3   -1.68    3.59
  -2 -38   2   20.04    4.41
   2 -38  -2   13.69    3.91
   2 -38  -2   24.82    4.42
  -2 -38   1   77.29    6.30
   2 -38  -1   83.72    6.13
  -2 -38   0    6.59    4.06
   2 -38   0    5.58    3.80
  -2 -38  -1  232.63   10.90
   2 -38   1  224.73   10.40
   2 -38   2    3.35    3.52
  -2 -38  -2    5.60    3.86
   2 -38   3  103.74    6.67
  -2 -38  -3  108.41    7.08
   2 -38   4    8.10    3.81
  -2 -38  -4    8.62    4.01
   2 -38   5    3.92    3.83
   2 -38   6   63.50    5.57
  -2 -37  10   41.77    5.45
  -2 -37   9    8.76    4.52
  -2 -37   8   22.73    4.74
   2 -37  -7    1.28    3.89
  -2 -37   7    2.15    3.89
   2 -37  -6   24.82    4.41
   2 -37  -6   28.08    2.80
  -2 -37   6   31.61    4.77
   2 -37  -6   30.24    4.58
  -2 -37   5    8.04    4.01
   2 -37  -5    7.60    3.93
   2 -37  -5    8.76    3.76
   2 -37  -4   13.44    3.93
  -2 -37   4   14.36    4.16
   2 -37  -3    1.31    3.52
  -2 -37   3    1.35    3.77
  -2 -37   2   22.85    4.41
   2 -37  -2   17.03    3.89
   2 -37  -2   23.89    4.23
  -2 -37   1   16.55    4.15
   2 -37  -1   19.35    4.10
   2 -37  -1   17.36    3.98
  -2 -37   0   65.93    5.59
   2 -37   0   65.13    5.56
  -2 -37  -1  317.89   13.62
   2 -37   1  332.07   13.37
   2 -37   2   -1.18    3.44
  -2 -37  -2   -0.34    3.52
   2 -37   3  291.70   12.33
  -2 -37  -3  295.23   12.78
   2 -37   4   18.10    3.72
  -2 -37  -4   13.34    4.13
   2 -37   5   35.68    4.58
   2 -37   6   63.57    5.36
  -2 -36  10  151.13    8.75
  -2 -36   9   59.65    5.98
   2 -36  -9   63.34    5.75
   2 -36  -8    1.58    3.83
  -2 -36   8   -0.71    4.07
   2 -36  -7    7.49    3.71
   2 -36  -7    2.50    3.96
  -2 -36   7    4.54    4.08
   2 -36  -6   61.18    5.46
  -2 -36   6   45.16    5.27
   2 -36  -6   58.72    3.55
   2 -36  -6   54.51    5.11
  -2 -36   5   49.92    5.35
   2 -36  -5   59.36    5.50
   2 -36  -5   62.91    5.45
  -2 -36   4  162.10    8.67
   2 -36  -4  161.42    8.48
   2 -36  -3   34.45    4.47
  -2 -36   3   26.86    4.39
  -2 -36   2   19.95    4.19
   2 -36  -2   16.76    3.97
   2 -36  -2   18.08    3.85
  -2 -36   1    5.92    3.75
   2 -36  -1   11.79    3.59
   2 -36  -1    5.29    3.52
  -2 -36   0   29.10    4.37
   2 -36   0   28.74    4.08
   2 -36   1  402.69   15.82
  -2 -36  -1  427.78   16.34
  -2 -36  -2  248.89   10.96
   2 -36   2  224.11   10.33
  -2 -36  -3   17.12    3.96
   2 -36   3   20.62    4.06
  -2 -36  -4  113.40    7.21
   2 -36   4  107.45    6.65
   2 -36   5  107.09    6.74
   2 -36   6   36.98    4.58
   2 -36   7   49.87    4.86
  -2 -35  10   87.06    6.89
  -2 -35   9   36.67    5.30
   2 -35  -9   34.66    4.56
   2 -35  -8  259.46   11.40
   2 -35  -8  253.94   11.89
  -2 -35   8  265.94   11.85
   2 -35  -7   11.20    3.99
   2 -35  -7   15.18    4.03
  -2 -35   7   18.41    4.39
   2 -35  -7   13.71    2.07
  -2 -35   6   48.37    5.19
   2 -35  -6   44.81    3.21
   2 -35  -6   48.30    5.22
   2 -35  -6   52.28    4.96
  -2 -35   5  101.91    6.96
   2 -35  -5  103.48    6.45
   2 -35  -5  100.59    6.79
   2 -35  -4    3.51    3.49
  -2 -35   4    0.65    3.71
  -2 -35   3  270.82   11.95
   2 -35  -3  284.95   11.98
  -2 -35   2  156.32    8.44
   2 -35  -2  167.87    8.37
   2 -35  -2  170.34    8.50
  -2 -35   1  172.58    8.49
   2 -35  -1  147.83    7.93
   2 -35  -1  157.89    8.01
   2 -35   0   34.76    4.15
  -2 -35   0   35.59    4.38
  -2 -35  -1   84.25    5.98
   2 -35   1   73.47    5.50
   2 -35   2   23.25    3.84
  -2 -35  -2   11.63    4.03
  -2 -35  -3   -1.64    3.60
   2 -35   3    4.17    3.41
  -2 -35  -4  115.30    7.13
   2 -35   4  103.57    6.45
   2 -35   5   -2.75    3.40
  -2 -35  -6   10.19    4.12
  -2 -35  -6   11.72    1.64
   2 -35   6   14.09    3.62
  -2 -35  -7   17.98    4.58
   2 -35   7    9.79    3.69
  -2 -35  -9    1.13    3.55
   2 -34 -10   65.52    5.56
  -2 -34  10   55.50    5.87
   2 -34  -9   74.08    5.70
  -2 -34   9   56.29    5.70
   2 -34  -8   10.45    3.83
   2 -34  -8   11.06    4.26
   2 -34  -8    6.49    1.34
  -2 -34   8    9.75    3.89
   2 -34  -7   16.49    4.19
   2 -34  -7   11.81    3.64
  -2 -34   7   14.29    4.06
   2 -34  -7   10.58    1.95
  -2 -34   6    4.87    3.71
   2 -34  -6   11.91    3.90
   2 -34  -6    7.23    2.04
   2 -34  -6    8.18    3.60
   2 -34  -5   21.37    3.95
   2 -34  -5   20.71    4.22
  -2 -34   5   15.43    3.92
   2 -34  -4   23.84    4.07
  -2 -34   4   32.35    4.37
   2 -34  -3  160.92    8.23
  -2 -34   3  151.46    8.20
   2 -34  -2   28.29    4.09
   2 -34  -2   26.41    4.25
  -2 -34   2   25.09    4.28
  -2 -34   1  226.19   10.41
   2 -34  -1  226.52   10.08
   2 -34  -1  232.86   10.18
   2 -34   0    9.15    3.35
  -2 -34   0   18.51    3.93
   2 -34   0   15.54    3.59
   2 -34   1   39.50    4.35
  -2 -34  -1   51.52    4.96
  -2 -34  -2    3.44    3.45
   2 -34   2    4.28    3.19
  -2 -34  -3  118.22    6.90
   2 -34   3   99.16    6.23
  -2 -34  -4    4.58    3.63
   2 -34   4    2.39    3.22
   2 -34   5    3.72    3.16
  -2 -34  -6   74.85    6.09
   2 -34   6   86.61    5.63
  -2 -34  -6   72.01    3.16
  -2 -34  -7  144.37    7.66
  -2 -34  -7  152.18    8.51
   2 -34   7  149.93    7.70
  -2 -34  -8   21.94    4.69
  -2 -34  -8   20.95    4.03
  -2 -34  -9  218.71    9.88
  -2 -34 -10    3.28    3.64
  -2 -34 -11   69.40    5.59
   2 -33 -11    0.30    3.70
  -2 -33  11   -4.06    4.17
   2 -33 -10   10.18    3.93
  -2 -33  10   10.99    4.25
   2 -33  -9   19.22    4.04
  -2 -33   9   23.33    4.42
   2 -33  -8   -2.33    3.54
   2 -33  -8    0.77    1.15
  -2 -33   8    4.26    3.71
   2 -33  -7    9.07    1.90
   2 -33  -7   14.06    3.62
   2 -33  -7   12.85    3.93
  -2 -33   7   15.54    4.20
   2 -33  -6    0.32    3.53
  -2 -33   6   -1.26    3.70
   2 -33  -6    0.65    1.90
   2 -33  -6    0.28    3.39
  -2 -33   5   12.19    3.89
   2 -33  -5    9.98    3.51
   2 -33  -5    9.82    3.51
   2 -33  -4    9.31    3.71
  -2 -33   4    8.85    3.55
   2 -33  -3   13.47    3.61
  -2 -33   3   10.85    3.47
  -2 -33   2  131.65    7.46
   2 -33  -2  151.01    7.60
   2 -33  -2  149.72    7.64
  -2 -33   1   14.09    3.75
   2 -33  -1    7.30    3.30
   2 -33  -1    9.42    3.42
  -2 -33   0  299.99   12.10
   2 -33   0  297.37   11.85
   2 -33   1  313.09   12.11
  -2 -33  -1  282.56   12.29
  -2 -33  -2  238.94   10.70
   2 -33   2  239.33   10.16
  -2 -33  -3  157.90    8.38
   2 -33   3  171.23    8.09
  -2 -33  -4   16.89    4.01
   2 -33   4   22.82    3.69
   2 -33   5    2.05    3.24
  -2 -33  -6   13.92    3.43
  -2 -33  -6   10.38    3.85
  -2 -33  -6   11.95    1.52
   2 -33   6   18.63    3.71
   2 -33   7    8.92    3.60
  -2 -33  -7    8.59    3.74
  -2 -33  -7    8.57    3.61
   2 -33   8   41.80    4.28
  -2 -33  -8   34.83    4.30
  -2 -33  -8   34.86    4.90
  -2 -33  -9   21.57    4.77
  -2 -33  -9   17.65    3.88
  -2 -33 -10  121.03    6.88
  -2 -33 -11    3.95    3.37
  -2 -33 -12    0.26    3.58
   2 -32 -12   31.10    4.48
   2 -32 -11   51.88    5.15
  -2 -32  11   55.95    5.43
   2 -32 -10   44.24    4.71
   2 -32 -10   44.14    5.23
  -2 -32  10   33.81    4.77
   2 -32  -9    4.62    3.43
  -2 -32   9    3.25    3.79
   2 -32  -8   -1.71    3.36
   2 -32  -8    0.29    1.09
  -2 -32   8    1.28    3.60
   2 -32  -7    6.03    1.79
   2 -32  -7    1.68    3.32
   2 -32  -7    0.99    3.40
  -2 -32   7    4.41    3.40
   2 -32  -6  226.65   10.20
   2 -32  -6  203.86    7.94
  -2 -32   6  206.90    9.92
   2 -32  -6  233.85    9.81
  -2 -32   5   69.54    5.51
   2 -32  -5   56.20    4.89
   2 -32  -5   75.01    5.50
  -2 -32   4  342.54   13.82
   2 -32  -4  343.77   13.66
  -2 -32   3  130.86    6.98
   2 -32  -3  115.01    6.63
   2 -32  -2    4.14    3.30
   2 -32  -2    6.86    3.16
  -2 -32   2    0.58    3.11
   2 -32  -1    6.03    3.32
  -2 -32   1    6.39    3.54
   2 -32  -1    4.03    3.17
   2 -32   0   40.60    4.21
  -2 -32   0   46.58    4.53
   2 -32   0   39.96    4.26
  -2 -32  -1  336.86   13.43
   2 -32   1  333.76   13.05
  -2 -32  -2  181.80    8.46
   2 -32   2  165.83    7.99
  -2 -32  -2  156.35    8.25
   2 -32   3    5.73    2.97
  -2 -32  -3    2.72    3.19
   2 -32   4  271.79   11.09
  -2 -32  -5   54.47    4.75
   2 -32   5   57.21    4.64
   2 -32   6  114.92    6.20
  -2 -32  -6   95.43    3.77
  -2 -32  -6  102.77    6.18
  -2 -32  -6  111.24    6.74
  -2 -32  -7  235.04   11.04
  -2 -32  -7  248.80   10.40
   2 -32   7  240.59   10.27
  -2 -32  -8    4.80    3.72
  -2 -32  -8    4.96    3.22
   2 -32   8    2.65    3.08
  -2 -32  -9   80.05    6.28
  -2 -32  -9   61.87    5.09
  -2 -32 -10   49.37    4.64
  -2 -32 -11    5.65    3.49
  -2 -32 -12   61.57    5.16
   2 -31 -13   69.80    5.74
   2 -31 -12   24.62    4.34
  -2 -31  11   77.29    6.06
   2 -31 -11   70.36    6.23
   2 -31 -11   65.89    5.52
  -2 -31  10   55.89    5.31
   2 -31 -10   55.88    4.95
  -2 -31   9  104.57    6.88
   2 -31  -9  113.50    6.68
  -2 -31   8   20.48    3.96
   2 -31  -8   16.63    3.85
   2 -31  -8   15.01    1.35
   2 -31  -7   43.27    4.33
   2 -31  -7   46.96    4.84
  -2 -31   7   28.26    4.33
   2 -31  -7   28.67    2.35
   2 -31  -6    0.37    1.77
  -2 -31   6   -2.39    3.50
   2 -31  -6    2.27    3.06
   2 -31  -6    2.48    3.47
   2 -31  -6   -0.80    3.19
  -2 -31   5   65.44    5.25
   2 -31  -5   64.72    5.31
   2 -31  -5   61.28    5.05
  -2 -31   4   34.16    4.28
   2 -31  -4   38.50    4.29
  -2 -31   3  172.84    8.25
   2 -31  -3  166.63    8.17
   2 -31  -3  155.84    7.86
   2 -31  -2  113.51    6.51
   2 -31  -2  113.19    6.38
  -2 -31   2  107.99    6.55
   2 -31  -1  627.15   21.79
  -2 -31   1  629.98   22.07
   2 -31  -1  610.07   21.77
   2 -31   0   14.89    3.36
   2 -31   0   14.16    3.22
  -2 -31   0   17.39    3.57
   2 -31   1  171.14    8.00
  -2 -31  -1  173.01    8.32
   2 -31   2    2.41    2.74
  -2 -31  -2    4.30    3.13
  -2 -31  -3    6.09    3.49
   2 -31   3    4.32    2.97
  -2 -31  -3    8.24    3.34
   2 -31   4    1.91    3.04
  -2 -31  -5   92.83    5.61
   2 -31   5   93.64    5.65
  -2 -31  -6    0.25    2.99
  -2 -31  -6    1.10    1.15
   2 -31   6    2.65    3.09
  -2 -31  -6    1.91    3.57
  -2 -31  -7   93.12    5.87
  -2 -31  -7   88.68    6.23
   2 -31   7   92.93    5.62
  -2 -31  -8   15.05    4.15
   2 -31   8    9.21    3.30
  -2 -31  -8    8.12    3.46
   2 -31   8    8.37    3.26
  -2 -31  -9   61.99    5.80
  -2 -31  -9   56.39    4.91
   2 -31   9   65.22    5.04
  -2 -31 -10   10.51    4.34
  -2 -31 -10   12.15    3.81
  -2 -31 -11   10.28    3.57
  -2 -31 -12   -5.18    3.89
   2 -30 -13    5.49    3.78
   2 -30 -12  109.24    6.80
  -2 -30  11   39.48    4.88
   2 -30 -11   49.03    4.83
   2 -30 -11   40.69    5.06
  -2 -30  10   64.15    5.63
   2 -30 -10   68.43    5.36
   2 -30 -10   68.79    6.04
   2 -30  -9   34.09    4.28
  -2 -30   9   37.99    4.69
   2 -30  -8    6.75    3.39
  -2 -30   8   12.97    3.79
   2 -30  -8    7.14    1.11
   2 -30  -7   36.00    2.49
   2 -30  -7   38.46    4.52
   2 -30  -7   33.12    4.10
  -2 -30   7   39.70    4.48
   2 -30  -7   42.04    4.42
   2 -30  -6   26.97    3.76
  -2 -30   6   30.13    4.10
   2 -30  -6   30.53    2.52
   2 -30  -6   31.38    4.18
   2 -30  -6   29.34    3.77
   2 -30  -5   59.01    4.90
   2 -30  -5   55.67    4.63
  -2 -30   5   49.16    4.82
   2 -30  -4  126.38    6.95
  -2 -30   4  130.50    7.09
   2 -30  -3  366.34   13.59
   2 -30  -3  318.27   13.12
  -2 -30   3  352.48   13.63
   2 -30  -2    9.82    3.27
   2 -30  -2    6.42    3.11
  -2 -30   2    9.03    3.26
   2 -30  -1    1.51    3.09
  -2 -30   1    2.17    3.14
   2 -30  -1    5.65    3.10
   2 -30   0  107.55    6.04
   2 -30   0  100.88    5.93
  -2 -30   0  102.31    6.20
   2 -30   1  155.12    7.50
  -2 -30  -1  161.71    7.79
   2 -30   1  147.72    7.33
  -2 -30  -2  186.22    8.59
   2 -30   2  174.90    8.10
  -2 -30  -3  240.75   10.29
  -2 -30  -3  220.86   10.09
   2 -30   3  226.70    9.55
   2 -30   4    6.21    2.95
  -2 -30  -4    2.91    2.81
  -2 -30  -4   11.12    3.47
   2 -30   5    2.52    2.86
  -2 -30  -5    4.37    2.92
  -2 -30  -6  523.42   17.03
  -2 -30  -6  513.46   17.77
   2 -30   6  495.45   16.79
  -2 -30  -7   33.41    4.07
  -2 -30  -7   34.92    4.55
   2 -30   7   29.35    3.81
   2 -30   8  282.67   11.64
   2 -30   8  319.36   11.89
  -2 -30  -8  284.53   12.57
  -2 -30  -8  311.35   12.08
   2 -30   9  283.49   11.21
   2 -30   9  282.42   11.42
  -2 -30  -9  290.68   11.63
  -2 -30  -9  284.82   12.32
  -2 -30 -10  309.65   12.29
  -2 -30 -10  303.22   13.23
  -2 -30 -11  131.20    7.22
  -2 -30 -11  153.54    8.36
  -2 -30 -12   23.81    3.86
   2 -29 -14    7.66    3.86
   2 -29 -13   -1.13    3.55
   2 -29 -12   31.90    4.37
   2 -29 -12   29.38    4.87
   2 -29 -11   97.00    6.75
   2 -29 -11   90.49    5.92
  -2 -29  11   82.99    6.26
   2 -29 -10    2.35    3.64
   2 -29 -10    3.54    3.28
  -2 -29  10    3.33    3.45
  -2 -29   9    4.81    3.46
   2 -29  -9    2.14    3.02
  -2 -29   8  170.23    7.88
   2 -29  -8  166.36    7.55
   2 -29  -8  156.96    7.75
   2 -29  -7   17.78    3.77
   2 -29  -7   14.77    1.86
   2 -29  -7   16.04    3.67
   2 -29  -7   15.96    3.43
  -2 -29   7   20.98    3.88
   2 -29  -6  396.73   13.71
   2 -29  -6  428.54   15.45
   2 -29  -6  428.13   15.80
   2 -29  -6  413.63   15.50
  -2 -29   6  406.77   15.66
  -2 -29   5  176.30    8.45
   2 -29  -5  164.05    7.99
   2 -29  -5  175.98    8.43
  -2 -29   4  120.62    6.90
   2 -29  -4  133.73    6.95
   2 -29  -3   -0.48    3.04
  -2 -29   3    2.38    2.87
   2 -29  -3   -1.03    2.90
   2 -29  -2    3.11    2.95
  -2 -29   2    1.32    2.93
   2 -29  -2    4.48    2.99
   2 -29  -1   90.79    5.44
  -2 -29   1   87.18    5.60
   2 -29  -1   89.31    5.53
  -2 -29   0  134.35    7.04
   2 -29   0  131.39    6.78
   2 -29   0  132.96    6.79
  -2 -29  -1    3.70    3.11
   2 -29   1    2.75    2.87
   2 -29   1    4.23    2.89
   2 -29   2   60.22    4.36
  -2 -29  -2   58.51    4.76
  -2 -29  -3   35.74    4.16
   2 -29   3   34.12    3.56
  -2 -29  -3   32.24    4.11
   2 -29   4   36.30    3.76
  -2 -29  -4   40.12    4.26
  -2 -29  -4   43.74    4.02
   2 -29   5   89.18    5.37
  -2 -29  -5   90.09    5.92
  -2 -29  -5   96.71    5.64
  -2 -29  -6    7.34    3.19
   2 -29   6    4.68    2.86
  -2 -29  -6    3.90    3.48
  -2 -29  -6    2.72    0.90
   2 -29   7    7.96    2.99
  -2 -29  -7    8.63    3.72
  -2 -29  -7   10.47    3.08
   2 -29   7    7.30    2.85
  -2 -29  -8   45.62    4.88
  -2 -29  -8   46.32    4.25
   2 -29   8   39.72    3.98
   2 -29   8   42.43    4.04
  -2 -29  -9   72.48    5.24
   2 -29   9   75.23    5.12
   2 -29   9   69.98    4.76
  -2 -29  -9   65.08    5.76
  -2 -29 -10   56.14    4.63
   2 -29  10   53.07    4.68
  -2 -29 -10   56.06    5.49
  -2 -29 -11   19.08    4.49
  -2 -29 -11   20.87    3.71
  -2 -29 -12   28.81    3.90
   2 -28 -14    9.70    3.63
   2 -28 -13   28.64    4.23
   2 -28 -12   -0.27    3.36
   2 -28 -12    0.35    3.97
  -2 -28  12    0.82    2.44
  -2 -28  11    3.03    3.57
   2 -28 -11   -3.39    3.71
   2 -28 -11   -2.15    3.30
  -2 -28  11    0.78    2.25
  -2 -28  10   29.83    4.27
   2 -28 -10   25.23    4.18
   2 -28 -10   30.30    4.08
   2 -28  -9  197.83    8.80
  -2 -28   9  188.28    9.07
   2 -28  -9  175.07    8.97
   2 -28  -8   78.34    5.40
   2 -28  -8   89.21    5.51
  -2 -28   8   92.15    5.76
   2 -28  -7   13.23    3.34
   2 -28  -7    7.28    3.15
   2 -28  -7    9.72    1.61
   2 -28  -7    8.48    3.24
  -2 -28   7   12.99    3.34
  -2 -28   6    0.54    3.08
   2 -28  -6    1.29    2.93
   2 -28  -6    1.31    1.60
   2 -28  -6    0.98    2.79
   2 -28  -6   -0.28    3.05
   2 -28  -5   -0.24    3.04
   2 -28  -5   -0.55    3.04
  -2 -28   5    0.54    2.93
   2 -28  -4   15.25    3.41
  -2 -28   4   10.94    3.55
   2 -28  -3    0.93    2.95
   2 -28  -3    3.27    3.01
  -2 -28   3   -1.54    3.09
   2 -28  -2   10.39    3.11
   2 -28  -2   13.19    3.09
  -2 -28   2    9.97    3.22
   2 -28  -1  474.75   16.54
   2 -28  -1  452.48   16.50
  -2 -28   1  441.56   16.63
   2 -28   0  221.81    9.60
  -2 -28   0  232.78    9.89
   2 -28   0  240.59    9.74
   2 -28   1  107.11    5.79
  -2 -28  -1   97.82    5.93
   2 -28   1  101.45    5.59
   2 -28   2    3.21    2.65
  -2 -28  -2    3.66    3.00
  -2 -28  -3  107.31    6.26
   2 -28   3  101.67    5.55
  -2 -28  -3   95.98    5.66
  -2 -28  -3  103.05    6.15
  -2 -28  -4  329.20   12.46
   2 -28   4  318.63   12.31
  -2 -28  -4  331.41   13.03
  -2 -28  -5  276.80   10.66
  -2 -28  -5  246.56   11.03
   2 -28   5  253.50   10.25
   2 -28   6   43.48    3.83
  -2 -28  -6   45.06    4.02
  -2 -28  -6   35.63    4.27
  -2 -28  -6   36.96    4.27
  -2 -28  -6   29.74    1.49
   2 -28   6   40.40    3.72
   2 -28   7   75.76    4.97
   2 -28   7   78.65    4.96
  -2 -28  -7   84.73    5.71
  -2 -28  -7   79.58    5.11
   2 -28   8   12.89    3.04
  -2 -28  -8    5.78    3.08
   2 -28   8    8.72    2.97
  -2 -28  -8   10.79    3.86
   2 -28   9   90.42    5.45
   2 -28   9   76.37    4.87
  -2 -28  -9   88.06    5.43
  -2 -28  -9   81.77    6.09
  -2 -28 -10   68.80    4.98
   2 -28  10   72.23    5.20
  -2 -28 -10   82.95    6.12
  -2 -28 -11   -0.23    3.28
  -2 -28 -11    5.66    4.04
  -2 -28 -12   -0.68    3.95
  -2 -28 -12   -0.68    2.97
  -2 -28 -13   31.59    3.84
   2 -27 -15  127.53    7.20
   2 -27 -14  111.15    6.71
   2 -27 -13   75.10    5.58
   2 -27 -13   67.72    6.14
   2 -27 -12    5.33    3.26
  -2 -27  12   -0.33    2.44
   2 -27 -11   33.56    4.11
  -2 -27  11   24.19    4.17
  -2 -27  11   23.40    2.88
   2 -27 -10   12.87    3.45
   2 -27 -10   11.57    3.85
  -2 -27  10    7.65    2.31
  -2 -27  10   10.93    3.63
   2 -27  -9    7.85    3.65
  -2 -27   9    6.54    3.45
   2 -27  -9   11.87    3.46
  -2 -27   8   22.21    3.63
   2 -27  -8   23.41    3.46
   2 -27  -8   19.95    3.71
   2 -27  -7    9.63    2.96
   2 -27  -7   21.56    3.85
   2 -27  -7   20.11    3.42
   2 -27  -7   15.50    1.80
  -2 -27   7   17.36    3.70
   2 -27  -6   54.61    3.02
  -2 -27   6   48.53    4.54
   2 -27  -6   56.09    4.54
   2 -27  -6   54.79    4.61
   2 -27  -6   54.92    4.45
  -2 -27   5   58.51    4.57
   2 -27  -5   56.02    4.57
   2 -27  -4    1.02    3.02
  -2 -27   4    1.01    2.91
   2 -27  -3    1.95    2.88
   2 -27  -3    2.46    2.72
  -2 -27   3   -0.49    2.91
   2 -27  -2  929.40   30.87
   2 -27  -2  945.10   30.75
  -2 -27   2  915.72   30.96
   2 -27  -1    4.49    2.79
  -2 -27   1    6.58    3.25
   2 -27  -1    3.97    2.83
  -2 -27   0   75.88    5.26
   2 -27   0   85.75    5.13
   2 -27   0   80.16    5.12
  -2 -27  -1  306.28   12.29
   2 -27   1  322.73   12.07
   2 -27   1  315.36   12.13
   2 -27   2  237.32    9.60
  -2 -27  -2  240.77   10.12
   2 -27   3   77.79    4.73
  -2 -27  -3   71.61    5.25
  -2 -27  -3   74.00    5.30
  -2 -27  -3   74.99    4.91
  -2 -27  -4  182.38    8.08
   2 -27   4  170.22    7.75
  -2 -27  -4  189.86    8.69
  -2 -27  -5   18.87    3.31
  -2 -27  -5   23.58    3.65
   2 -27   5   18.45    3.06
  -2 -27  -6  154.87    7.95
  -2 -27  -6  151.92    8.14
  -2 -27  -6  157.31    7.43
   2 -27   6  149.03    7.14
   2 -27   7   43.13    3.86
  -2 -27  -7   46.52    4.62
  -2 -27  -7   41.16    4.66
   2 -27   7   48.57    3.97
  -2 -27  -7   45.77    4.11
   2 -27   8   33.91    3.70
  -2 -27  -8   39.54    4.45
  -2 -27  -8   41.11    3.89
   2 -27   8   40.21    3.66
   2 -27   9   74.55    4.70
   2 -27   9   78.23    5.17
  -2 -27  -9   73.11    5.00
  -2 -27  -9   70.70    5.66
   2 -27  10   -0.70    3.06
  -2 -27 -10    3.47    3.60
  -2 -27 -10    0.22    3.14
  -2 -27 -11   67.43    4.95
  -2 -27 -11   64.37    5.62
  -2 -27 -12   16.88    4.28
  -2 -27 -12   17.00    3.37
  -2 -27 -13    2.38    3.12
   2 -26 -15    3.45    3.66
   2 -26 -14   54.99    4.99
   2 -26 -13   95.15    6.00
   2 -26 -12   83.17    5.45
  -2 -26  12   78.78    4.55
  -2 -26  11   -1.43    3.45
   2 -26 -11    2.28    3.14
  -2 -26  11   -2.16    2.20
   2 -26 -10   24.62    3.68
  -2 -26  10   17.79    3.70
   2 -26 -10   18.74    4.04
  -2 -26  10   24.15    2.71
   2 -26  -9    3.41    2.99
  -2 -26   9    0.28    3.31
   2 -26  -9    0.28    3.34
  -2 -26   9   -1.52    2.17
   2 -26  -8   21.23    3.41
  -2 -26   8   20.87    3.78
   2 -26  -8   16.48    3.44
   2 -26  -7    9.21    1.51
   2 -26  -7    8.19    2.83
  -2 -26   7    8.07    3.13
   2 -26  -7    9.62    3.26
   2 -26  -6    5.67    1.63
   2 -26  -6    5.24    2.74
  -2 -26   6    8.15    2.98
   2 -26  -6    9.49    3.16
   2 -26  -6    2.66    2.77
   2 -26  -5    2.54    2.78
  -2 -26   5    2.25    2.94
   2 -26  -4   55.51    4.38
  -2 -26   4   47.55    4.30
   2 -26  -3    6.37    3.02
   2 -26  -3   10.79    2.81
  -2 -26   3    5.25    2.98
   2 -26  -2   70.76    4.79
   2 -26  -2   74.89    4.76
  -2 -26   2   79.49    5.16
   2 -26  -1   40.35    3.78
  -2 -26   1   47.79    4.04
   2 -26  -1   45.66    3.93
   2 -26   0    9.83    2.77
  -2 -26   0   11.52    3.03
   2 -26   0   10.56    2.92
   2 -26   1   37.83    3.57
  -2 -26  -1   39.01    3.90
   2 -26   1   33.72    3.52
   2 -26   2   14.55    2.74
  -2 -26  -2   11.24    3.18
  -2 -26  -3   49.18    4.23
  -2 -26  -3   40.12    4.23
  -2 -26  -3   47.81    3.84
   2 -26   3   47.84    3.83
  -2 -26  -4  116.91    6.11
   2 -26   4  123.99    6.09
  -2 -26  -4  131.12    6.72
  -2 -26  -5    5.60    1.41
   2 -26   5    9.10    2.62
  -2 -26  -5    7.01    3.10
   2 -26   5    7.84    2.79
  -2 -26  -5    8.87    2.81
  -2 -26  -6  297.37   12.30
   2 -26   6  310.43   11.57
  -2 -26  -6  281.63   12.40
   2 -26   6  313.84   11.58
  -2 -26  -6  310.35   11.74
   2 -26   7  305.59   11.94
  -2 -26  -7  319.97   12.21
   2 -26   7  338.76   12.21
  -2 -26  -7  319.00   13.16
  -2 -26  -7  324.08   12.97
  -2 -26  -8  132.24    6.49
   2 -26   8  128.22    6.46
  -2 -26  -8  126.19    7.17
   2 -26   8  122.79    6.11
   2 -26   9    9.93    3.05
   2 -26   9   14.50    2.89
  -2 -26  -9   16.12    3.85
  -2 -26  -9   15.38    3.11
  -2 -26 -10  290.02   12.08
   2 -26  10  279.14   11.23
  -2 -26 -10  273.42   11.05
  -2 -26 -11   28.35    3.72
  -2 -26 -11   36.52    4.76
  -2 -26 -12   99.28    5.79
  -2 -26 -12  106.60    6.93
  -2 -26 -13   41.07    5.19
  -2 -26 -13   35.85    3.86
   2 -25 -16    2.07    3.48
   2 -25 -15    8.58    3.54
   2 -25 -14    9.55    3.44
   2 -25 -13   24.51    3.97
  -2 -25  13   21.86    3.06
   2 -25 -12   62.66    4.80
  -2 -25  12   51.88    3.80
   2 -25 -11    7.33    3.71
   2 -25 -11   11.34    3.32
  -2 -25  11    6.04    2.23
   2 -25 -10    7.96    2.86
  -2 -25  10    4.46    2.23
   2 -25 -10    5.80    3.46
  -2 -25  10   11.05    3.71
   2 -25  -9  141.40    6.90
  -2 -25   9  127.14    7.05
  -2 -25   9  134.45    5.68
   2 -25  -9  119.52    7.05
  -2 -25   8  255.43   10.73
   2 -25  -8  267.30   10.42
   2 -25  -8  237.27   10.37
   2 -25  -7  814.52   26.78
  -2 -25   7  855.79   27.31
   2 -25  -7  774.99   25.00
   2 -25  -7  809.72   27.00
   2 -25  -6  201.32    7.18
   2 -25  -6  176.61    8.51
   2 -25  -6  203.00    8.60
  -2 -25   6  204.74    8.89
  -2 -25   5  437.27   15.74
   2 -25  -5  413.81   15.66
   2 -25  -4  107.34    5.96
  -2 -25   4  104.94    5.84
  -2 -25   3   74.42    4.91
   2 -25  -3   74.30    4.88
   2 -25  -3   74.61    4.65
  -2 -25   2    8.92    2.79
   2 -25  -2    6.54    2.79
   2 -25  -2    8.79    2.74
  -2 -25   1   87.07    5.19
   2 -25  -1   91.63    5.09
   2 -25  -1   89.31    5.09
   2 -25   0   41.28    3.51
  -2 -25   0   39.54    3.69
   2 -25   0   33.28    3.42
   2 -25   1    1.22    2.64
  -2 -25  -1    4.36    2.81
   2 -25   1    3.70    2.37
  -2 -25  -2  277.85   10.95
   2 -25   2  287.86   11.09
  -2 -25  -2  298.85   11.47
   2 -25   2  280.65   10.81
  -2 -25  -3  139.95    6.87
   2 -25   3  129.90    6.15
  -2 -25  -3  129.92    6.40
  -2 -25  -4   60.55    4.83
  -2 -25  -4   62.26    4.32
   2 -25   4   57.21    4.04
   2 -25   5   13.64    2.71
  -2 -25  -5    9.48    3.15
  -2 -25  -5   11.08    1.49
   2 -25   5   10.36    2.69
  -2 -25  -5   15.43    3.50
  -2 -25  -5   12.60    2.85
   2 -25   6  163.82    7.23
  -2 -25  -6  163.33    7.47
   2 -25   6  166.39    7.31
  -2 -25  -6  179.61    8.15
  -2 -25  -6  161.03    8.24
   2 -25   7  178.27    7.73
  -2 -25  -7  180.75    8.02
   2 -25   7  194.21    8.01
  -2 -25  -7  179.36    8.58
  -2 -25  -7  176.74    8.75
   2 -25   8   35.97    3.34
   2 -25   8   35.80    3.76
  -2 -25  -8   42.99    3.80
  -2 -25  -8   34.72    4.54
  -2 -25  -8   35.64    4.37
   2 -25   9  175.81    7.78
   2 -25   9  189.67    8.31
  -2 -25  -9  206.92    9.24
  -2 -25  -9  188.98    8.23
   2 -25  10   -2.07    3.06
  -2 -25 -10    3.28    3.63
  -2 -25 -10    2.09    2.82
   2 -25  11   -2.17    3.38
  -2 -25 -11   -2.45    3.49
  -2 -25 -11    3.13    2.92
  -2 -25 -12   -0.31    3.85
  -2 -25 -12    1.87    2.93
  -2 -25 -13  100.85    6.70
  -2 -25 -13   90.55    5.42
   2 -24 -16    2.79    3.54
   2 -24 -15   18.51    3.87
   2 -24 -14   -1.76    3.38
  -2 -24  13   93.22    5.17
   2 -24 -13  109.92    6.17
  -2 -24  12   63.12    4.01
   2 -24 -12   64.05    4.93
   2 -24 -12   62.50    5.57
   2 -24 -11  207.03    9.58
  -2 -24  11  187.86    7.82
   2 -24 -11  213.09    8.96
   2 -24 -10  111.24    6.59
  -2 -24  10  119.85    6.63
  -2 -24  10  106.32    5.16
   2 -24 -10  114.51    6.06
   2 -24  -9   48.95    4.16
  -2 -24   9   38.69    4.15
   2 -24  -9   38.63    4.37
  -2 -24   9   39.56    3.02
  -2 -24   8   57.81    3.49
   2 -24  -8   62.55    4.55
  -2 -24   8   49.99    4.52
   2 -24  -8   56.04    4.39
  -2 -24   7    0.99    3.09
   2 -24  -7    1.52    2.83
   2 -24  -7    2.60    2.75
   2 -24  -7    0.93    1.28
   2 -24  -6   21.49    1.98
  -2 -24   6   19.03    3.22
   2 -24  -6   19.61    3.34
   2 -24  -6   18.64    3.07
  -2 -24   5  383.08   14.27
   2 -24  -4  344.89   13.14
  -2 -24   4  351.20   13.21
  -2 -24   3  485.38   17.33
   2 -24  -3  513.82   17.41
   2 -24  -3  467.94   17.06
  -2 -24   2   76.26    4.89
   2 -24  -2   83.67    4.95
   2 -24  -2   74.01    4.67
  -2 -24   1  259.28   10.14
   2 -24  -1  248.48    9.91
   2 -24  -1  249.14    9.96
   2 -24   0  413.02   14.94
  -2 -24   0  417.97   15.18
   2 -24   0  425.67   14.93
   2 -24   1  243.76    9.53
  -2 -24  -1  240.26    9.81
   2 -24   1  238.59    9.54
  -2 -24  -2   89.74    5.35
   2 -24   2  102.07    5.12
  -2 -24  -2   86.55    5.01
   2 -24   2   86.74    5.11
   2 -24   3    8.65    2.44
  -2 -24  -3   10.03    2.64
  -2 -24  -3    8.36    3.08
  -2 -24  -4  226.75    9.64
   2 -24   4  240.49    9.10
  -2 -24  -4  228.57    9.15
   2 -24   4  213.53    8.88
   2 -24   5   75.12    4.58
  -2 -24  -5   82.13    5.40
  -2 -24  -5   77.40    3.35
  -2 -24  -5   86.65    5.40
   2 -24   5   90.65    4.81
  -2 -24  -5   83.86    4.86
  -2 -24  -6   53.88    4.00
   2 -24   6   50.39    3.87
   2 -24   6   52.82    3.77
  -2 -24  -6   51.23    4.57
  -2 -24  -6   54.57    4.73
  -2 -24  -7  118.11    5.87
   2 -24   7  111.23    5.56
  -2 -24  -7  112.83    6.39
   2 -24   7  109.63    5.78
  -2 -24  -7  117.55    6.78
  -2 -24  -8   50.20    3.96
   2 -24   8   51.20    3.75
  -2 -24  -8   45.74    4.40
   2 -24   8   48.67    3.95
  -2 -24  -8   58.88    4.98
  -2 -24  -9   89.64    5.76
   2 -24   9   82.97    5.14
   2 -24   9   73.95    4.48
  -2 -24  -9   85.47    5.04
   2 -24  10  118.41    6.55
  -2 -24 -10  129.30    6.34
   2 -24  11   39.99    4.29
  -2 -24 -11   44.22    4.71
  -2 -24 -11   44.26    3.98
  -2 -24 -12   36.63    4.61
  -2 -24 -12   33.21    3.67
  -2 -24 -13    2.80    3.78
  -2 -24 -13   -3.74    2.90
  -2 -24 -14    5.68    3.71
   2 -23 -16   41.85    4.59
   2 -23 -15   41.64    4.33
  -2 -23  14  197.40    8.36
   2 -23 -14  197.94    9.02
   2 -23 -13   -2.44    3.16
  -2 -23  13   -1.97    2.66
   2 -23 -12  278.74   12.13
  -2 -23  12  259.92   10.34
   2 -23 -11    3.98    2.95
  -2 -23  11    0.46    2.15
   2 -23 -11   -0.58    3.38
  -2 -23  10   70.11    3.94
   2 -23 -10   64.42    5.19
   2 -23 -10   69.87    4.85
  -2 -23  10   70.51    5.18
  -2 -23   9  330.40   12.98
   2 -23  -9  312.15   12.98
  -2 -23   9  338.03   11.66
   2 -23  -9  342.90   12.81
   2 -23  -8   35.85    3.59
   2 -23  -8   36.85    3.88
  -2 -23   8   33.20    2.75
  -2 -23   8   43.18    4.14
   2 -23  -7   94.31    3.85
  -2 -23   7  111.49    5.83
   2 -23  -7   99.14    5.47
   2 -23  -7   99.59    5.72
  -2 -23   6    0.23    2.60
   2 -23  -6    0.53    1.34
   2 -23  -6    3.05    2.47
   2 -23  -6    3.25    2.59
  -2 -23   5   54.49    4.21
  -2 -23   4  166.04    7.46
   2 -23  -4  157.45    7.32
   2 -23  -3  124.31    6.01
   2 -23  -3  120.62    6.05
  -2 -23   3  119.17    6.20
   2 -23  -2 1659.06   52.09
   2 -23  -2 1673.74   52.23
  -2 -23   2 1615.81   52.26
   2 -23  -1   18.63    2.76
   2 -23  -1   17.93    2.75
  -2 -23   1   18.48    2.80
   2 -23   0  891.74   29.33
   2 -23   0  908.87   29.32
  -2 -23   0  892.72   29.54
   2 -23   1   18.60    2.89
   2 -23   1   20.95    2.72
  -2 -23  -1   23.40    3.11
  -2 -23  -2  826.41   27.33
   2 -23   2  815.41   26.77
  -2 -23  -2  802.02   26.88
   2 -23   2  832.42   26.95
  -2 -23  -3  109.70    5.58
   2 -23   3  110.44    5.34
  -2 -23  -3  108.54    5.96
  -2 -23  -4  626.06   21.52
   2 -23   4  683.92   21.50
   2 -23   4  611.95   21.28
  -2 -23  -4  647.36   22.10
  -2 -23  -5   55.76    4.60
  -2 -23  -5   65.18    4.20
   2 -23   5   66.51    4.19
  -2 -23  -5   52.25    4.47
  -2 -23  -5   54.83    2.61
   2 -23   5   65.39    3.96
  -2 -23  -6  493.08   17.93
   2 -23   6  526.92   17.33
  -2 -23  -6  488.01   17.25
  -2 -23  -6  486.65   18.06
   2 -23   6  493.86   17.02
  -2 -23  -7   41.48    4.20
   2 -23   7   46.66    3.75
  -2 -23  -7   45.35    3.69
  -2 -23  -7   40.02    4.31
   2 -23   7   42.49    3.36
  -2 -23  -8   79.26    5.34
   2 -23   8   72.77    4.31
  -2 -23  -8   72.78    4.50
  -2 -23  -8   71.66    5.70
   2 -23   8   78.39    4.76
   2 -23   9    5.39    2.33
  -2 -23  -9    9.31    3.36
   2 -23   9    9.41    2.98
  -2 -23  -9    9.71    2.76
  -2 -23  -9    4.50    3.46
  -2 -23 -10    5.37    3.28
  -2 -23 -10    3.90    2.59
   2 -23  10    4.32    3.20
  -2 -23 -11   -1.16    3.35
  -2 -23 -11   -0.98    2.60
   2 -23  11   -4.08    3.54
  -2 -23 -12  125.75    6.19
  -2 -23 -12  122.70    7.24
  -2 -23 -13    5.12    2.80
  -2 -23 -13    7.88    3.62
  -2 -23 -14    0.31    3.61
   2 -22 -16   41.44    4.45
  -2 -22  16   43.04    5.90
   2 -22 -15    3.16    3.26
  -2 -22  14   66.46    4.55
   2 -22 -14   65.00    4.86
   2 -22 -13   -2.38    3.05
  -2 -22  13   -2.35    2.59
   2 -22 -12   -1.86    2.89
  -2 -22  12    1.67    2.36
   2 -22 -12    4.26    3.65
   2 -22 -11  116.78    6.07
  -2 -22  11  103.57    5.07
   2 -22 -11  100.67    6.36
  -2 -22  10   -0.14    2.07
   2 -22 -10   -0.80    3.32
   2 -22 -10    0.66    2.70
  -2 -22  10   -1.28    3.09
   2 -22  -9  167.12    8.30
  -2 -22   9  192.68    8.50
  -2 -22   9  173.17    7.01
   2 -22  -9  201.19    8.29
   2 -22  -8   31.12    3.52
  -2 -22   8   26.27    2.48
   2 -22  -8   26.08    3.62
  -2 -22   8   34.91    3.77
   2 -22  -7  230.28    9.29
  -2 -22   7  228.25    8.10
   2 -22  -7  206.89    7.43
  -2 -22   7  231.54    9.45
   2 -22  -7  245.47    9.19
   2 -22  -6  123.21    4.91
  -2 -22   6  130.78    6.53
   2 -22  -6  134.97    6.22
   2 -22  -6  136.53    6.38
  -2 -22   5   57.06    4.19
  -2 -22   4   86.50    5.11
   2 -22  -3   95.95    5.20
   2 -22  -3  108.53    5.33
  -2 -22   3   97.81    5.33
   2 -22  -2    3.08    2.20
   2 -22  -2    4.41    2.35
  -2 -22   2    5.44    2.44
   2 -22  -1   40.95    3.31
   2 -22  -1   41.53    3.23
  -2 -22   1   37.79    3.28
   2 -22   0   57.77    3.86
  -2 -22   0   63.39    4.21
   2 -22   0   59.85    3.89
   2 -22   1   16.04    2.42
   2 -22   1   18.12    2.68
  -2 -22  -1   12.05    2.61
  -2 -22  -2    4.19    2.51
   2 -22   2    2.44    2.10
   2 -22   2    1.77    2.37
  -2 -22  -2    2.46    2.27
  -2 -22  -3  507.02   17.71
  -2 -22  -3  498.58   17.30
   2 -22   3  503.36   17.09
  -2 -22  -4  314.84   11.84
   2 -22   4  317.59   11.68
   2 -22   4  332.76   11.80
  -2 -22  -4  337.68   12.53
  -2 -22  -5  517.97   16.78
   2 -22   5  555.49   18.09
   2 -22   5  534.38   18.14
  -2 -22  -5  544.02   18.84
  -2 -22  -5  557.64   18.34
  -2 -22  -5  541.64   18.93
  -2 -22  -6  240.42    9.91
   2 -22   6  250.20    9.40
  -2 -22  -6  233.16    9.25
  -2 -22  -6  259.85   10.36
   2 -22   7  172.48    7.47
   2 -22   7  158.43    7.02
  -2 -22  -7  167.94    7.32
  -2 -22  -7  178.01    8.05
  -2 -22  -7  191.58    8.57
  -2 -22  -8    0.59    3.22
  -2 -22  -8    2.05    3.04
  -2 -22  -8    2.58    2.40
   2 -22   8    0.40    2.57
   2 -22   8   -0.62    2.14
  -2 -22  -9   51.20    4.52
  -2 -22  -9   47.19    5.25
   2 -22   9   45.77    4.10
  -2 -22  -9   55.10    3.91
  -2 -22 -10   55.96    4.86
   2 -22  10   49.25    4.27
  -2 -22 -10   49.47    3.89
  -2 -22 -11    2.27    3.23
   2 -22  11    2.40    3.14
  -2 -22 -11    2.81    2.58
  -2 -22 -12    8.97    2.80
  -2 -22 -12    4.07    3.37
  -2 -22 -13    5.50    2.67
  -2 -22 -13    4.44    3.58
  -2 -22 -14   14.95    4.00
  -2 -22 -15   27.74    4.58
   2 -21 -16   82.44    5.47
  -2 -21  16   82.49    7.10
   2 -21 -15    8.82    3.34
   2 -21 -14   33.71    3.96
  -2 -21  14   29.47    3.57
   2 -21 -13  101.20    6.00
  -2 -21  13  108.59    5.53
  -2 -21  12    1.86    2.36
   2 -21 -12    0.30    3.41
   2 -21 -12    3.89    2.96
   2 -21 -11   92.30    5.44
  -2 -21  11   89.13    4.64
   2 -21 -11   81.54    5.70
  -2 -21  10   59.91    3.74
  -2 -21  10   63.43    4.90
   2 -21 -10   57.16    4.85
  -2 -21   9  966.20   30.77
   2 -21  -9  961.58   32.08
   2 -21  -9 1003.43   31.76
  -2 -21   9  936.37   31.93
   2 -21  -8    2.03    2.67
  -2 -21   8    2.70    1.82
   2 -21  -8    3.03    2.64
  -2 -21   8    1.86    2.91
   2 -21  -7  191.79    8.27
  -2 -21   7  192.00    7.18
   2 -21  -7  187.55    6.55
  -2 -21   7  204.65    8.55
   2 -21  -7  208.00    8.29
   2 -21  -6  225.62    7.78
  -2 -21   6  243.35    9.50
   2 -21  -6  217.62    9.07
   2 -21  -6  214.70    8.97
  -2 -21   5  340.88   12.71
  -2 -21   4  311.81   11.82
   2 -21  -3  203.51    8.21
  -2 -21   3  201.77    8.45
   2 -21  -2   14.71    2.37
   2 -21  -2   16.38    2.64
  -2 -21   2   15.99    2.68
   2 -21  -1  254.92    9.57
   2 -21  -1  258.85    9.63
  -2 -21   1  237.13    9.71
  -2 -21   0   13.92    2.47
   2 -21   0   13.21    2.32
   2 -21   0    9.34    2.25
  -2 -21  -1    2.54    2.21
   2 -21   1    3.22    2.03
   2 -21   1    0.80    1.96
   2 -21   2  578.34   19.53
  -2 -21  -2  586.40   19.56
  -2 -21  -2  561.60   19.85
   2 -21   2  581.12   19.36
  -2 -21  -2  597.14   19.92
  -2 -21  -3   45.34    3.38
  -2 -21  -3   51.81    3.85
   2 -21   3   49.21    3.46
   2 -21   3   45.36    3.21
   2 -21   4   12.42    2.42
  -2 -21  -4   12.19    2.49
   2 -21   4   12.91    2.33
  -2 -21  -4   12.31    2.94
  -2 -21  -5   87.89    3.33
   2 -21   5   85.76    4.57
   2 -21   5   98.00    4.86
  -2 -21  -5   91.44    5.32
  -2 -21  -5   91.39    4.82
  -2 -21  -5   86.27    5.40
  -2 -21  -6   11.44    3.13
   2 -21   6   11.66    2.49
   2 -21   6   13.05    2.39
  -2 -21  -6   15.38    2.65
  -2 -21  -6   12.02    3.10
  -2 -21  -7   94.02    5.70
  -2 -21  -7   79.00    5.25
   2 -21   7   80.73    4.31
   2 -21   7   72.88    4.53
  -2 -21  -7   79.94    4.56
  -2 -21  -8    5.11    2.36
   2 -21   8    9.96    2.23
  -2 -21  -8    4.94    3.12
   2 -21   8    4.35    2.54
  -2 -21  -8    4.49    3.04
  -2 -21  -9   23.15    3.00
  -2 -21  -9   31.82    4.53
   2 -21   9   27.02    3.40
  -2 -21  -9   23.89    3.56
  -2 -21 -10   18.27    2.95
  -2 -21 -10   11.96    4.62
   2 -21  10   15.34    3.16
  -2 -21 -10   19.09    3.73
  -2 -21 -11   -1.26    2.67
  -2 -21 -11    1.38    3.13
   2 -21  11   -3.60    3.11
  -2 -21 -12   19.27    4.04
  -2 -21 -12   17.05    2.93
  -2 -21 -13   13.86    3.67
  -2 -21 -13    5.48    2.57
  -2 -21 -14   33.59    4.64
  -2 -21 -15   87.43    6.20
  -2 -20  17   17.79    5.18
   2 -20 -16   -0.70    3.10
  -2 -20  16   -3.02    5.10
   2 -20 -15    1.40    3.06
  -2 -20  14   62.71    4.49
   2 -20 -14   66.87    4.87
  -2 -20  13    0.37    2.61
   2 -20 -13   -0.23    3.05
   2 -20 -13    4.88    3.65
  -2 -20  12  249.22    9.65
   2 -20 -12  262.09   10.38
   2 -20 -12  246.85   11.06
  -2 -20  11    1.09    2.19
   2 -20 -11    1.95    2.63
   2 -20 -11   -0.27    3.21
   2 -20 -10  506.53   17.74
  -2 -20  10  455.76   17.28
  -2 -20  10  463.78   16.24
   2 -20 -10  523.79   17.23
  -2 -20   9   57.92    4.54
   2 -20  -9   63.93    4.43
   2 -20  -9   61.10    4.70
  -2 -20   9   61.00    3.55
   2 -20  -8   35.19    3.31
  -2 -20   8   31.76    3.68
   2 -20  -8   31.98    3.60
  -2 -20   8   33.71    2.65
   2 -20  -7    5.70    1.11
  -2 -20   7    9.25    2.80
   2 -20  -7    8.76    2.86
   2 -20  -7    6.42    2.56
  -2 -20   7    5.41    1.69
  -2 -20   6  294.97   10.30
   2 -20  -6  296.68   10.10
  -2 -20   6  319.27   11.70
   2 -20  -6  300.07   11.38
   2 -20  -6  324.25   11.40
  -2 -20   5  242.69    9.67
  -2 -20   4 1788.03   56.32
  -2 -20   3  216.85    8.61
   2 -20  -3  205.97    8.35
   2 -20  -2  736.99   24.42
   2 -20  -2  740.49   24.48
  -2 -20   2  754.13   24.69
   2 -20  -1   -0.17    2.11
   2 -20  -1    2.43    1.90
  -2 -20   1    0.91    2.06
   2 -20   0  441.28   15.01
  -2 -20   0  415.13   15.18
   2 -20   0  444.51   15.05
   2 -20   1  109.51    5.17
  -2 -20  -1  121.80    5.72
   2 -20   1  114.24    5.39
  -2 -20  -2    0.39    2.30
   2 -20   2    1.75    1.77
   2 -20   2    0.81    1.96
  -2 -20  -2    2.56    2.14
  -2 -20  -2    6.31    2.25
   2 -20   3  151.14    6.30
  -2 -20  -3  143.71    6.35
   2 -20   3  137.75    6.13
  -2 -20  -3  162.45    6.91
  -2 -20  -4  195.78    7.85
   2 -20   4  193.77    7.65
   2 -20   4  201.25    7.83
  -2 -20  -4  198.25    8.40
  -2 -20  -5  182.15    8.22
   2 -20   5  187.09    7.34
   2 -20   5  196.05    7.66
  -2 -20  -5  183.67    7.58
  -2 -20  -5  181.73    8.10
  -2 -20  -5  187.17    6.14
  -2 -20  -6   -0.33    2.33
  -2 -20  -6    2.65    2.65
  -2 -20  -6    1.99    2.85
   2 -20   6    2.70    1.86
   2 -20   6    3.07    2.36
  -2 -20  -7   12.97    3.09
  -2 -20  -7   17.53    3.34
   2 -20   7   11.91    2.24
  -2 -20  -7   13.12    2.47
   2 -20   7   14.81    2.69
  -2 -20  -8   61.51    3.94
  -2 -20  -8   72.17    4.77
   2 -20   8   60.85    4.22
  -2 -20  -8   70.25    5.11
   2 -20   8   58.99    3.64
  -2 -20  -9  162.80    7.76
   2 -20   9  149.33    7.27
  -2 -20  -9  166.39    8.53
  -2 -20  -9  169.46    7.01
  -2 -20 -10  787.13   26.07
   2 -20  10  719.35   25.47
  -2 -20 -10  724.34   26.65
  -2 -20 -10  794.70   25.08
  -2 -20 -11   77.43    5.43
  -2 -20 -11   71.92    4.41
   2 -20  11   64.36    5.02
  -2 -20 -12  227.33    9.96
  -2 -20 -12  217.60    8.73
   2 -20  12  211.71    9.59
  -2 -20 -13    6.12    2.63
  -2 -20 -13    6.76    3.64
  -2 -20 -14   46.28    3.75
  -2 -20 -14   47.84    4.83
  -2 -20 -15   67.74    5.54
  -2 -19  17   -1.14    4.84
   2 -19 -16   21.49    3.56
  -2 -19  16   15.21    4.77
   2 -19 -15    7.59    3.16
  -2 -19  15   10.29    3.17
   2 -19 -14   75.04    5.06
  -2 -19  14   79.45    4.91
   2 -19 -14   72.02    6.12
   2 -19 -13   12.49    3.23
  -2 -19  13   12.34    2.99
   2 -19 -13   10.53    3.85
   2 -19 -12  149.78    7.05
   2 -19 -12  163.55    7.96
  -2 -19  11  179.73    7.63
   2 -19 -11  202.86    8.40
   2 -19 -11  195.06    9.01
   2 -19 -10  281.31   11.53
  -2 -19  10  274.37   10.38
   2 -19  -9  188.60    8.39
   2 -19  -9  201.14    8.11
  -2 -19   9  180.62    8.36
  -2 -19   9  185.04    7.23
  -2 -19   8   10.33    1.97
   2 -19  -8   13.57    2.90
  -2 -19   8   10.37    2.90
   2 -19  -8   15.37    2.89
   2 -19  -7  397.43   14.28
   2 -19  -7  435.46   14.31
  -2 -19   7  412.82   14.55
  -2 -19   7  423.13   13.25
  -2 -19   6  131.76    6.36
   2 -19  -6  126.03    6.04
   2 -19  -6  126.96    6.03
  -2 -19   6  128.19    5.09
   2 -19  -6  134.68    4.88
   2 -19  -5  792.03   25.58
  -2 -19   5  871.82   27.01
  -2 -19   4  246.32    9.60
  -2 -19   3   21.39    2.72
   2 -19  -3   19.22    2.61
  -2 -19   2  504.08   17.27
   2 -19  -2  501.74   17.03
   2 -19  -1   17.96    2.45
   2 -19  -1   18.99    2.39
  -2 -19   1   14.72    2.44
   2 -19   0  166.82    6.92
   2 -19   0  185.10    7.10
  -2 -19   0  166.68    7.16
   2 -19   1   27.83    2.54
  -2 -19  -1   26.05    2.76
   2 -19   1   27.62    2.65
  -2 -19  -2   43.93    3.39
   2 -19   2   49.46    3.14
  -2 -19  -2   36.90    3.34
   2 -19   2   45.28    3.14
  -2 -19  -2   46.99    3.28
   2 -19   3   26.80    2.59
   2 -19   3   25.90    2.44
  -2 -19  -3   29.78    3.25
  -2 -19  -3   27.87    2.75
  -2 -19  -4   17.43    2.41
   2 -19   4   13.97    2.37
  -2 -19  -4   16.40    2.91
   2 -19   4   16.92    2.20
  -2 -19  -5   17.78    1.07
  -2 -19  -5   15.44    2.78
   2 -19   5   16.69    2.18
  -2 -19  -5   19.32    3.14
   2 -19   5   15.69    2.43
  -2 -19  -5   18.26    2.54
  -2 -19  -6   17.04    2.53
  -2 -19  -6   14.32    2.83
  -2 -19  -6   16.89    3.25
   2 -19   6   12.56    2.56
   2 -19   6   17.12    2.26
  -2 -19  -7    2.24    2.63
   2 -19   7    2.80    1.96
  -2 -19  -7    2.53    2.21
   2 -19   7    0.90    2.46
  -2 -19  -7    1.03    2.80
  -2 -19  -8   35.90    4.13
   2 -19   8   38.52    3.47
  -2 -19  -8   37.43    3.77
   2 -19   8   33.80    2.77
  -2 -19  -8   41.43    3.33
  -2 -19  -9  139.14    6.97
  -2 -19  -9  132.87    7.49
  -2 -19  -9  135.66    6.05
   2 -19   9  125.49    6.48
  -2 -19 -10    9.87    3.27
  -2 -19 -10    5.12    3.69
  -2 -19 -10    2.80    2.30
   2 -19  10    5.43    2.81
  -2 -19 -11  212.78    8.49
   2 -19  11  205.47    9.30
  -2 -19 -11  225.98    9.61
  -2 -19 -12   19.79    2.84
   2 -19  12   18.01    3.76
  -2 -19 -12   22.37    3.81
  -2 -19 -13    9.94    2.57
  -2 -19 -13   11.56    3.65
  -2 -19 -14    4.44    2.46
  -2 -19 -14    5.56    3.63
   2 -19  14    4.83    5.09
  -2 -19 -15   41.52    4.72
  -2 -18  17  133.25    8.65
   2 -18 -16    5.19    3.07
  -2 -18  16    6.56    4.65
   2 -18 -15   -3.38    3.28
  -2 -18  15    0.44    3.00
  -2 -18  15   -4.55    4.17
   2 -18 -14    0.67    2.88
   2 -18 -14    6.52    3.76
  -2 -18  14    1.85    2.96
   2 -18 -13  183.88    8.32
   2 -18 -13  195.89    9.28
  -2 -18  13  193.64    8.13
   2 -18 -12   39.31    3.75
   2 -18 -12   31.19    4.26
  -2 -18  12   35.90    3.39
   2 -18 -11  311.81   11.43
  -2 -18  11  274.29   10.75
   2 -18 -11  310.15   12.23
   2 -18 -10  176.96    8.13
  -2 -18  10  159.45    6.82
   2 -18 -10  175.60    7.54
  -2 -18   9  103.18    4.79
   2 -18  -9  118.50    5.71
   2 -18  -9  107.34    5.91
  -2 -18   9   96.03    5.74
  -2 -18   8  155.61    7.02
   2 -18  -8  157.54    6.86
  -2 -18   8  146.70    5.88
   2 -18  -8  139.71    6.83
   2 -18  -7   24.28    2.98
   2 -18  -7   19.04    2.69
   2 -18  -7   21.76    1.43
  -2 -18   7   22.28    2.03
  -2 -18   7   27.44    3.27
   2 -18  -6  715.47   23.75
   2 -18  -6  720.39   22.61
  -2 -18   6  709.56   22.85
  -2 -18   6  765.98   24.16
   2 -18  -6  712.21   23.85
  -2 -18   5   79.29    4.53
   2 -18  -5   77.18    3.35
  -2 -18   4  151.86    6.75
   2 -18  -3  723.94   23.95
  -2 -18   3  746.65   24.22
  -2 -18   2  461.48   15.66
   2 -18  -2  444.25   15.39
  -2 -18   1  373.22   12.81
   2 -18  -1  360.82   12.59
   2 -18  -1  345.43   12.57
  -2 -18   0    0.66    1.95
   2 -18   0    3.55    1.90
   2 -18   0    6.79    1.95
  -2 -18  -1   23.96    2.65
   2 -18   1   29.64    2.46
   2 -18   1   29.93    2.68
  -2 -18  -2  190.90    7.81
  -2 -18  -2  193.87    7.55
   2 -18   2  196.02    7.54
   2 -18   2  196.86    7.52
   2 -18   2  185.36    7.30
  -2 -18  -3 2525.10   79.55
   2 -18   3 2549.94   78.86
   2 -18   3 2597.58   79.04
  -2 -18  -3 2559.56   79.10
  -2 -18  -4  148.21    6.35
  -2 -18  -4  138.64    5.78
   2 -18   4  131.50    5.72
   2 -18   4  131.84    5.45
  -2 -18  -4  120.18    4.64
   2 -18   5 1145.79   36.50
  -2 -18  -5 1165.13   37.23
   2 -18   5 1147.50   36.13
  -2 -18  -5 1122.74   36.91
  -2 -18  -5 1150.14   36.40
   2 -18   6    7.25    2.23
  -2 -18  -6    7.98    2.14
  -2 -18  -6    9.05    2.65
   2 -18   6   12.73    2.07
  -2 -18  -6    7.78    2.82
   2 -18   7  157.17    6.50
  -2 -18  -7  165.33    7.51
   2 -18   7  166.78    7.17
  -2 -18  -7  187.69    8.25
  -2 -18  -7  170.52    6.92
   2 -18   8  180.89    8.11
  -2 -18  -8  203.40    8.68
  -2 -18  -8  204.73    9.26
  -2 -18  -8  207.77    7.92
   2 -18   9    1.05    2.65
  -2 -18  -9    1.88    2.82
  -2 -18  -9    5.92    3.44
  -2 -18  -9    2.80    2.05
   2 -18  10    5.65    3.04
  -2 -18 -10    2.93    3.06
  -2 -18 -10    6.58    3.69
  -2 -18 -10    5.52    2.32
   2 -18  11  118.21    6.49
  -2 -18 -11  126.13    6.79
  -2 -18 -11  104.76    7.04
  -2 -18 -11  125.28    5.73
   2 -18  12    0.26    3.11
  -2 -18 -12    0.32    2.33
  -2 -18 -12   -1.31    3.25
  -2 -18 -13  167.36    7.25
  -2 -18 -13  198.48    8.75
  -2 -18 -14   64.67    4.01
  -2 -18 -14   59.86    4.97
   2 -18  14   52.81    6.73
  -2 -18 -15   93.02    6.02
  -2 -17  17   -1.09    4.41
   2 -17 -16   84.03    5.48
  -2 -17  16   84.59    6.81
   2 -17 -15   -0.22    2.80
  -2 -17  15    3.43    4.18
  -2 -17  15    0.89    2.95
   2 -17 -14   64.59    4.51
  -2 -17  14   55.04    4.30
   2 -17 -14   53.09    5.19
  -2 -17  13    9.21    2.70
   2 -17 -13   10.32    2.92
   2 -17 -13   10.43    3.69
   2 -17 -12   86.31    5.02
  -2 -17  12   80.21    4.62
   2 -17 -12   82.94    5.76
  -2 -17  11  266.32   10.10
   2 -17 -11  282.94   11.39
   2 -17 -11  269.91   10.63
  -2 -17  10    9.39    2.42
   2 -17 -10   11.05    3.30
   2 -17 -10    8.85    2.57
   2 -17  -9   78.95    4.62
   2 -17  -9   69.98    4.86
  -2 -17   9   70.88    4.81
  -2 -17   9   75.87    3.93
  -2 -17   8    2.84    2.43
  -2 -17   8    2.65    1.72
   2 -17  -8    3.59    2.34
   2 -17  -8    2.21    2.57
  -2 -17   7  117.18    4.78
   2 -17  -7  121.61    5.74
  -2 -17   7  113.88    5.78
   2 -17  -7  120.34    5.54
   2 -17  -6  258.94    9.66
   2 -17  -6  249.31    9.69
   2 -17  -6  258.34    8.50
  -2 -17   6  246.00    9.84
  -2 -17   6  257.72    8.76
  -2 -17   5  290.77   10.65
   2 -17  -5  278.54    9.49
  -2 -17   5  285.39    9.50
  -2 -17   4    2.54    2.14
  -2 -17   3  902.83   28.27
   2 -17  -3  841.49   27.93
  -2 -17   2  331.06   11.82
   2 -17  -2  327.27   11.62
   2 -17  -1   53.57    3.39
  -2 -17   1   60.28    3.70
   2 -17  -1   58.46    3.41
  -2 -17   0  177.65    7.09
   2 -17   0  172.04    6.77
   2 -17   0  166.55    6.78
  -2 -17  -1  146.22    6.40
   2 -17   1  149.87    6.19
   2 -17   1  156.36    6.13
  -2 -17  -2  805.45   27.24
   2 -17   2  829.34   26.97
  -2 -17  -2  833.11   26.93
   2 -17   2  877.86   26.93
   2 -17   2  838.34   26.74
   2 -17   3   91.53    4.25
  -2 -17  -3   78.93    4.60
   2 -17   3   78.67    3.88
  -2 -17  -3   77.92    4.12
  -2 -17  -4  529.40   17.06
  -2 -17  -4  545.36   18.06
   2 -17   4  566.26   18.17
   2 -17   4  539.23   17.77
  -2 -17  -4  568.53   18.67
   2 -17   5   15.92    2.43
  -2 -17  -5   18.29    3.06
  -2 -17  -5   18.21    2.79
   2 -17   5   17.60    2.09
  -2 -17  -5   15.04    2.15
   2 -17   6   -0.49    1.97
  -2 -17  -6    0.14    1.86
   2 -17   6    2.21    1.63
  -2 -17  -6    0.20    2.43
  -2 -17  -6   -4.83    2.71
  -2 -17  -7  178.32    6.88
  -2 -17  -7  174.32    7.53
   2 -17   7  170.12    7.21
  -2 -17  -7  171.60    8.03
   2 -17   7  155.17    6.41
  -2 -17  -8   98.58    5.44
   2 -17   8   93.24    5.02
  -2 -17  -8   81.42    5.67
  -2 -17  -8   83.14    4.47
  -2 -17  -9    2.72    2.78
   2 -17   9    5.45    2.68
  -2 -17  -9    5.81    3.45
  -2 -17  -9    3.42    2.04
  -2 -17 -10  164.12    7.74
   2 -17  10  154.50    7.52
  -2 -17 -10  167.09    8.53
  -2 -17 -10  172.86    6.97
  -2 -17 -11   20.08    3.55
   2 -17  11   23.07    3.56
  -2 -17 -11   13.57    4.19
  -2 -17 -11   21.89    2.70
  -2 -17 -12   34.90    4.15
  -2 -17 -12   36.12    3.13
   2 -17  12   33.53    4.16
  -2 -17 -13    8.32    3.46
  -2 -17 -13    4.20    2.34
  -2 -17 -14   -1.06    3.25
  -2 -17 -14    0.58    2.26
   2 -17  14   -4.28    4.93
  -2 -17 -15   27.78    4.18
  -2 -16  17   -1.78    4.34
   2 -16 -17   -2.60    3.12
  -2 -16  16   58.14    6.14
   2 -16 -16   60.79    4.65
   2 -16 -15    5.88    2.95
  -2 -16  15    3.04    4.14
   2 -16 -14   37.69    4.67
   2 -16 -14   48.28    4.01
   2 -16 -13    1.70    2.53
   2 -16 -13    1.99    3.40
   2 -16 -12   57.68    4.93
   2 -16 -12   63.30    4.46
   2 -16 -11  233.12    9.89
   2 -16 -11  220.07    9.21
   2 -16 -10   10.36    3.10
   2 -16 -10    9.11    2.71
  -2 -16  10    7.47    2.27
   2 -16  -9    4.44    2.46
  -2 -16   9    4.87    2.06
   2 -16  -9    5.86    2.78
   2 -16  -8   -1.23    2.23
   2 -16  -8    2.52    2.49
  -2 -16   8    2.39    2.48
  -2 -16   8    3.00    1.67
   2 -16  -7   81.21    4.52
  -2 -16   7   86.93    3.81
  -2 -16   7   84.39    4.77
   2 -16  -7   89.94    4.65
  -2 -16   6  139.19    5.15
   2 -16  -6  140.63    6.02
  -2 -16   6  131.14    6.16
   2 -16  -6  141.73    6.09
   2 -16  -6  132.49    4.88
  -2 -16   5  174.40    6.96
  -2 -16   5  167.29    5.79
   2 -16  -5  148.36    5.65
   2 -16  -5  157.03    6.55
  -2 -16   4  318.87   11.58
  -2 -16   3   28.59    2.75
   2 -16  -3   30.84    2.52
  -2 -16   2  538.97   17.94
   2 -16  -2  531.28   17.73
   2 -16  -1   84.49    4.19
  -2 -16   1   86.39    4.41
  -2 -16   0   53.36    3.32
   2 -16   0   52.83    3.17
   2 -16   0   47.39    3.09
  -2 -16  -1    7.64    2.14
   2 -16   1    7.32    1.81
   2 -16   1    9.08    1.72
   2 -16   2  970.43   30.24
  -2 -16  -2  962.33   30.22
   2 -16   2  908.49   30.20
   2 -16   2  915.51   29.99
  -2 -16  -2 1007.60   30.62
   2 -16   3  241.00    8.52
  -2 -16  -3  241.43    9.30
  -2 -16  -3  222.14    8.70
   2 -16   3  251.91    8.82
  -2 -16  -4  116.67    5.45
  -2 -16  -4  104.74    3.81
  -2 -16  -4  101.36    4.75
   2 -16   4  116.92    5.02
   2 -16   4  104.71    4.51
  -2 -16  -4   94.88    5.16
  -2 -16  -5   36.19    3.26
  -2 -16  -5   35.66    3.62
   2 -16   5   33.15    2.83
   2 -16   5   31.33    2.43
  -2 -16  -5   33.10    2.73
   2 -16   6    5.80    2.15
  -2 -16  -6    6.22    1.91
   2 -16   6    4.67    1.60
  -2 -16  -6    4.16    2.34
  -2 -16  -6    6.70    2.75
  -2 -16  -7  291.17   10.82
   2 -16   7  280.43   10.51
  -2 -16  -7  306.18   11.48
  -2 -16  -7  287.07   10.11
  -2 -16  -8  232.32    9.53
   2 -16   8  214.23    9.07
  -2 -16  -8  232.33   10.08
  -2 -16  -8  241.31    8.73
  -2 -16  -9   25.38    3.38
   2 -16   9   27.57    3.39
  -2 -16  -9   28.49    4.02
  -2 -16  -9   24.90    2.74
  -2 -16 -10  386.40   14.15
   2 -16  10  376.72   14.11
  -2 -16 -10  362.33   14.83
  -2 -16 -10  384.53   13.24
  -2 -16 -11    3.78    3.24
   2 -16  11    2.87    3.02
  -2 -16 -11    1.63    3.75
  -2 -16 -11    2.33    2.20
  -2 -16 -12  544.60   18.95
   2 -16  12  508.97   18.87
  -2 -16 -12  529.14   17.69
  -2 -16 -13   63.21    3.73
  -2 -16 -13   55.03    4.73
   2 -16  13   54.27    6.07
  -2 -16 -14   18.55    2.65
  -2 -16 -14   20.26    3.72
   2 -16  14   13.93    5.03
  -2 -16 -15   32.16    4.32
   2 -16  15   28.08    5.70
  -2 -15  18   47.32    5.87
  -2 -15  17    2.09    4.46
   2 -15 -17    1.28    2.97
  -2 -15  16   41.83    5.42
   2 -15 -16   45.39    4.09
   2 -15 -15   28.44    3.43
  -2 -15  15   17.90    4.27
   2 -15 -14   28.93    3.54
  -2 -15  14   32.75    4.58
   2 -15 -13   22.30    3.23
   2 -15 -13   14.70    3.70
   2 -15 -12   51.26    4.10
   2 -15 -12   43.05    4.45
   2 -15 -11   29.10    3.44
   2 -15 -11   29.68    3.86
   2 -15 -10   59.13    3.96
   2 -15 -10   48.77    4.27
   2 -15  -9 1149.44   37.55
   2 -15  -9 1225.70   37.41
  -2 -15   9 1127.58   36.57
  -2 -15   8  129.81    6.44
  -2 -15   8  134.21    5.55
   2 -15  -8  149.04    6.58
   2 -15  -8  147.37    6.40
  -2 -15   7  458.33   16.65
  -2 -15   7  480.38   15.72
   2 -15  -7  454.69   16.46
   2 -15  -6  239.36    8.92
  -2 -15   6  236.64    8.10
   2 -15  -6  221.53    7.80
   2 -15  -6  261.39    9.05
  -2 -15   6  249.37    9.18
  -2 -15   5  357.52   12.40
  -2 -15   5  328.65   11.20
   2 -15  -5  333.77   12.00
   2 -15  -5  354.21   11.19
  -2 -15   4   46.10    3.17
  -2 -15   3   54.02    3.37
   2 -15  -3   49.21    3.14
  -2 -15   2   95.66    4.59
   2 -15  -2   91.61    4.37
   2 -15  -1 1804.64   55.42
  -2 -15   1 1761.49   55.60
  -2 -15   0    1.68    1.81
   2 -15   0    6.64    1.85
   2 -15   0    2.21    1.75
  -2 -15  -1   78.03    4.21
   2 -15   1   87.97    4.15
   2 -15   1   88.32    4.11
   2 -15   1   85.83    3.91
   2 -15   2   18.37    2.15
   2 -15   2   16.35    2.10
  -2 -15  -2   13.53    2.06
   2 -15   2   16.73    1.96
  -2 -15  -2   18.05    2.30
   2 -15   3  591.25   19.10
  -2 -15  -3  588.44   19.84
  -2 -15  -3  576.12   19.32
   2 -15   3  616.52   19.42
  -2 -15  -4   49.67    3.56
  -2 -15  -4   45.01    2.00
  -2 -15  -4   44.89    2.98
  -2 -15  -4   43.57    3.38
   2 -15   4   44.88    2.68
   2 -15   4   49.15    3.03
  -2 -15  -5 3196.66   96.36
  -2 -15  -5 3134.36   95.74
  -2 -15  -5 3153.80   96.66
   2 -15   5 3033.42   95.98
   2 -15   5 3106.44   95.46
  -2 -15  -6   50.90    3.61
  -2 -15  -6   48.14    3.02
   2 -15   6   43.16    2.69
  -2 -15  -6   47.27    3.95
   2 -15   6   46.61    3.37
  -2 -15  -7  430.85   14.73
  -2 -15  -7  442.40   14.05
  -2 -15  -7  461.94   15.46
   2 -15   7  405.49   14.42
  -2 -15  -8   35.93    2.79
   2 -15   8   32.96    3.25
  -2 -15  -8   35.45    4.09
  -2 -15  -8   39.43    3.59
  -2 -15  -9  184.35    7.26
   2 -15   9  182.50    8.05
  -2 -15  -9  190.78    8.11
  -2 -15  -9  188.56    8.92
  -2 -15 -10   32.39    3.56
  -2 -15 -10   30.63    4.33
  -2 -15 -10   26.68    2.71
  -2 -15 -11  392.53   14.21
  -2 -15 -11  371.48   15.10
  -2 -15 -11  373.11   13.10
  -2 -15 -12   11.55    3.26
  -2 -15 -12    8.34    2.37
  -2 -15 -13    2.19    3.01
   2 -15  13    0.40    4.66
  -2 -15 -13    1.10    2.14
  -2 -15 -14   10.92    3.38
   2 -15  14   10.01    4.80
  -2 -15 -14   14.85    2.44
  -2 -15 -15  105.05    6.19
   2 -15  15  109.25    8.24
  -2 -14  18   78.11    6.55
  -2 -14  17   57.56    5.95
   2 -14 -17   64.34    4.63
  -2 -14  16   23.06    4.56
   2 -14 -16   26.77    3.51
  -2 -14  15   -0.65    3.87
   2 -14 -15    2.57    2.72
  -2 -14  14   14.81    3.91
   2 -14 -14   18.04    3.18
   2 -14 -13   66.56    5.30
   2 -14 -13   73.84    4.66
   2 -14 -12   38.30    4.25
   2 -14 -12   37.89    3.70
   2 -14 -11    2.14    2.71
   2 -14 -11    4.22    2.99
   2 -14 -10   29.33    3.24
   2 -14 -10   21.05    3.40
   2 -14  -9  188.05    7.78
   2 -14  -9  182.80    7.90
   2 -14  -8    1.52    2.02
  -2 -14   8    0.44    1.56
  -2 -14   8    1.71    2.33
   2 -14  -8   -1.27    2.25
  -2 -14   7   34.12    3.12
  -2 -14   7   33.48    2.29
   2 -14  -7   34.20    2.97
   2 -14  -7   34.93    2.93
   2 -14  -6    3.22    1.91
   2 -14  -6    2.10    1.85
  -2 -14   6    0.39    1.15
  -2 -14   6    0.83    1.98
   2 -14  -6    0.86    0.92
   2 -14  -5    0.95    1.66
   2 -14  -5    0.65    1.06
  -2 -14   5    0.64    1.76
  -2 -14   5    0.59    1.06
  -2 -14   4   10.69    2.02
  -2 -14   4   10.40    1.31
   2 -14  -3  415.32   14.37
  -2 -14   3  444.41   14.67
   2 -14  -2  907.31   28.91
  -2 -14   2  915.82   29.13
   2 -14  -1  167.58    6.28
  -2 -14   1  154.00    6.43
  -2 -14   0    8.28    1.91
   2 -14   0   11.14    1.71
   2 -14   0    8.68    1.68
   2 -14   1 1206.49   37.22
   2 -14   1 1189.18   37.33
  -2 -14  -1 1195.15   37.63
   2 -14   1 1172.42   37.28
   2 -14   2  540.95   18.01
  -2 -14  -2  558.01   18.03
   2 -14   2  538.74   18.02
  -2 -14  -2  558.73   18.42
   2 -14   2  562.26   17.83
   2 -14   3 2620.77   80.92
   2 -14   3 2666.86   81.29
  -2 -14  -3 2680.17   81.20
  -2 -14  -3 2596.86   81.65
  -2 -14  -4  229.42    8.95
  -2 -14  -4  249.62    9.31
  -2 -14  -4  235.87    8.50
  -2 -14  -4  228.01    7.60
   2 -14   4  246.82    8.28
   2 -14   4  255.00    8.76
  -2 -14  -5   89.52    4.61
  -2 -14  -5   90.70    4.10
  -2 -14  -5   84.29    4.89
   2 -14   5   85.27    4.29
   2 -14   5   84.00    3.77
   2 -14   6  203.98    7.66
  -2 -14  -6  224.33    8.64
   2 -14   6  200.81    8.29
  -2 -14  -6  217.41    9.06
  -2 -14  -7    4.50    2.30
   2 -14   7    4.81    2.32
  -2 -14  -7    3.51    2.76
  -2 -14  -7    5.05    1.88
  -2 -14  -8   33.07    3.15
   2 -14   8   30.99    3.14
  -2 -14  -8   33.71    4.07
  -2 -14  -8   26.80    2.60
  -2 -14  -9   33.30    4.08
  -2 -14  -9   39.56    3.55
  -2 -14  -9   36.72    2.82
  -2 -14 -10  220.32   10.16
  -2 -14 -10  224.24    9.15
  -2 -14 -10  221.39    8.27
  -2 -14 -11    6.54    2.88
  -2 -14 -11    5.06    3.89
  -2 -14 -11    6.19    2.11
  -2 -14 -12   41.35    3.04
  -2 -14 -12   40.68    5.13
  -2 -14 -12   41.43    3.99
  -2 -14 -13  393.37   13.28
   2 -14  13  394.04   16.25
  -2 -14 -13  368.46   14.37
  -2 -14 -14  116.69    5.08
   2 -14  14  117.50    8.09
  -2 -14 -14  101.76    6.23
   2 -14  15   20.78    5.53
  -2 -14 -15   22.58    3.72
  -2 -13  18   12.47    4.52
  -2 -13  17   -3.73    4.32
   2 -13 -17    1.66    2.81
  -2 -13  16   13.70    4.38
   2 -13 -16   13.58    3.16
  -2 -13  15   58.56    5.43
   2 -13 -15   53.78    4.26
  -2 -13  14   18.18    4.01
   2 -13 -14   20.67    3.23
   2 -13 -13   60.86    4.92
   2 -13 -13   63.12    4.37
   2 -13 -12  564.18   20.42
   2 -13 -12  590.59   19.86
   2 -13 -11  298.74   11.36
   2 -13 -11  308.96   11.97
   2 -13 -10  152.96    6.71
   2 -13 -10  143.74    7.09
   2 -13  -9   36.96    3.23
   2 -13  -9   36.61    3.55
   2 -13  -8   42.71    3.18
   2 -13  -8   38.91    3.23
  -2 -13   8   47.35    3.48
  -2 -13   7  972.11   30.22
  -2 -13   7  940.37   31.10
   2 -13  -7  993.60   31.01
   2 -13  -7  940.18   30.92
   2 -13  -6   87.18    4.16
  -2 -13   6   70.94    4.18
   2 -13  -6   75.26    3.91
   2 -13  -6   72.60    2.96
  -2 -13   6   80.84    3.31
   2 -13  -5  992.81   30.72
   2 -13  -5  987.12   31.46
  -2 -13   5 1047.42   31.80
  -2 -13   5  971.77   30.70
   2 -13  -4 1385.37   42.50
  -2 -13   4 1371.57   43.37
  -2 -13   4 1378.30   42.34
  -2 -13   3  716.23   22.13
   2 -13  -3  647.68   21.81
   2 -13  -2 1357.88   42.53
  -2 -13   2 1371.26   42.74
   2 -13  -1 2196.00   67.81
  -2 -13   1 2208.20   68.03
   2 -13   0  413.42   13.70
   2 -13   0  415.77   13.65
  -2 -13   0  405.20   13.91
  -2 -13  -1  199.79    7.63
   2 -13   1  198.51    7.25
   2 -13   1  211.47    7.50
   2 -13   2 2256.01   65.92
  -2 -13  -2 2178.39   66.22
   2 -13   2 2084.29   65.59
   2 -13   2 2093.28   65.79
  -2 -13  -2 2101.75   65.79
  -2 -13  -3   12.58    2.25
  -2 -13  -3    9.51    1.22
   2 -13   3    8.66    1.52
  -2 -13  -3   13.90    1.78
   2 -13   3   10.81    1.85
  -2 -13  -4  177.50    5.69
   2 -13   4  171.51    6.28
  -2 -13  -4  174.32    6.59
   2 -13   4  178.11    6.83
  -2 -13  -4  177.03    7.31
  -2 -13  -4  164.50    6.97
   2 -13   5    0.42    1.25
  -2 -13  -5    0.53    1.49
   2 -13   5    1.54    1.75
  -2 -13  -5    0.31    2.00
  -2 -13  -5    1.70    2.27
  -2 -13  -6  201.18    8.58
  -2 -13  -6  209.63    8.13
  -2 -13  -6  205.75    7.54
   2 -13   6  222.88    8.17
   2 -13   6  194.84    7.21
  -2 -13  -7   89.09    5.63
   2 -13   7  107.94    5.18
  -2 -13  -7   98.87    5.04
  -2 -13  -7  102.73    4.43
  -2 -13  -8  416.91   15.22
  -2 -13  -8  435.22   14.57
  -2 -13  -8  464.78   16.21
  -2 -13  -9   68.87    4.24
  -2 -13  -9   60.85    3.52
  -2 -13  -9   68.28    5.06
  -2 -13 -10    6.89    1.98
  -2 -13 -10    8.48    3.58
  -2 -13 -10   10.56    2.66
  -2 -13 -11   82.16    6.14
  -2 -13 -11   87.84    4.23
  -2 -13 -11   87.45    5.16
  -2 -13 -12   10.81    2.17
   2 -13  12    5.10    3.98
  -2 -13 -12    5.87    2.91
  -2 -13 -13   68.39    4.79
   2 -13  13   66.17    6.57
  -2 -13 -13   65.63    3.76
  -2 -13 -14   49.37    4.36
  -2 -13 -14   52.63    3.31
   2 -13  14   54.72    6.14
  -2 -13 -15    1.17    3.11
   2 -13  15    7.10    4.85
  -2 -12  18    0.68    4.29
  -2 -12  17  150.68    8.63
   2 -12 -17  158.65    7.36
  -2 -12  16    3.54    3.97
   2 -12 -16    2.53    2.75
  -2 -12  15   28.49    4.48
   2 -12 -15   28.33    3.42
  -2 -12  14   -1.78    3.58
   2 -12 -14    0.21    2.48
  -2 -12  13    2.23    3.43
   2 -12 -13   -1.82    2.64
   2 -12 -12   57.72    4.80
   2 -12 -12   72.48    4.47
   2 -12 -11   75.98    5.11
   2 -12 -11   78.13    4.67
   2 -12 -10   33.36    3.57
   2 -12 -10   40.24    3.40
   2 -12  -9  149.47    7.28
   2 -12  -9  183.82    7.22
   2 -12  -8   92.67    4.54
   2 -12  -8   81.66    4.61
   2 -12  -7   95.38    4.73
  -2 -12   7   97.15    4.86
   2 -12  -7   98.23    4.72
   2 -12  -6  266.14    9.47
   2 -12  -6  239.59    9.18
  -2 -12   6  256.30    8.63
  -2 -12   6  260.71    9.51
   2 -12  -5   48.42    2.33
  -2 -12   5   53.36    2.41
  -2 -12   5   56.38    3.41
   2 -12  -5   49.85    3.13
  -2 -12   4  137.30    4.96
  -2 -12   4  143.28    5.99
   2 -12  -4  152.27    5.18
  -2 -12   3   21.50    2.27
   2 -12  -3   18.21    1.95
  -2 -12   2   30.55    2.35
   2 -12  -2   26.37    2.14
  -2 -12   1   42.46    2.77
   2 -12  -1   44.05    2.57
   2 -12   0  252.46    9.11
  -2 -12   0  278.62    9.40
   2 -12   1    6.50    1.44
  -2 -12  -1    5.93    1.74
  -2 -12  -1    6.79    1.79
   2 -12   2  202.59    7.06
  -2 -12  -2  206.56    7.73
  -2 -12  -2  202.85    7.28
   2 -12   2  197.51    7.30
  -2 -12  -3 2072.78   63.94
   2 -12   3 2092.10   63.14
  -2 -12  -3 2022.23   63.39
   2 -12   3 2060.48   63.55
  -2 -12  -3 2052.92   62.85
  -2 -12  -4  125.61    5.62
   2 -12   4  122.66    5.18
   2 -12   4  121.93    4.60
  -2 -12  -4  119.36    5.31
  -2 -12  -4  118.77    4.00
  -2 -12  -4  125.56    4.91
   2 -12   5  163.43    6.05
  -2 -12  -5  179.22    6.44
   2 -12   5  171.87    6.80
  -2 -12  -5  169.29    6.93
  -2 -12  -5  174.07    7.35
  -2 -12  -6   63.66    4.28
  -2 -12  -6   69.17    3.29
  -2 -12  -6   66.67    3.73
   2 -12   6   60.14    3.70
   2 -12   6   56.32    2.88
  -2 -12  -7    6.78    2.73
  -2 -12  -7    5.06    1.70
  -2 -12  -7    6.80    2.28
  -2 -12  -8    4.88    2.87
  -2 -12  -8    4.98    2.33
  -2 -12  -8    6.32    1.72
  -2 -12  -9   19.80    2.87
  -2 -12  -9   18.22    3.63
  -2 -12  -9   15.40    2.10
  -2 -12 -10    7.27    2.62
  -2 -12 -10    4.40    1.87
  -2 -12 -10    0.58    3.49
  -2 -12 -11  291.57   11.56
  -2 -12 -11  315.63   10.74
  -2 -12 -11  302.78   12.68
  -2 -12 -12   96.90    5.38
  -2 -12 -12   89.94    4.38
  -2 -12 -13   24.69    3.50
  -2 -12 -13   33.47    2.68
   2 -12  13   34.31    5.27
  -2 -12 -14   12.06    3.26
   2 -12  14   10.37    4.70
  -2 -12 -14    8.05    2.01
  -2 -12 -15   11.78    3.19
   2 -12  15    4.52    4.76
  -2 -11  18    8.96    4.34
   2 -11 -17    8.47    2.97
  -2 -11  17    0.66    4.08
   2 -11 -16   -2.10    2.88
  -2 -11  16   -0.32    3.72
   2 -11 -15   60.51    4.28
  -2 -11  15   59.25    5.35
   2 -11 -14   33.41    3.48
  -2 -11  14   37.26    4.59
   2 -11 -13   89.41    5.11
  -2 -11  13   91.44    5.91
   2 -11 -12   -0.19    2.59
   2 -11 -12   -1.90    3.04
   2 -11 -11  536.85   18.04
   2 -11 -11  506.36   18.33
   2 -11 -10  159.04    6.92
   2 -11 -10  157.55    7.25
   2 -11  -9  659.09   21.76
   2 -11  -9  648.55   21.89
   2 -11  -8   89.49    4.51
   2 -11  -8   82.76    4.56
   2 -11  -7   16.13    2.25
   2 -11  -7   16.06    2.25
  -2 -11   7   12.68    2.35
   2 -11  -6  351.20   11.72
  -2 -11   6  341.12   11.86
   2 -11  -6  310.51   11.49
  -2 -11   5   13.34    1.30
  -2 -11   5   13.63    2.25
   2 -11  -5   14.76    1.99
   2 -11  -5   12.79    1.31
  -2 -11   4  191.90    6.50
  -2 -11   4  202.35    7.51
   2 -11  -4  201.43    6.71
  -2 -11   3    3.32    1.73
   2 -11  -3    3.27    1.50
   2 -11  -2   40.50    2.50
  -2 -11   2   45.73    2.68
   2 -11  -1  146.69    5.55
  -2 -11   1  146.74    5.73
   2 -11   0 2453.06   76.32
  -2 -11   0 2536.06   76.55
   2 -11   1  247.92    8.72
   2 -11   1  258.80    8.60
  -2 -11  -1  253.17    9.01
   2 -11   2    8.87    1.34
   2 -11   2    9.99    1.57
  -2 -11  -2   10.59    1.60
  -2 -11  -2   10.74    1.90
  -2 -11  -3  124.42    4.45
   2 -11   3  129.23    4.74
   2 -11   3  136.15    5.35
  -2 -11  -3  135.32    5.03
  -2 -11  -3  123.77    5.61
   2 -11   4    0.33    1.07
  -2 -11  -4   -0.27    1.33
   2 -11   4   -0.85    1.67
  -2 -11  -4   -1.29    1.93
  -2 -11  -4   -0.96    2.02
   2 -11   5 1084.48   35.92
  -2 -11  -5 1207.25   36.86
   2 -11   5 1201.17   36.76
  -2 -11  -5 1196.15   36.27
  -2 -11  -5 1220.81   37.38
  -2 -11  -6 1833.99   56.00
  -2 -11  -6 1767.01   57.15
  -2 -11  -6 1820.28   56.55
  -2 -11  -7  534.26   18.67
  -2 -11  -7  596.74   19.60
  -2 -11  -7  559.05   18.06
  -2 -11  -8   39.55    2.53
  -2 -11  -8   32.51    3.74
  -2 -11  -9  144.04    5.61
  -2 -11  -9  136.76    7.37
  -2 -11 -10    9.92    3.58
  -2 -11 -10   15.03    2.00
   2 -11  11    6.99    3.92
  -2 -11 -11   -1.34    1.87
   2 -11  12  114.16    7.38
  -2 -11 -12  104.82    5.67
  -2 -11 -12  107.82    4.69
  -2 -11 -13   15.19    3.03
   2 -11  13    8.27    4.42
  -2 -11 -13    4.74    1.94
  -2 -11 -14  120.36    5.10
  -2 -11 -14  124.17    6.31
   2 -11  14  122.11    8.09
  -2 -11 -15   66.73    4.68
   2 -11  15   67.59    6.52
  -2 -10  18   44.14    5.29
  -2 -10  17   -0.32    4.23
   2 -10 -17    0.62    2.75
  -2 -10  16   12.82    4.14
   2 -10 -16   14.15    3.01
  -2 -10  15    6.54    3.50
   2 -10 -15    2.68    2.67
  -2 -10  14   14.77    3.60
   2 -10 -14   15.79    2.95
   2 -10 -13   -1.19    2.52
  -2 -10  13    0.27    3.06
  -2 -10  12   55.72    4.64
   2 -10 -12   54.65    3.95
   2 -10 -11    1.84    2.55
   2 -10 -11    3.24    2.91
   2 -10 -10  898.21   28.77
   2 -10 -10  865.00   28.98
   2 -10  -9   21.65    2.56
   2 -10  -9   21.34    2.80
   2 -10  -8    2.47    1.82
   2 -10  -8   -0.48    1.84
   2 -10  -7  184.92    7.18
   2 -10  -7  165.62    6.89
  -2 -10   6  117.85    5.11
   2 -10  -6  112.95    5.04
   2 -10  -6  108.47    4.87
   2 -10  -5  872.01   27.16
  -2 -10   5  895.76   27.52
   2 -10  -5  832.11   26.52
   2 -10  -4 1079.78   34.87
  -2 -10   4 1132.76   35.66
  -2 -10   4 1170.91   34.72
   2 -10  -3  861.59   26.02
  -2 -10   3  840.40   26.14
  -2 -10   3  800.25   25.16
   2 -10  -2   98.30    4.12
  -2 -10   2  102.83    4.30
   2 -10  -1  368.77   12.31
  -2 -10   1  380.81   12.55
  -2 -10   0    0.49    1.36
   2 -10   0    0.24    1.25
   2 -10   1  416.74   13.51
   2 -10   1  416.22   13.37
  -2 -10  -1  412.45   13.84
   2 -10   2   82.05    3.30
   2 -10   2   84.21    3.55
  -2 -10  -2   83.53    3.53
  -2 -10  -2   80.64    3.92
  -2 -10  -3  773.25   24.68
  -2 -10  -3  826.14   25.27
   2 -10   3  816.72   24.93
  -2 -10  -3  831.48   25.87
  -2 -10  -4   19.16    2.55
  -2 -10  -4   18.52    1.72
   2 -10   4   19.34    2.14
  -2 -10  -4   15.55    2.21
   2 -10   4   17.53    1.40
  -2 -10  -5  226.76    9.14
  -2 -10  -5  253.51    8.82
   2 -10   5  230.70    7.93
  -2 -10  -5  246.30    8.23
  -2 -10  -6   46.81    3.10
  -2 -10  -6   49.09    2.57
  -2 -10  -6   46.36    3.69
  -2 -10  -7   26.35    3.36
  -2 -10  -7   24.55    1.99
  -2 -10  -8    8.36    3.04
  -2 -10  -8    9.02    1.69
  -2 -10  -9  254.01   10.92
  -2 -10  -9  264.69    9.13
  -2 -10 -10  430.77   15.80
  -2 -10 -10  403.30   13.61
   2 -10  11  300.86   12.89
  -2 -10 -11  300.99   10.39
   2 -10  12   29.50    4.52
  -2 -10 -12   31.15    2.53
  -2 -10 -13  104.61    5.58
   2 -10  13  114.78    7.53
  -2 -10 -13  104.86    4.64
  -2 -10 -14  120.02    6.25
  -2 -10 -14  123.31    5.12
  -2 -10 -15   74.94    4.97
   2 -10  15   74.76    6.99
  -2  -9  18    0.32    4.24
   2  -9 -17   19.26    3.28
  -2  -9  17   19.83    4.58
   2  -9 -16   10.93    3.08
  -2  -9  16    5.22    3.94
   2  -9 -15    3.47    2.51
  -2  -9  15   -1.17    3.46
   2  -9 -14   10.30    2.73
  -2  -9  14   13.82    3.62
  -2  -9  13  224.52    9.82
   2  -9 -13  215.31    8.90
   2  -9 -12  336.06   12.23
  -2  -9  12  318.65   12.73
   2  -9 -11  103.73    5.57
   2  -9 -11   92.25    5.10
   2  -9 -10  118.48    6.12
   2  -9 -10  133.35    6.03
   2  -9  -9  527.05   18.29
   2  -9  -9  548.52   18.22
   2  -9  -8    0.46    1.87
   2  -9  -8    0.90    1.90
   2  -9  -7   43.86    3.03
   2  -9  -7   34.85    2.78
   2  -9  -6  172.76    6.60
   2  -9  -6  159.54    6.28
  -2  -9   6  152.00    6.61
   2  -9  -5  712.78   22.72
   2  -9  -5  737.67   23.29
  -2  -9   5  769.24   23.70
  -2  -9   4  213.35    7.14
  -2  -9   4  214.84    8.03
   2  -9  -4  232.31    7.37
   2  -9  -3 2478.31   75.09
  -2  -9   3 2445.07   74.75
  -2  -9   3 2486.15   75.66
   2  -9  -3 2466.71   75.53
  -2  -9   2   19.22    1.81
   2  -9  -2   18.47    1.67
  -2  -9   1  274.05    9.22
   2  -9  -1  261.95    9.00
   2  -9   0  227.00    7.79
  -2  -9   0  229.43    8.00
   2  -9   1  562.64   18.00
   2  -9   1  576.40   18.16
  -2  -9  -1  583.44   18.49
  -2  -9  -2  755.15   24.28
   2  -9   2  813.52   24.35
  -2  -9  -2  784.73   24.99
  -2  -9  -2  817.13   24.60
   2  -9   2  758.36   24.55
  -2  -9  -3  107.23    4.09
   2  -9   3  100.77    3.75
  -2  -9  -3  106.77    3.62
  -2  -9  -3  103.16    4.72
  -2  -9  -3   94.55    4.35
  -2  -9  -4  215.39    8.62
  -2  -9  -4  232.62    7.84
   2  -9   4  221.14    7.52
  -2  -9  -5  103.64    4.52
  -2  -9  -5   93.56    4.97
  -2  -9  -5  101.29    3.99
  -2  -9  -6  256.04   10.12
  -2  -9  -6  264.04    8.86
  -2  -9  -7  566.76   19.91
  -2  -9  -7  580.39   18.43
  -2  -9  -8  123.61    6.57
  -2  -9  -8  128.40    4.98
  -2  -9  -9   61.16    4.91
  -2  -9  -9   62.68    3.12
   2  -9  10  123.98    7.09
  -2  -9 -10  117.74    4.83
   2  -9  11    4.54    3.82
  -2  -9 -11    2.71    1.72
   2  -9  12    4.85    3.82
  -2  -9 -12    3.27    1.70
   2  -9  13   71.90    6.52
  -2  -9 -13   85.90    4.92
  -2  -9 -13   84.33    3.91
  -2  -9 -14   92.98    5.16
  -2  -9 -14   83.67    3.95
   2  -9  14   86.45    6.97
  -2  -9 -15  158.59    7.20
   2  -9  15  148.79    9.25
   2  -9  16   40.12    5.91
  -2  -8  18   87.22    6.62
  -2  -8  17   45.17    4.98
   2  -8 -17   42.55    3.92
  -2  -8  16  270.04   11.61
   2  -8 -16  258.14   10.38
  -2  -8  15    7.81    3.52
   2  -8 -15    5.11    2.63
  -2  -8  14   25.27    4.01
   2  -8 -14   17.75    3.05
  -2  -8  13   81.37    5.41
   2  -8 -13   71.28    4.64
   2  -8 -12   96.41    5.19
  -2  -8  12   97.88    5.78
   2  -8 -11   76.89    4.42
  -2  -8  11   68.07    4.71
   2  -8 -10  453.26   14.86
   2  -8 -10  387.64   14.80
   2  -8  -9  162.17    7.21
   2  -8  -9  187.74    7.25
   2  -8  -8  149.38    6.35
   2  -8  -8  152.47    6.36
   2  -8  -7  167.99    6.80
   2  -8  -7  182.47    6.96
  -2  -8   6   62.75    3.49
   2  -8  -6   54.66    3.18
   2  -8  -6   59.54    3.46
   2  -8  -5   87.54    3.88
  -2  -8   5   95.64    4.40
   2  -8  -4    1.58    0.98
   2  -8  -4    1.35    1.31
  -2  -8   4   -0.33    1.58
  -2  -8   3  179.48    5.60
   2  -8  -3  163.11    6.36
   2  -8  -3  170.34    5.97
  -2  -8   3  179.57    6.56
  -2  -8   2  627.34   20.11
   2  -8  -2  628.57   19.95
  -2  -8   1  210.91    7.25
   2  -8  -1  199.22    7.04
  -2  -8   0  605.40   19.51
   2  -8   0  577.73   19.34
   2  -8   1 1578.39   47.81
   2  -8   1 1542.40   47.96
  -2  -8  -1 1559.83   48.32
  -2  -8  -2 3164.52   93.92
   2  -8   2 3022.11   93.91
  -2  -8  -2 3005.48   94.62
   2  -8   2 3007.78   94.12
  -2  -8  -2 3215.05   94.16
  -2  -8  -3  713.55   22.22
  -2  -8  -3  702.60   21.76
   2  -8   3  712.84   21.49
  -2  -8  -3  703.07   22.48
  -2  -8  -3  667.44   21.37
  -2  -8  -4 1192.16   36.86
  -2  -8  -4 1190.01   36.39
  -2  -8  -4 1254.61   37.45
   2  -8   4 1145.47   36.10
  -2  -8  -5  472.23   14.88
  -2  -8  -5  486.62   16.12
  -2  -8  -5  441.73   15.34
  -2  -8  -6   19.76    2.93
  -2  -8  -6   19.75    1.64
  -2  -8  -7  430.00   15.84
  -2  -8  -7  450.60   14.39
  -2  -8  -8 1390.91   45.12
  -2  -8  -8 1409.80   43.45
  -2  -8  -9  560.15   20.48
  -2  -8  -9  591.69   18.70
   2  -8  10  116.42    6.83
  -2  -8 -10  107.96    4.48
   2  -8  11  150.90    8.31
  -2  -8 -11  156.29    5.90
   2  -8  12   55.57    5.40
  -2  -8 -12   51.26    2.93
   2  -8  13  339.99   14.94
  -2  -8 -13  365.58   12.09
  -2  -8 -14    1.32    2.51
   2  -8  14   -2.65    4.51
  -2  -8 -14    1.67    1.72
   2  -8  15  142.70    8.94
  -2  -8 -15  144.91    6.75
   2  -8  16   -4.07    4.69
  -2  -7  18  164.35    8.73
   2  -7 -17   12.14    3.07
  -2  -7  17   10.36    3.93
   2  -7 -16   97.57    5.55
  -2  -7  16  112.87    6.70
   2  -7 -15   34.96    3.62
  -2  -7  15   37.75    4.44
   2  -7 -14   27.38    3.29
  -2  -7  14   33.29    4.23
   2  -7 -13   40.65    3.67
  -2  -7  13   50.36    4.37
   2  -7 -12    3.95    2.48
  -2  -7  12   -0.94    2.94
   2  -7 -11    2.69    2.31
  -2  -7  11    4.74    2.87
   2  -7 -10   19.67    2.66
   2  -7  -9  575.48   18.45
   2  -7  -9  516.31   18.36
   2  -7  -8  121.97    5.42
   2  -7  -8  120.91    5.41
   2  -7  -7    3.14    1.72
   2  -7  -7    4.79    1.77
   2  -7  -6  435.10   15.00
   2  -7  -6  483.83   15.35
  -2  -7   5  151.06    5.94
   2  -7  -5  140.24    5.44
   2  -7  -4 2496.98   79.09
  -2  -7   4 2568.74   79.53
   2  -7  -4 2669.71   78.91
  -2  -7   3    9.85    0.72
   2  -7  -3    8.27    1.47
  -2  -7   3    7.60    1.64
   2  -7  -3    9.67    1.19
   2  -7  -2   40.89    2.30
  -2  -7   2   39.06    2.37
   2  -7  -1    1.87    1.28
  -2  -7   1    0.16    1.42
  -2  -7   0 1443.11   43.77
   2  -7   0 1416.14   43.58
   2  -7   0 1397.39   43.72
  -2  -7  -1 1625.03   48.06
   2  -7   1 1599.84   47.70
  -2  -7  -1 1477.22   47.61
   2  -7   2  141.72    4.92
  -2  -7  -2  161.83    5.24
   2  -7   2  146.58    5.16
  -2  -7  -2  141.19    5.71
  -2  -7  -2  150.93    5.01
  -2  -7  -3   44.73    2.18
   2  -7   3   47.99    1.90
  -2  -7  -3   51.76    2.64
  -2  -7  -3   51.42    3.07
  -2  -7  -4   90.71    3.43
  -2  -7  -4   85.77    4.48
  -2  -7  -4   86.19    3.85
  -2  -7  -5   98.66    3.75
  -2  -7  -5   98.27    4.88
  -2  -7  -6 1099.28   33.75
  -2  -7  -6 1067.33   35.09
  -2  -7  -7   18.56    2.94
  -2  -7  -7   18.17    1.63
  -2  -7  -8    4.12    2.91
  -2  -7  -8    3.32    1.38
   2  -7   9    5.94    3.18
  -2  -7  -9    4.79    1.48
   2  -7  10  118.96    6.95
  -2  -7 -10  116.54    4.66
   2  -7  11    9.49    3.77
  -2  -7 -11    7.00    1.70
   2  -7  12   22.41    4.35
  -2  -7 -12   23.45    2.09
   2  -7  13   53.07    5.57
  -2  -7 -13   58.54    3.07
   2  -7  14   21.73    5.06
  -2  -7 -14   27.74    3.13
  -2  -7 -14   26.40    2.17
  -2  -7 -15    1.47    2.53
   2  -7  15    8.21    4.54
   2  -7  16    8.03    4.99
  -2  -6  18    6.20    4.08
  -2  -6  17   13.18    4.12
   2  -6 -17   16.75    3.16
  -2  -6  16    2.32    3.63
   2  -6 -16   -2.25    2.81
  -2  -6  15    2.78    3.17
   2  -6 -15    4.47    2.80
  -2  -6  14  122.77    6.88
   2  -6 -14  124.53    6.16
  -2  -6  13   63.83    4.84
   2  -6 -13   58.23    4.15
  -2  -6  12  316.11   12.59
   2  -6 -12  342.62   12.24
  -2  -6  11  417.61   15.26
   2  -6 -11  426.92   14.92
  -2  -6  10   79.68    4.68
   2  -6 -10   81.08    4.40
   2  -6  -9  229.24    8.78
   2  -6  -9  226.32    8.77
   2  -6  -8  286.74   10.88
   2  -6  -8  332.86   11.16
   2  -6  -7  282.12    9.96
   2  -6  -7  280.39   10.13
   2  -6  -6  167.79    6.55
   2  -6  -6  192.96    7.08
  -2  -6   5 2504.23   73.81
   2  -6  -5 2321.11   73.29
   2  -6  -4   12.73    1.38
   2  -6  -4   11.84    1.24
  -2  -6   4   12.38    1.87
  -2  -6   3 2109.68   61.57
   2  -6  -3 2006.04   61.42
   2  -6  -3 1934.79   61.07
  -2  -6   2    6.25    1.41
   2  -6  -2    6.51    1.34
  -2  -6   1    0.50    1.32
   2  -6  -1    1.09    1.24
  -2  -6   0 1270.19   39.24
   2  -6   0 1267.19   39.21
   2  -6   0 1275.20   39.04
   2  -6   1  246.71    8.22
  -2  -6  -1  235.07    8.33
   2  -6   1  246.55    7.97
   2  -6   2  243.31    7.93
  -2  -6  -2  258.51    8.12
  -2  -6  -2  273.83    8.24
   2  -6   2  242.87    8.18
  -2  -6  -2  248.10    8.79
   2  -6   3   83.25    2.86
  -2  -6  -3   83.51    3.14
  -2  -6  -3   88.74    4.02
  -2  -6  -3   82.02    3.53
  -2  -6  -4  296.92    9.44
  -2  -6  -4  303.85   10.54
  -2  -6  -4  277.49    9.82
  -2  -6  -5    6.92    2.15
  -2  -6  -5    8.09    1.08
  -2  -6  -6  107.97    5.49
  -2  -6  -6  107.79    4.02
  -2  -6  -7  230.15    9.09
  -2  -6  -7  217.47    7.46
  -2  -6  -8   75.50    3.21
   2  -6   9  415.23   15.52
  -2  -6  -9  405.23   13.26
   2  -6  10   97.88    6.37
  -2  -6 -10  104.32    4.19
   2  -6  11  736.57   26.46
  -2  -6 -11  764.82   23.96
   2  -6  12    4.28    3.85
  -2  -6 -12    5.66    1.60
   2  -6  13  208.56   10.11
  -2  -6 -13  189.99    6.94
   2  -6  14  142.71    8.37
  -2  -6 -14  128.92    5.04
   2  -6  15   20.40    4.89
  -2  -6 -15   21.36    2.96
   2  -6  16   50.76    6.03
  -2  -5  18    5.50    4.36
  -2  -5  17   99.78    6.80
   2  -5 -17  100.70    5.59
   2  -5 -16   -0.41    2.70
  -2  -5  16   -2.56    3.76
  -2  -5  15   18.22    3.65
   2  -5 -15   18.77    3.07
  -2  -5  14   86.07    5.84
   2  -5 -14  101.90    5.35
  -2  -5  13  177.57    8.25
   2  -5 -13  169.96    7.52
  -2  -5  12   36.62    3.86
   2  -5 -12   34.89    3.32
  -2  -5  11   11.48    2.91
   2  -5 -11   12.21    2.50
  -2  -5  10    6.15    2.50
   2  -5 -10    5.75    2.19
  -2  -5   9  647.63   21.39
   2  -5  -9  636.95   21.23
   2  -5  -8   97.14    4.71
   2  -5  -8   98.99    4.65
   2  -5  -7  796.68   25.52
   2  -5  -7  800.35   25.75
   2  -5  -6  319.30   11.18
   2  -5  -6  345.22   11.51
   2  -5  -5 2650.75   81.06
  -2  -5   4  673.29   20.64
   2  -5  -4  624.76   20.07
   2  -5  -3 4534.02  139.04
   2  -5  -3 4439.18  139.38
  -2  -5   3 4818.57  139.51
   2  -5  -2   61.04    2.96
  -2  -5   2   66.95    3.10
  -2  -5   1 1785.99   53.50
   2  -5  -1 1708.58   53.36
  -2  -5   0  743.72   24.13
   2  -5   0  754.04   23.99
   2  -5   1  541.62   16.94
   2  -5   1  533.17   16.63
  -2  -5  -1  525.75   17.08
  -2  -5  -2 1021.79   32.87
  -2  -5  -2 1002.56   32.23
  -2  -5  -2 1106.67   32.28
   2  -5   2 1063.18   32.25
  -2  -5  -3 1355.47   41.72
  -2  -5  -3 1370.13   41.35
  -2  -5  -3 1297.42   42.20
  -2  -5  -4  489.18   16.51
  -2  -5  -4  494.19   15.82
  -2  -5  -4  493.13   15.39
  -2  -5  -5    4.82    2.47
  -2  -5  -5    1.28    0.93
  -2  -5  -6  543.28   17.93
  -2  -5  -6  512.93   16.34
  -2  -5  -7  403.07   14.66
  -2  -5  -7  407.69   13.04
   2  -5   8    8.17    2.96
  -2  -5  -8   13.41    1.41
   2  -5   9   -1.59    3.26
  -2  -5  -9    1.28    1.24
   2  -5  10   15.20    3.81
  -2  -5 -10   27.11    1.94
   2  -5  11   60.73    5.56
  -2  -5 -11   70.74    3.24
   2  -5  12   24.87    4.28
  -2  -5 -12   32.57    2.21
   2  -5  13    5.23    4.20
  -2  -5 -13    6.16    1.63
   2  -5  14   20.52    4.83
  -2  -5 -14   26.60    2.06
  -2  -5 -15    0.17    2.42
   2  -5  15   -0.38    4.39
   2  -5  16    2.75    4.83
  -2  -4  18  106.75    7.05
   2  -4 -17   37.36    3.82
   2  -4 -17   41.66    4.51
  -2  -4  17   41.99    5.10
   2  -4 -16   43.90    3.95
   2  -4 -16   45.20    4.56
  -2  -4  16   46.12    4.84
  -2  -4  15   60.14    5.28
   2  -4 -15   71.83    4.64
  -2  -4  14  122.26    6.73
   2  -4 -14  121.82    6.07
  -2  -4  13    9.80    3.67
   2  -4 -13    3.71    2.69
  -2  -4  12  124.33    6.39
   2  -4 -12  124.08    6.00
  -2  -4  11   75.58    4.62
   2  -4 -11   69.26    4.24
  -2  -4  10   -0.91    2.37
   2  -4 -10   -0.84    2.07
  -2  -4   9  561.41   18.99
   2  -4  -9  568.17   18.95
  -2  -4   8  205.48    8.10
   2  -4  -8  221.66    8.22
   2  -4  -7   96.86    4.52
   2  -4  -7  104.16    4.66
   2  -4  -6   14.32    1.78
   2  -4  -6   15.52    2.06
   2  -4  -5  657.98   20.78
   2  -4  -4   57.08    2.51
  -2  -4   3 1922.15   55.87
   2  -4  -3 1785.20   55.75
   2  -4  -3 1779.75   55.29
   2  -4  -2  406.40   12.97
  -2  -4   2  396.88   13.05
  -2  -4   1 1181.26   35.79
   2  -4  -1 1142.31   35.68
   2  -4   0  103.99    3.77
   2  -4   0   98.27    3.59
   2  -4   1  128.55    4.57
   2  -4   1  114.72    4.13
  -2  -4  -1  125.65    4.69
   2  -4   2  309.87   10.00
  -2  -4  -2  318.31    9.98
  -2  -4  -2  331.38   10.77
  -2  -4  -3  274.55    8.98
  -2  -4  -3  296.39    9.35
  -2  -4  -3  295.04   10.05
  -2  -4  -4   24.95    1.30
  -2  -4  -4   23.55    2.52
  -2  -4  -5   13.79    1.10
  -2  -4  -5   11.44    2.48
  -2  -4  -6  825.21   26.86
  -2  -4  -6  817.24   25.35
   2  -4   7  612.75   20.71
  -2  -4  -7  585.76   18.55
   2  -4   8   27.21    3.69
  -2  -4  -8   30.82    1.83
  -2  -4  -9  308.41   10.20
   2  -4   9  307.94   12.54
  -2  -4 -10   13.95    1.62
   2  -4  10    7.03    3.37
  -2  -4 -11  302.42   10.02
   2  -4  11  281.74   12.45
   2  -4  12  128.80    7.65
  -2  -4 -12  134.38    5.10
   2  -4  13  187.55    9.77
  -2  -4 -13  198.26    6.96
   2  -4  14    7.95    4.55
  -2  -4 -14   10.74    1.64
  -2  -4 -15   20.84    2.76
   2  -4  15   24.38    4.90
   2  -4  16   15.46    5.06
  -2  -3  18   13.54    4.24
  -2  -3  17   58.67    5.66
   2  -3 -17   74.43    4.73
   2  -3 -17   74.63    5.54
  -2  -3  16  157.05    7.92
   2  -3 -16  151.98    6.96
   2  -3 -16  131.31    7.37
  -2  -3  15  161.07    7.97
   2  -3 -15  134.99    6.72
  -2  -3  14   82.90    5.45
   2  -3 -14   77.02    4.84
   2  -3 -13  303.55   11.66
  -2  -3  13  315.61   12.20
  -2  -3  12    1.30    2.77
   2  -3 -12    0.75    2.30
  -2  -3  11    3.96    2.67
   2  -3 -11    2.86    2.25
  -2  -3  10    1.06    2.27
   2  -3 -10    0.34    1.99
  -2  -3   9  140.33    6.21
   2  -3  -9  136.44    6.14
   2  -3  -8  185.90    7.45
  -2  -3   8  188.01    7.30
   2  -3  -7 3006.28   91.11
  -2  -3   7 2924.18   90.89
   2  -3  -6 1077.71   32.01
   2  -3  -6  961.40   31.53
   2  -3  -5   53.30    2.54
   2  -3  -4 1855.39   56.67
   2  -3  -3 1472.65   43.73
  -2  -3   3 1507.77   43.81
   2  -3  -3 1357.34   43.16
  -2  -3   2 2277.49   69.20
   2  -3  -2 2248.72   69.14
   2  -3  -1 3534.92  105.28
   2  -3  -1 3379.09  105.23
   2  -3  -1 3377.16  105.26
  -2  -3   1 3594.76  105.39
   2  -3   0   17.75    1.41
   2  -3   0   17.87    1.22
   2  -3   1  669.48   20.41
  -2  -3  -1  651.33   20.94
  -2  -3  -2 2539.10   82.84
   2  -3   2 2749.18   82.07
  -2  -3  -3   95.87    3.18
  -2  -3  -3   96.38    3.57
  -2  -3  -3   88.21    4.22
  -2  -3  -4  429.12   14.10
  -2  -3  -4  407.89   12.79
  -2  -3  -5  400.35   13.55
  -2  -3  -5  381.28   12.07
  -2  -3  -6  151.47    5.16
   2  -3   7  387.48   13.44
  -2  -3  -7  337.85   11.11
   2  -3   8    2.83    2.82
  -2  -3  -8    1.84    1.10
   2  -3   9   24.84    3.80
  -2  -3  -9   30.16    1.93
   2  -3  10   74.04    5.54
  -2  -3 -10   66.13    3.06
   2  -3  11   43.65    5.04
  -2  -3 -11   49.80    2.60
   2  -3  12   55.70    5.43
  -2  -3 -12   54.89    2.77
  -2  -3 -13  118.46    4.59
   2  -3  13  112.25    7.44
  -2  -3 -14  112.18    4.42
   2  -3  14  117.96    7.70
  -2  -3 -15    8.06    2.38
   2  -3  15    4.83    4.34
   2  -3  16   -4.62    5.09
  -2  -2  18   -0.30    4.34
   2  -2 -17   -1.82    3.03
  -2  -2  17    3.17    4.11
   2  -2 -17   -1.03    3.51
   2  -2 -16   -0.62    2.73
  -2  -2  16    1.65    3.45
   2  -2 -16    1.81    3.17
   2  -2 -15   76.58    5.41
   2  -2 -15   88.16    5.09
  -2  -2  15   72.35    5.63
   2  -2 -14   63.14    4.45
  -2  -2  14   69.56    5.09
  -2  -2  13  482.45   17.61
   2  -2 -13  503.29   17.26
   2  -2 -12   25.00    3.03
  -2  -2  12   22.10    3.26
   2  -2 -11  330.26   12.26
  -2  -2  11  343.53   12.55
   2  -2 -10  125.41    5.81
  -2  -2  10  128.94    5.98
   2  -2  -9   31.11    2.97
  -2  -2   9   35.90    2.93
   2  -2  -8  121.46    5.65
  -2  -2   8  139.88    5.80
   2  -2  -7  184.22    7.24
  -2  -2   7  184.63    6.96
  -2  -2   6   45.72    2.74
   2  -2  -5 2506.36   76.58
   2  -2  -4 2565.20   78.10
   2  -2  -3 1129.79   34.48
   2  -2  -2 1554.84   48.97
  -2  -2   2 1642.39   49.05
   2  -2  -1 5128.91  157.53
   2  -2  -1 5111.08  157.64
  -2  -2   1 5180.09  157.69
  -2  -2   1 5289.41  157.70
   2  -2  -1 5294.17  157.64
   2  -2   0   38.50    1.88
   2  -2   0   34.10    1.58
   2  -2   1 7894.91  238.30
  -2  -2  -1 7801.35  238.89
  -2  -2  -2 3174.53   97.07
  -2  -2  -3  180.13    6.65
  -2  -2  -3  170.85    5.79
  -2  -2  -4   90.75    4.39
  -2  -2  -4   92.97    3.10
  -2  -2  -5  418.24   13.05
  -2  -2  -6  218.15    7.13
  -2  -2  -7 1696.47   51.58
   2  -2   7 1641.39   53.36
  -2  -2  -8    1.00    1.09
   2  -2   8  149.62    5.92
   2  -2   9  676.39   22.88
  -2  -2  -9  652.13   20.69
   2  -2  10   35.97    4.46
  -2  -2 -10   16.06    1.71
   2  -2  11   57.08    5.16
  -2  -2 -11   54.21    2.75
   2  -2  12    1.27    3.87
  -2  -2 -12    5.20    1.49
   2  -2  13   47.60    5.19
  -2  -2 -13   53.26    2.74
  -2  -2 -14   25.73    2.97
  -2  -2 -14   24.61    2.01
   2  -2  15   -0.37    4.24
  -2  -2 -15    1.27    2.12
   2  -2  16   31.04    5.61
  -2  -1  18   -2.58    3.95
   2  -1 -17   90.37    5.39
  -2  -1  17  102.51    6.60
   2  -1 -17  102.53    6.06
   2  -1 -16   -0.83    2.75
  -2  -1  16   -0.82    3.56
   2  -1 -16    0.75    3.25
  -2  -1  15  402.22   14.88
   2  -1 -15  374.69   14.05
   2  -1 -15  382.52   14.55
  -2  -1  14    9.01    3.18
   2  -1 -14   10.76    2.79
   2  -1 -14   12.25    3.15
  -2  -1  13  238.05    9.75
   2  -1 -13  223.19    9.27
  -2  -1  12    9.41    2.95
   2  -1 -12   14.77    2.64
  -2  -1  11    8.76    2.67
   2  -1 -11   11.55    2.65
  -2  -1  10  178.53    7.66
   2  -1 -10  199.40    7.79
  -2  -1   9    0.15    1.96
   2  -1  -9   -0.32    2.19
  -2  -1   8  870.46   27.89
  -2  -1   7  498.02   16.36
  -2  -1   6 1340.28   41.56
  -2  -1   5    9.76    1.39
  -2  -1   4    1.21    0.98
  -2  -1   1 3475.32  104.71
  -2  -1   1 3416.50  104.72
   2  -1  -1 3454.32  104.71
   2  -1  -1 3436.45  104.52
   2  -1   0    7.24    1.02
  -2  -1   0    7.19    1.04
   2  -1   0    7.90    0.86
   2  -1   0    6.77    0.80
   2  -1   0    7.17    0.97
  -2  -1  -1 2683.78   81.95
  -2  -1  -2 1028.72   26.06
  -2  -1  -2  761.32   24.98
  -2  -1  -3  271.84    8.66
   2  -1   3  272.21    9.63
  -2  -1  -4  457.12   14.06
  -2  -1  -5   25.90    1.31
  -2  -1  -6  659.40   20.45
  -2  -1  -7 1167.55   36.05
   2  -1   7 1189.04   37.94
  -2  -1  -8   38.73    2.04
   2  -1   8   36.76    3.96
  -2  -1  -9   49.24    2.47
   2  -1   9   46.19    4.26
  -2  -1 -10  321.44   10.63
   2  -1  10  319.00   13.01
  -2  -1 -11    4.78    1.43
   2  -1  11    4.44    3.55
   2  -1  12   -0.63    3.82
  -2  -1 -12    1.86    1.33
   2  -1  13    2.66    3.97
  -2  -1 -13    6.00    2.33
  -2  -1 -13    2.47    1.49
   2  -1  14  157.24    8.93
  -2  -1 -14  162.10    5.87
  -2  -1 -14  164.45    6.76
   2  -1  15    7.31    4.29
   2  -1  16   14.46    4.99
  -2   0  18   48.31    5.11
   2   0 -17   -1.46    3.41
  -2   0  17   -1.68    4.05
   2   0 -17   -1.24    2.94
   2   0 -16   73.86    5.14
  -2   0  16   69.07    5.46
   2   0 -16   71.67    4.75
  -2   0  15   -1.80    3.63
   2   0 -15    0.95    3.18
   2   0 -15   -0.63    2.84
  -2   0  14   45.26    4.41
   2   0 -14   41.26    4.24
   2   0 -14   39.62    3.73
  -2   0  13    4.72    3.55
   2   0 -13   12.81    3.64
   2   0 -12   -0.19    2.42
  -2   0  12    0.82    2.68
   2   0 -11   -2.55    2.43
  -2   0  11   -0.56    2.54
  -2   0  10    7.57    2.41
  -2   0   9    1.34    1.91
  -2   0   8   52.88    3.69
  -2   0   7    3.13    1.77
  -2   0   6    0.09    1.53
  -2   0   5   -1.22    1.10
  -2   0   4 1245.45   38.16
  -2   0   2 1440.31   44.19
   2   0  -1   -0.51    0.61
   2   0  -1    0.19    0.90
   2   0  -1    0.52    0.95
   2   0   0 2139.42   66.27
   2   0   0 2162.13   66.27
   2   0   0 2238.47   66.13
  -2   0   0 2136.93   66.26
   2   0   1    0.53    0.71
   2   0   1   -2.26    1.59
  -2   0  -2 5595.43  168.78
   2   0   2 5482.55  169.60
  -2   0  -3    7.89    0.91
   2   0   3    7.44    1.99
  -2   0  -5   -0.56    0.70
  -2   0  -6 2706.03   82.34
   2   0   7   78.70    5.32
  -2   0  -7   18.78    2.06
   2   0   8 1832.55   58.85
  -2   0  -8 1866.66   56.96
   2   0   9   18.08    3.68
  -2   0  -9   11.87    1.73
   2   0  10  513.93   18.96
  -2   0 -10  524.81   16.72
   2   0  11   -1.17    3.44
  -2   0 -11   -1.37    1.51
  -2   0 -12    0.08    1.37
  -2   0 -12    2.32    2.08
   2   0  12    0.62    3.48
   2   0  13   -2.95    3.90
  -2   0 -13    0.56    2.02
  -2   0 -13   -1.60    1.54
  -2   0 -14   16.71    2.57
  -2   0 -14    8.21    1.63
   2   0  14   10.74    4.42
   2   0  15   -2.91    4.03
   2   0  16   27.94    5.30
  -2   1  18   -7.40    4.03
   2   1 -17   82.91    5.14
  -2   1  17   83.67    6.00
  -2   1  16   -3.21    3.56
   2   1 -16    0.47    2.98
   2   1 -16   -1.27    2.70
  -2   1  15  389.90   15.06
   2   1 -15  407.47   14.80
   2   1 -15  392.56   14.48
  -2   1  14    6.49    3.32
   2   1 -14   10.85    3.15
   2   1 -14   10.47    2.84
  -2   1  13  226.62    9.79
   2   1 -13  243.50    9.75
   2   1 -13  234.18    9.62
  -2   1  12    9.65    2.79
   2   1 -12   13.41    2.88
   2   1 -12   11.80    2.72
  -2   1  11   12.62    2.84
  -2   1  10  188.19    7.64
  -2   1   9    0.88    1.88
  -2   1   8  957.03   30.45
  -2   1   7  487.17   16.04
  -2   1   6 1354.43   41.94
  -2   1   5    6.57    1.25
  -2   1   4    1.77    0.90
  -2   1   3 1841.76   56.38
  -2   1   2 1054.88   32.39
   2   1  -2 1046.67   32.53
  -2   1   1 3391.36  105.91
   2   1  -1 3434.00  105.96
   2   1  -1 3476.84  105.93
   2   1  -1 3438.10  105.64
   2   1  -1 3604.95  105.64
   2   1   0    8.69    1.06
   2   1   0    6.94    1.07
   2   1   0    7.51    0.85
   2   1   1 2783.37   84.52
   2   1   1 2768.15   84.81
   2   1   1 2780.49   84.35
   2   1   2 1029.35   32.21
   2   1   3  276.85    9.76
  -2   1  -6  615.13   19.18
  -2   1  -7 1185.33   36.11
   2   1   7 1123.80   37.73
  -2   1  -8   39.18    2.12
   2   1   8   32.44    3.64
  -2   1  -9   46.95    2.50
   2   1   9   43.52    4.21
  -2   1 -10  301.98   10.24
   2   1  10  326.05   12.68
   2   1  11    3.46    3.53
  -2   1 -11    5.54    1.49
  -2   1 -11    4.65    1.92
  -2   1 -12    0.67    1.37
   2   1  12    1.23    3.62
  -2   1 -12    1.90    1.77
  -2   1 -13    4.59    1.51
   2   1  13    0.65    3.58
  -2   1 -13    2.95    1.93
  -2   1 -14  159.05    5.68
  -2   1 -14  145.70    6.24
   2   1  14  162.85    8.76
   2   1  15    6.49    4.20
   2   1  16   22.98    5.17
  -2   2  18    0.28    4.13
   2   2 -17    2.54    2.96
  -2   2  17   -7.93    4.21
   2   2 -16    0.43    2.83
   2   2 -16    4.14    2.92
  -2   2  16   -0.26    3.40
   2   2 -15   87.50    5.34
   2   2 -15   94.12    5.46
   2   2 -14   71.49    4.71
  -2   2  14   65.05    4.97
   2   2 -14   70.14    4.63
   2   2 -13  515.77   17.52
  -2   2  13  502.58   17.61
   2   2 -13  464.75   17.20
   2   2 -12   19.92    3.10
  -2   2  12   21.99    3.16
  -2   2  11  339.26   12.49
   2   2 -11  343.93   12.62
  -2   2  10  119.66    5.59
   2   2 -10  119.78    5.73
  -2   2   9   33.87    2.77
   2   2  -9   32.03    2.89
  -2   2   8  108.54    4.82
  -2   2   7  175.51    6.67
  -2   2   6   47.79    2.59
  -2   2   5 2421.72   73.94
  -2   2   4 2654.64   77.45
  -2   2   4 2464.91   77.13
  -2   2   3 1164.97   35.88
  -2   2   2 1577.52   47.13
   2   2  -2 1491.62   47.26
  -2   2   1 5282.16  157.62
   2   2  -1 5362.24  157.68
  -2   2   1 5000.91  157.51
   2   2  -1 5200.89  157.39
   2   2   0   36.51    1.85
  -2   2   0   36.03    1.76
   2   2   0   38.44    1.74
   2   2   0   35.68    1.79
   2   2   1 8179.46  248.27
   2   2   1 8297.14  247.91
   2   2   1 8057.59  247.99
   2   2   2 3072.20   96.54
   2   2   2 3194.66   95.94
   2   2   3  182.43    6.89
   2   2   7 1741.02   55.04
   2   2   8   -0.90    2.93
  -2   2  -8   83.71    3.06
  -2   2  -9  682.20   20.72
  -2   2  -9  627.41   20.85
   2   2   9  637.89   22.58
   2   2  10   10.64    3.43
  -2   2 -10   20.30    1.93
   2   2  11   55.97    4.96
  -2   2 -11   52.88    3.15
  -2   2 -11   59.41    2.91
   2   2  12    2.44    3.49
  -2   2 -12    1.63    1.77
  -2   2 -12    3.29    1.44
   2   2  13   49.86    5.30
  -2   2 -13   54.37    2.81
  -2   2 -13   49.84    3.19
   2   2  14   23.68    4.78
  -2   2 -14   31.12    2.29
  -2   2 -14   31.80    2.64
   2   2  15    0.36    4.24
   2   2  16   28.89    5.40
  -2   3  18   20.80    4.26
   2   3 -17   83.11    5.15
  -2   3  17   68.35    5.61
   2   3 -16  150.43    7.16
  -2   3  16  152.95    7.71
   2   3 -16  151.28    7.27
   2   3 -15  156.64    7.50
  -2   3  15  157.99    7.93
   2   3 -15  172.37    7.74
   2   3 -14   78.05    4.98
   2   3 -14   84.96    5.09
  -2   3  14   81.90    5.31
  -2   3  13  321.19   12.14
   2   3 -13  303.55   11.91
   2   3 -13  311.49   11.87
  -2   3  12   -1.02    2.58
   2   3 -12    2.55    2.62
  -2   3  11    3.51    2.49
   2   3 -11    6.74    2.66
  -2   3  10    0.99    2.12
   2   3 -10    3.87    2.24
   2   3  -9  154.94    6.47
  -2   3   9  140.49    6.21
   2   3  -8  204.05    7.74
  -2   3   8  187.39    7.35
   2   3  -7 2958.55   90.18
  -2   3   7 2908.57   89.84
   2   3  -6 1098.26   32.81
  -2   3   6  994.70   32.29
  -2   3   5   46.39    2.36
  -2   3   5   56.10    2.52
  -2   3   4 1834.67   56.85
  -2   3   4 1873.78   56.68
  -2   3   3 1506.33   46.16
  -2   3   2 2302.43   68.22
  -2   3   2 2131.34   68.36
   2   3  -2 2263.57   68.40
   2   3  -1 3523.68  103.41
  -2   3   1 3434.13  103.32
  -2   3   1 3254.67  103.34
  -2   3   0   21.29    1.46
   2   3   0   19.24    1.54
   2   3   0   22.57    1.51
   2   3   0   19.27    1.45
   2   3   1  704.98   21.33
   2   3   1  696.46   21.54
   2   3   1  669.06   21.52
   2   3   1  708.64   21.87
   2   3   2 2365.86   78.26
   2   3   2 2566.96   77.42
  -2   3  -2 2559.25   77.42
   2   3   2 2594.34   77.66
  -2   3  -3   97.40    3.19
   2   3   3   97.73    4.31
   2   3   3   91.37    3.21
  -2   3  -4  451.53   14.01
  -2   3  -5  394.86   12.40
  -2   3  -6  161.54    5.57
   2   3   7  332.45   13.57
  -2   3  -7  391.89   12.22
  -2   3  -8    2.81    1.30
   2   3   8   -0.67    2.85
  -2   3  -9   30.14    2.18
  -2   3  -9   29.13    2.07
  -2   3 -10   71.70    3.41
  -2   3 -10   76.10    3.54
   2   3  10   69.21    5.10
  -2   3 -11   45.72    2.62
  -2   3 -11   46.63    2.79
   2   3  11   51.00    4.76
  -2   3 -12   50.26    2.72
  -2   3 -12   50.80    2.92
   2   3  12   41.90    4.74
  -2   3 -13  116.72    4.55
   2   3  13  117.85    7.22
  -2   3 -13  102.44    4.73
  -2   3 -14  116.45    4.57
  -2   3 -14  107.15    4.81
   2   3  14  114.34    7.38
   2   3  15    3.95    4.09
   2   3  16   -5.20    4.76
  -2   4  18  109.98    7.01
   2   4 -17   41.05    4.07
  -2   4  17   32.59    4.61
   2   4 -16   54.12    4.13
  -2   4  16   50.89    4.75
   2   4 -16   40.38    3.96
  -2   4  15   66.93    4.09
  -2   4  15   62.20    5.06
   2   4 -15   65.90    4.74
   2   4 -15   77.39    5.04
  -2   4  14  127.45    6.51
   2   4 -14  122.30    6.22
   2   4 -14  117.15    6.23
   2   4 -13   11.88    3.09
  -2   4  13    1.71    2.92
   2   4 -12  120.27    6.01
  -2   4  12  124.14    6.10
   2   4 -11   72.78    4.36
  -2   4  11   68.56    4.28
  -2   4  10    0.66    2.14
   2   4 -10   -2.21    2.08
  -2   4   9  561.37   18.92
   2   4  -9  576.62   19.05
  -2   4   8  221.75    8.33
   2   4  -8  234.03    8.64
   2   4  -7   99.46    4.74
  -2   4   7  102.53    4.39
   2   4  -6   20.13    2.25
  -2   4   6   15.12    1.56
  -2   4   6   18.07    1.77
  -2   4   5  692.09   21.34
   2   4  -5  655.67   21.74
  -2   4   5  682.76   21.33
  -2   4   4   56.89    2.48
  -2   4   3 1837.98   56.92
  -2   4   3 1859.53   56.56
  -2   4   2  390.64   12.90
   2   4  -2  391.85   12.91
  -2   4   2  412.72   12.69
  -2   4   1 1146.38   34.88
  -2   4   1 1098.21   34.85
   2   4  -1 1155.28   34.92
   2   4   0  103.92    3.82
  -2   4   0  100.76    3.85
   2   4   0  100.81    3.82
   2   4   1  124.73    4.23
   2   4   1  119.08    4.75
   2   4   1  122.85    4.52
   2   4   1  126.44    4.41
   2   4   2  317.82   10.81
   2   4   2  312.38   10.20
  -2   4  -2  329.79   10.06
   2   4   2  318.02   10.07
  -2   4  -3  295.83    9.50
   2   4   3  311.89    9.64
   2   4   3  292.95   10.45
   2   4   3  302.36    9.54
   2   4   4   24.09    1.37
  -2   4  -4   26.13    1.33
  -2   4  -5   12.77    0.96
  -2   4  -6  771.58   23.90
  -2   4  -7  546.18   17.48
   2   4   7  583.58   19.21
  -2   4  -8   24.83    1.76
   2   4   8   25.58    3.38
  -2   4  -9  279.15    9.49
   2   4   9  283.69   11.37
   2   4  10    9.77    3.44
  -2   4 -10    9.94    1.69
  -2   4 -10   14.70    1.85
   2   4  11  265.92   11.33
  -2   4 -11  275.32    9.22
  -2   4 -11  256.72    9.17
  -2   4 -12  120.36    4.90
  -2   4 -12  121.95    4.97
  -2   4 -13  198.61    7.19
   2   4  13  198.68    9.72
  -2   4 -13  191.40    7.05
  -2   4 -14    9.42    1.77
  -2   4 -14   13.34    2.04
   2   4  14    8.21    4.21
  -2   4 -14   12.62    1.71
   2   4  15   11.02    4.16
   2   4  16    2.54    4.40
  -2   5  18    2.55    3.87
  -2   5  17   97.04    6.37
   2   5 -17  104.18    5.82
  -2   5  16   -2.09    3.73
   2   5 -16   -1.70    2.76
   2   5 -16    1.55    2.83
  -2   5  15   16.36    2.52
   2   5 -15   10.06    2.93
  -2   5  15   12.62    3.60
  -2   5  14   80.97    4.41
   2   5 -14   89.86    5.19
  -2   5  14   91.65    5.50
  -2   5  13  151.97    6.35
  -2   5  13  156.07    7.26
   2   5 -13  157.15    7.08
  -2   5  12   31.32    3.43
   2   5 -12   32.21    3.31
  -2   5  11   13.58    2.72
   2   5 -11   12.33    2.62
  -2   5  10    7.67    2.27
   2   5 -10    5.85    2.12
   2   5  -9  638.25   21.04
  -2   5   9  634.61   20.92
  -2   5   8  104.08    4.25
   2   5  -8  106.01    4.91
  -2   5   8   98.47    4.59
  -2   5   7  735.62   24.10
  -2   5   7  780.45   24.44
   2   5  -7  803.66   24.77
  -2   5   6  316.63   10.64
  -2   5   6  326.17   10.88
   2   5  -6  336.94   11.26
  -2   5   5 2868.21   86.02
  -2   5   5 2756.41   86.14
   2   5  -5 2838.07   86.54
  -2   5   4  602.98   19.68
  -2   5   4  618.54   19.18
  -2   5   3 4431.82  139.91
  -2   5   3 4695.02  139.53
   2   5  -2   65.03    3.01
  -2   5   2   63.34    2.97
  -2   5   1 1716.43   52.26
   2   5  -1 1761.26   52.32
  -2   5   1 1647.52   52.23
  -2   5   0  839.60   25.88
   2   5   0  824.95   25.86
   2   5   1  556.46   17.72
   2   5   1  593.45   17.53
   2   5   2 1015.31   31.05
  -2   5  -2 1026.23   31.01
   2   5   2  986.97   31.01
   2   5   2 1022.41   31.72
   2   5   3 1375.65   42.12
  -2   5  -3 1349.56   42.10
   2   5   3 1445.18   43.06
   2   5   3 1386.69   42.13
   2   5   4  484.90   15.58
  -2   5  -4  511.21   15.54
   2   5   4  493.34   15.52
  -2   5  -5    0.06    0.64
   2   5   5    0.30    1.05
  -2   5  -5   -0.05    0.91
  -2   5  -6  497.04   15.53
  -2   5  -7  390.73   12.50
   2   5   7  395.96   14.22
  -2   5  -8   11.24    1.35
   2   5   8   13.77    2.98
  -2   5  -9   -1.86    1.39
   2   5   9   -0.49    2.97
  -2   5 -10   22.45    1.94
   2   5  10   25.81    3.85
   2   5  11   77.51    5.70
  -2   5 -11   66.46    3.31
  -2   5 -11   71.27    3.49
   2   5  12   27.40    4.38
  -2   5 -12   35.45    2.34
  -2   5 -12   33.24    2.41
   2   5  13    6.47    3.54
  -2   5 -13    6.92    1.80
  -2   5 -13    6.25    1.71
  -2   5 -14   25.13    2.16
   2   5  14   28.93    4.69
  -2   5 -14   29.48    2.23
  -2   5 -14   28.70    2.16
   2   5  15   -1.74    4.21
   2   5  16    8.23    4.22
  -2   6  18    4.25    3.84
  -2   6  17   21.44    4.22
   2   6 -17   17.26    3.35
  -2   6  16    4.76    3.42
   2   6 -16   -2.92    2.96
   2   6 -16   -0.64    3.04
   2   6 -15   -0.22    3.13
   2   6 -15    0.82    2.66
  -2   6  15    3.99    3.25
  -2   6  15    0.13    2.08
   2   6 -14  112.56    5.92
  -2   6  14  130.92    6.54
  -2   6  14  114.15    5.16
  -2   6  13   51.07    4.21
   2   6 -13   56.60    4.01
  -2   6  13   48.15    3.20
   2   6 -12  298.04   11.59
  -2   6  12  305.02   10.87
  -2   6  11  399.22   13.98
   2   6 -11  412.54   13.98
  -2   6  11  371.55   13.08
  -2   6  10   82.44    4.36
   2   6 -10   71.97    4.23
  -2   6  10   71.24    3.49
  -2   6   9  216.87    8.35
   2   6  -9  219.77    8.48
  -2   6   9  218.59    7.74
  -2   6   8  316.82   10.93
   2   6  -8  302.98   11.03
  -2   6   8  308.73   10.35
  -2   6   7  266.14    9.49
   2   6  -7  266.86    9.68
  -2   6   7  274.04    9.03
  -2   6   6  176.92    6.57
  -2   6   6  178.66    6.20
   2   6  -6  185.81    6.91
   2   6  -5 2531.42   75.64
  -2   6   5 2424.03   75.00
  -2   6   4   14.42    1.75
  -2   6   4   14.38    1.24
  -2   6   3 1950.66   58.26
  -2   6   3 1860.84   57.79
  -2   6   2    6.69    1.48
   2   6  -2    7.40    1.52
   2   6  -1    0.34    1.39
  -2   6   1    0.64    1.40
  -2   6   1    1.18    1.35
   2   6   0 1265.27   39.51
  -2   6   0 1294.48   39.48
  -2   6  -1  259.76    8.76
   2   6   1  272.81    8.52
   2   6   1  273.67    8.76
   2   6   2  232.26    7.69
  -2   6  -2  234.13    7.67
   2   6   2  242.63    8.29
   2   6   3   90.36    3.25
  -2   6  -3   86.97    3.20
   2   6   3   81.57    3.98
   2   6   3   82.50    3.07
  -2   6  -4  285.80    9.28
  -2   6  -4  293.49    8.96
   2   6   4  280.55    9.13
   2   6   4  281.27    9.35
  -2   6  -5    7.36    1.13
  -2   6  -5    7.33    0.78
   2   6   5    8.58    0.97
   2   6   5    9.56    1.25
   2   6   6  108.12    3.88
  -2   6  -6  114.43    4.08
  -2   6  -6  104.52    3.80
  -2   6  -7  212.40    7.09
   2   6   7  221.42    8.89
  -2   6  -8   68.72    2.88
   2   6   8   69.43    4.66
  -2   6  -9  384.25   12.56
   2   6   9  406.15   14.70
  -2   6 -10   94.77    3.87
   2   6  10  103.38    6.18
  -2   6 -11  675.09   21.87
   2   6  11  760.09   24.51
  -2   6 -12    8.88    1.58
   2   6  12    2.44    3.49
  -2   6 -12    5.53    1.70
  -2   6 -13  192.34    7.07
  -2   6 -13  196.53    6.87
   2   6  13  184.65    9.40
  -2   6 -13  184.03    6.79
   2   6  14  128.99    7.80
  -2   6 -14  125.99    5.08
  -2   6 -14  121.56    4.89
  -2   6 -14  135.53    4.98
   2   6  15   23.02    4.59
   2   6  16   62.96    6.04
  -2   7  18  175.74    8.89
  -2   7  17   11.52    3.86
   2   7 -17   14.42    3.31
  -2   7  16   99.53    6.13
   2   7 -16   97.08    5.49
   2   7 -16  102.42    5.82
   2   7 -15   42.19    3.76
  -2   7  15   38.69    4.20
   2   7 -14   24.89    3.11
  -2   7  14   27.06    2.37
  -2   7  14   33.96    3.90
  -2   7  13   37.30    2.65
  -2   7  13   41.90    3.90
   2   7 -13   41.59    3.62
   2   7 -12    3.46    2.48
  -2   7  12   -0.20    2.62
  -2   7  12    1.77    1.61
  -2   7  11    5.33    2.40
   2   7 -11    0.70    2.39
  -2   7  11    5.20    1.67
  -2   7  10   17.33    2.59
   2   7 -10   15.94    2.60
  -2   7  10   14.99    1.76
  -2   7   9  541.76   18.02
   2   7  -9  546.69   18.02
  -2   7   9  525.36   17.11
  -2   7   8  123.84    5.23
   2   7  -8  122.87    5.33
  -2   7   8  118.83    4.55
  -2   7   7    2.10    1.05
  -2   7   7    2.59    1.66
   2   7  -7    3.49    1.86
   2   7  -6  432.81   14.82
  -2   7   6  450.78   14.13
  -2   7   5  134.06    5.64
  -2   7   5  138.58    4.87
   2   7  -5  147.47    5.63
  -2   7   4 2512.35   76.36
  -2   7   4 2494.77   76.99
  -2   7   3    8.21    1.54
  -2   7   2   39.44    2.26
   2   7  -2   38.87    2.27
  -2   7   1   -0.42    1.29
  -2   7   1    0.41    1.27
   2   7  -1   -0.07    1.32
  -2   7   0 1506.60   45.69
   2   7   0 1491.12   45.56
   2   7   0 1449.46   45.75
   2   7   1 1681.24   50.90
   2   7   1 1539.47   50.93
  -2   7  -1 1620.41   50.86
   2   7   1 1739.92   50.67
  -2   7  -2  139.03    4.98
   2   7   2  146.78    5.04
   2   7   2  141.65    5.57
   2   7   3   44.26    2.89
   2   7   3   48.92    2.20
  -2   7  -3   46.65    2.15
  -2   7  -4   93.10    3.49
  -2   7  -4   92.01    3.10
   2   7   4   92.06    3.54
   2   7   4   84.17    3.17
   2   7   5   89.81    3.33
   2   7   5   96.39    3.74
  -2   7  -5   96.85    3.30
  -2   7  -5   96.84    3.67
   2   7   6 1026.78   32.91
  -2   7  -6 1108.94   33.25
  -2   7  -6 1089.94   32.92
   2   7   6 1089.74   33.43
   2   7   7   19.30    1.34
   2   7   7   18.05    3.04
  -2   7  -7   17.46    1.33
  -2   7  -7   22.79    1.67
   2   7   8    4.98    1.09
  -2   7  -8    2.05    1.11
   2   7   8    7.38    2.85
   2   7   9    5.58    1.23
   2   7   9    5.62    3.00
  -2   7  -9    2.21    1.27
  -2   7 -10  110.09    4.18
   2   7  10  110.90    6.43
   2   7  10  102.23    4.06
   2   7  11    8.25    1.44
  -2   7 -11    5.06    1.64
   2   7  11    4.84    3.17
  -2   7 -11    6.58    1.51
  -2   7 -12   23.66    2.34
   2   7  12   26.80    1.89
   2   7  12   26.79    4.18
  -2   7 -12   25.80    2.17
  -2   7 -12   25.15    2.01
  -2   7 -13   54.82    3.16
   2   7  13   56.85    5.46
  -2   7 -13   52.50    2.80
  -2   7 -13   58.44    3.00
  -2   7 -14   23.08    2.02
  -2   7 -14   24.87    2.26
   2   7  14   17.41    4.22
  -2   7 -14   18.91    1.84
   2   7  15    4.15    3.93
   2   7  16    6.48    4.52
  -2   8  17   43.11    4.63
   2   8 -17   39.22    4.14
   2   8 -16  249.22    9.89
  -2   8  16  263.29   10.79
   2   8 -16  236.43   10.17
  -2   8  15    6.02    3.12
   2   8 -15    5.50    2.69
  -2   8  14   14.43    3.33
  -2   8  14   17.04    1.95
   2   8 -14   21.13    2.97
  -2   8  13   76.61    4.86
   2   8 -13   83.34    4.67
  -2   8  13   69.03    3.46
  -2   8  12   98.51    5.33
   2   8 -12   98.03    5.15
  -2   8  12   88.89    3.97
  -2   8  11   85.85    4.66
   2   8 -11   78.68    4.46
  -2   8  11   71.42    3.37
   2   8 -10  428.03   14.64
  -2   8  10  400.77   13.59
  -2   8   9  179.74    7.18
   2   8  -9  174.11    7.10
  -2   8   9  173.88    6.18
  -2   8   8  145.41    5.90
  -2   8   8  140.95    5.08
   2   8  -8  143.10    6.00
   2   8  -7  170.99    6.61
  -2   8   7  160.83    5.63
   2   8  -6   60.77    3.34
  -2   8   6   63.38    2.58
  -2   8   6   63.80    3.57
  -2   8   5   88.17    4.21
  -2   8   5   93.87    3.37
   2   8  -5   82.38    4.04
  -2   8   4    1.50    1.53
  -2   8   3  177.37    6.50
   2   8  -2  635.39   18.90
  -2   8   2  624.82   19.64
   2   8  -1  193.48    6.69
  -2   8   1  179.25    6.56
  -2   8   1  189.27    6.74
   2   8   0  622.60   19.97
  -2   8   0  652.57   20.10
   2   8   0  629.11   20.15
   2   8   1 1683.08   51.26
  -2   8  -1 1653.61   51.43
   2   8   1 1670.57   51.53
   2   8   2 3090.87   94.39
  -2   8  -2 3074.59   94.30
   2   8   2 3140.23   94.84
   2   8   3  708.04   21.84
   2   8   3  701.21   22.50
  -2   8  -3  682.84   21.80
   2   8   4 1126.89   35.72
  -2   8  -4 1163.75   35.69
  -2   8  -4 1162.10   35.31
  -2   8  -5  471.19   14.92
  -2   8  -5  482.68   14.56
   2   8   5  464.85   14.47
   2   8   5  432.05   14.97
  -2   8  -6   17.09    1.24
  -2   8  -6   19.50    1.63
   2   8   6   20.48    1.15
   2   8   6   19.87    1.80
  -2   8  -7  434.59   13.33
  -2   8  -7  438.19   13.70
   2   8   7  405.61   13.18
   2   8   7  407.88   15.03
  -2   8  -8 1469.54   44.13
  -2   8  -8 1503.70   44.49
   2   8   8 1461.91   46.13
   2   8   8 1377.05   43.97
  -2   8  -9  565.03   18.16
  -2   8  -9  620.83   18.54
   2   8   9  565.91   18.00
   2   8   9  564.59   20.22
  -2   8 -10   94.07    4.01
   2   8  10  106.31    3.86
   2   8  10  104.79    6.08
  -2   8 -11  138.58    5.38
  -2   8 -11  158.60    5.79
   2   8  11  155.24    5.27
   2   8  11  151.14    7.75
  -2   8 -12   48.22    2.50
  -2   8 -12   51.47    2.88
   2   8  12   47.10    4.62
   2   8  12   51.34    2.36
  -2   8 -13  357.79   11.85
   2   8  13  377.95   14.52
  -2   8 -13  349.17   12.07
  -2   8 -13  347.94   11.51
   2   8  14    1.32    3.92
  -2   8 -14    2.26    1.78
  -2   8 -14    0.37    1.36
  -2   8 -14    0.81    1.67
   2   8  15  160.79    8.92
   2   8  16    0.36    4.17
   2   9 -17   14.24    3.27
  -2   9  16   14.13    3.69
   2   9 -16    7.97    2.91
  -2   9  15    2.53    3.23
   2   9 -15   -0.19    2.48
  -2   9  14   11.41    3.11
  -2   9  14   10.14    1.52
   2   9 -14   10.59    2.76
  -2   9  13  207.58    8.78
  -2   9  13  199.23    7.00
   2   9 -13  201.68    8.25
  -2   9  12  335.09   12.26
  -2   9  12  320.72   10.65
   2   9 -12  319.24   11.87
  -2   9  11  106.07    5.25
  -2   9  11   93.52    3.84
   2   9 -11   95.68    5.00
  -2   9  10  133.57    6.07
  -2   9  10  125.72    4.80
  -2   9   9  555.07   17.88
  -2   9   9  509.88   16.65
   2   9  -9  554.35   17.84
  -2   9   8    0.05    0.96
   2   9  -8    0.56    1.68
   2   9  -7   33.73    2.68
  -2   9   7   40.00    1.85
  -2   9   6  163.23    6.33
   2   9  -6  157.33    6.10
  -2   9   6  147.82    5.19
  -2   9   5  756.55   24.44
   2   9  -5  763.15   24.30
  -2   9   4  205.20    7.51
  -2   9   3 2412.97   74.12
   2   9  -2   17.17    0.99
  -2   9   2   16.47    1.75
  -2   9   1  266.26    8.81
  -2   9   1  251.79    8.73
   2   9  -1  253.11    8.87
  -2   9   0  233.22    8.02
   2   9   0  232.32    8.11
   2   9   0  230.54    7.92
  -2   9  -1  602.70   19.04
   2   9   1  593.23   18.85
   2   9   1  587.81   19.10
  -2   9  -2  792.63   25.15
   2   9   2  820.11   25.28
   2   9   3  105.07    4.80
  -2   9  -3  108.23    4.21
   2   9   3  112.99    4.24
   2   9   4  240.05    8.04
  -2   9  -4  229.97    7.96
  -2   9  -4  232.77    7.60
   2   9   5   98.51    4.17
  -2   9  -5  111.40    4.13
  -2   9  -5  102.63    3.69
  -2   9  -6  260.98    8.67
  -2   9  -6  248.06    8.22
   2   9   6  256.76    8.82
   2   9   7  571.32   19.33
  -2   9  -7  550.57   17.61
  -2   9  -7  582.21   18.07
   2   9   7  556.34   18.24
   2   9   7  563.47   17.30
  -2   9  -8  130.65    4.91
   2   9   8  133.06    6.40
   2   9   8  114.86    4.06
  -2   9  -8  131.43    4.45
  -2   9  -9   59.61    3.08
  -2   9  -9   59.18    2.65
   2   9   9   57.47    2.27
  -2   9 -10  117.00    4.66
   2   9  10  120.96    6.54
   2   9  10  110.06    3.83
  -2   9 -10  108.18    4.22
  -2   9 -11    3.76    1.67
  -2   9 -11    1.21    1.33
   2   9  11    1.11    0.83
  -2   9 -12    2.40    1.67
  -2   9 -12    2.99    1.35
   2   9  12    0.30    3.26
  -2   9 -13   85.69    3.86
  -2   9 -13   74.74    3.96
  -2   9 -13   77.88    3.29
   2   9  13   78.82    6.02
  -2   9 -14   90.64    3.92
  -2   9 -14   80.66    4.08
  -2   9 -14   84.22    3.36
   2   9  14   96.21    6.46
   2   9  15  154.32    8.75
   2   9  16   34.15    5.21
   2  10 -17    2.86    3.11
   2  10 -16    9.33    2.79
   2  10 -15    4.19    2.53
  -2  10  14   10.42    1.11
  -2  10  14   15.66    3.38
   2  10 -14   10.07    2.66
  -2  10  13    1.19    1.07
  -2  10  13    0.90    2.71
   2  10 -13    1.63    2.30
  -2  10  12   51.81    2.41
  -2  10  12   61.71    4.30
   2  10 -12   54.60    3.83
  -2  10  11    3.21    1.14
  -2  10  11    3.66    2.55
   2  10 -11    4.86    2.36
  -2  10  10  815.54   25.54
   2  10 -10  856.26   26.88
   2  10  -9   23.12    2.55
  -2  10   9   20.84    1.40
   2  10  -8    2.11    1.74
  -2  10   8    0.09    0.85
  -2  10   7  182.80    7.07
   2  10  -7  161.86    6.68
  -2  10   6  108.24    4.94
   2  10  -6  105.58    4.72
  -2  10   5  910.58   29.35
   2  10  -5  928.11   29.16
   2  10  -4 1028.54   33.09
  -2  10   4 1085.11   33.29
  -2  10   3  828.49   26.27
   2  10  -2   94.64    3.27
  -2  10   2   89.84    3.99
  -2  10   1  373.05   11.79
   2  10  -1  347.49   11.67
  -2  10   1  342.51   11.68
   2  10  -1  349.24   11.85
  -2  10   0    0.80    1.30
   2  10   0    2.11    1.48
   2  10   0    0.73    1.28
   2  10   1  438.60   14.38
  -2  10  -1  443.90   14.29
   2  10   1  426.15   14.11
   2  10   2   80.50    3.46
  -2  10  -2   79.00    3.39
   2  10   3  859.66   26.36
  -2  10  -3  823.48   26.31
   2  10   3  836.90   26.94
  -2  10  -4   19.92    1.38
  -2  10  -4   18.52    1.80
   2  10   4   17.22    1.72
  -2  10  -5  243.10    8.12
  -2  10  -5  229.96    7.65
   2  10   5  228.28    8.15
  -2  10  -6   48.64    2.59
   2  10   6   46.38    2.72
  -2  10  -6   45.13    2.13
  -2  10  -7   22.81    1.96
   2  10   7   20.53    3.07
   2  10   7   22.40    2.19
  -2  10  -7   20.97    1.48
  -2  10  -8    9.33    1.72
   2  10   8    6.68    2.69
  -2  10  -8    9.13    1.23
   2  10   9  255.85   10.75
  -2  10  -9  265.16    9.17
  -2  10  -9  261.78    8.66
   2  10  10  398.81   15.18
  -2  10 -10  404.24   13.42
  -2  10 -10  401.47   12.92
   2  10  11  297.06   11.90
  -2  10 -11  272.11    9.91
  -2  10 -11  291.03    9.43
   2  10  12   36.15    4.40
  -2  10 -12   30.49    2.50
  -2  10 -12   33.39    1.98
   2  10  13  118.69    7.07
  -2  10 -13  109.22    4.09
  -2  10 -13  105.97    4.69
   2  10  14  124.85    7.48
  -2  10 -14  115.78    5.02
  -2  10 -14  122.84    4.76
  -2  10 -14  102.91    3.96
   2  10  15   84.51    6.56
   2  11 -16   -3.15    2.65
   2  11 -15   55.18    3.99
   2  11 -14   34.60    3.34
   2  11 -13   84.78    4.76
   2  11 -12    1.58    2.30
   2  11 -11  489.35   16.79
   2  11 -10  154.97    6.62
   2  11  -9  597.29   19.90
   2  11  -8   74.60    3.99
   2  11  -7   11.64    2.09
  -2  11   7   11.94    2.35
   2  11  -6  319.26   11.24
  -2  11   6  327.99   11.52
  -2  11   5   13.05    2.08
   2  11  -5   14.73    1.89
   2  11  -4  187.27    6.95
  -2  11   4  182.69    7.10
  -2  11   3    1.33    1.47
  -2  11   2   40.99    2.61
   2  11  -2   43.42    1.87
  -2  11   1  148.03    5.66
   2  11  -1  149.38    5.78
  -2  11   1  147.85    5.65
   2  11  -1  149.72    5.65
  -2  11   0 2468.60   76.44
   2  11   0 2536.41   76.41
   2  11   0 2467.93   76.56
  -2  11  -1  254.64    8.94
   2  11   1  255.07    9.08
   2  11   1  258.78    8.84
   2  11   2    9.44    1.49
  -2  11  -2   10.56    1.56
  -2  11  -2   10.04    1.77
   2  11   3  140.17    5.32
  -2  11  -3  136.62    5.26
   2  11   4   -0.83    1.36
  -2  11  -4    0.88    0.97
  -2  11  -4   -0.62    1.42
  -2  11  -5 1115.04   35.40
  -2  11  -5 1123.22   34.99
   2  11   5 1178.79   35.51
  -2  11  -6 1754.93   54.28
   2  11   6 1719.75   54.41
  -2  11  -6 1782.39   53.86
  -2  11  -7  555.20   17.32
   2  11   7  549.09   18.00
   2  11   7  556.70   19.08
  -2  11  -7  537.63   17.77
   2  11   8   31.66    2.65
  -2  11  -8   34.66    2.48
   2  11   8   37.92    3.69
  -2  11  -8   35.73    1.96
  -2  11  -9  144.54    5.63
   2  11   9  136.79    7.00
  -2  11  -9  139.41    5.03
   2  11  10   18.20    3.52
  -2  11 -10   17.42    2.12
  -2  11 -10   13.58    1.45
   2  11  11    2.54    3.28
  -2  11 -11    1.87    1.84
  -2  11 -11    0.50    1.27
  -2  11 -12  100.10    4.55
   2  11  12  114.48    6.70
  -2  11 -12  100.03    3.89
  -2  11 -13    6.77    1.93
   2  11  13   10.24    3.82
  -2  11 -13    4.55    1.33
  -2  11 -14  114.13    4.85
  -2  11 -14  108.84    5.08
   2  11  15   75.62    6.41
   2  12 -15   22.54    3.05
   2  12 -14   -0.18    2.47
   2  12 -13    0.36    2.38
   2  12 -12   63.16    4.20
   2  12 -11   79.90    4.47
   2  12 -10   31.30    3.07
   2  12  -9  161.55    6.71
  -2  12   8   71.46    4.34
   2  12  -8   73.95    3.98
  -2  12   7   87.67    4.60
   2  12  -7   90.75    4.32
  -2  12   6  243.79    9.09
   2  12  -6  237.86    8.76
  -2  12   5   58.30    3.38
   2  12  -5   48.12    2.98
  -2  12   4  142.23    5.82
   2  12  -4  141.13    5.69
  -2  12   3   20.83    2.19
   2  12  -3   25.02    1.40
  -2  12   2   23.85    2.15
   2  12  -2   27.89    1.51
   2  12  -2   22.20    2.07
  -2  12   1   38.97    2.58
   2  12  -1   46.20    2.72
  -2  12   1   42.19    2.62
   2  12  -1   44.97    2.63
   2  12   0  278.16    9.74
  -2  12   0  284.39    9.63
   2  12   0  270.02    9.54
   2  12   1    7.65    1.74
  -2  12  -1    5.60    1.60
  -2  12  -2  213.65    7.66
  -2  12  -2  205.80    7.44
   2  12   2  209.08    7.49
   2  12   3 2146.24   63.12
  -2  12  -3 1959.53   63.03
   2  12   4  119.95    4.95
  -2  12  -4  124.56    4.93
  -2  12  -5  172.71    5.93
   2  12   5  172.83    6.45
  -2  12  -5  162.13    6.27
  -2  12  -6   60.85    2.73
  -2  12  -6   63.13    3.18
   2  12   6   65.87    3.40
  -2  12  -7    6.69    1.21
   2  12   7    4.59    1.76
  -2  12  -7    6.09    1.60
   2  12   7    7.62    2.69
  -2  12  -8    6.26    1.23
   2  12   8    4.52    2.00
  -2  12  -8    5.53    1.77
   2  12   8    9.00    3.08
  -2  12  -9   14.21    1.53
  -2  12  -9   16.30    2.09
   2  12   9   14.96    3.45
  -2  12 -10    5.22    1.31
  -2  12 -10    5.72    1.86
   2  12  10    4.56    3.10
  -2  12 -11  313.61   10.09
  -2  12 -11  293.32   10.68
   2  12  11  316.92   12.76
  -2  12 -12   94.56    3.69
  -2  12 -12   97.66    4.42
   2  12  12   92.81    6.44
  -2  12 -13   32.09    1.82
   2  12  13   33.24    4.63
  -2  12 -13   28.71    2.60
   2  12  14   10.45    4.21
  -2  12 -14    7.24    2.03
   2  12  15   11.23    4.36
   2  13 -15   53.42    3.86
   2  13 -14   19.73    2.91
   2  13 -13   60.01    3.98
   2  13 -12  562.08   19.05
   2  13 -11  297.76   11.02
   2  13 -10  139.80    6.23
   2  13  -9   32.62    2.92
   2  13  -8   35.91    2.82
  -2  13   8   38.89    3.28
   2  13  -7  906.55   29.33
  -2  13   7  932.09   29.76
   2  13  -6   79.73    3.97
  -2  13   6   78.38    4.24
  -2  13   5  950.34   30.95
   2  13  -5  985.70   30.79
  -2  13   4 1348.17   42.33
   2  13  -4 1348.91   42.17
  -2  13   3  657.78   21.88
   2  13  -3  684.37   21.07
  -2  13   2 1367.57   42.32
   2  13  -2 1332.50   41.57
   2  13  -2 1386.44   42.27
  -2  13   1 2221.01   67.06
  -2  13   1 2067.80   66.97
   2  13  -1 2248.50   67.03
   2  13  -1 2165.02   67.14
   2  13   0  414.25   13.69
   2  13   0  409.45   13.86
  -2  13   0  410.32   13.72
   2  13   1  205.53    7.43
   2  13   1  208.40    7.68
  -2  13  -1  198.65    7.51
   2  13   2 2114.31   66.05
  -2  13  -2 2109.66   66.04
  -2  13  -2 2228.94   66.32
  -2  13  -3   14.13    1.89
   2  13   3   10.37    1.75
   2  13   4  179.26    6.49
  -2  13  -4  161.04    6.36
  -2  13  -5    1.17    1.56
  -2  13  -5   -0.64    1.26
   2  13   5    0.11    1.53
  -2  13  -6  202.09    7.43
  -2  13  -6  195.96    6.98
   2  13   6  213.46    7.67
   2  13   7   99.89    4.58
  -2  13  -7   95.02    3.81
  -2  13  -7  101.71    4.35
   2  13   7   90.04    5.36
  -2  13  -8  413.82   13.98
   2  13   8  420.45   14.27
   2  13   8  450.15   15.49
  -2  13  -8  405.81   13.42
   2  13   9   71.74    4.87
  -2  13  -9   60.02    2.81
  -2  13  -9   63.39    3.50
  -2  13 -10   10.25    2.12
   2  13  10    8.64    3.37
  -2  13 -10    5.40    1.33
  -2  13 -11   84.13    3.45
  -2  13 -11   80.79    4.09
  -2  13 -12    5.78    1.36
  -2  13 -12    8.63    2.10
   2  13  12    9.47    3.66
  -2  13 -13   63.50    2.65
   2  13  13   69.22    5.81
  -2  13 -13   63.84    3.63
   2  13  14   63.18    5.77
   2  13  15   10.57    4.09
   2  14 -15   -0.36    2.44
   2  14 -14   20.26    2.88
   2  14 -13   71.38    4.25
   2  14 -12   36.28    3.23
   2  14 -11    1.99    2.24
   2  14 -10   38.36    3.33
   2  14  -9  154.25    6.52
   2  14  -8    0.15    1.80
  -2  14   8   -0.95    2.40
   2  14  -7   35.89    2.87
  -2  14   7   34.75    3.18
   2  14  -6   -0.54    1.71
  -2  14   6    1.64    1.86
  -2  14   5    1.67    1.91
   2  14  -5   -0.91    1.75
  -2  14   4    8.43    2.00
   2  14  -4   12.78    2.03
   2  14  -3  441.69   13.67
  -2  14   3  418.91   14.50
   2  14  -3  412.08   14.36
  -2  14   2  915.35   29.03
[truncated: 1,492,873 more chars]
