# Supplementary material for: Synthesis, crystal structure and DFT study of carbon­yl[3-(dibenzo[b,d]thio­phen-4-yl)-6-(pyridin-2-yl-κN)pyridazine-κN1]bis­(tri­methyl­phosphane)iron(0)
Source: Acta Crystallogr E Crystallogr Commun. 2026 Jan 1;82(Pt 1):61–6. doi: 10.1107/S2056989025010953 (PMC12810294; doi:10.1107/S2056989025010953)
Supplement: Supplementary file 2 [file e-82-00061-Isup2.hkl]

data_I                                                                          
_shelx_title ' exp_133_auto_a.res in P2(1)/c'                                   
_shelx_refln_list_code          4                                               
_shelx_F_calc_maximum      338.80                                               
_exptl_crystal_F_000      2400.00                                               
_reflns_d_resolution_high  0.6895                                               
                                                                                
loop_                                                                           
 _space_group_symop_operation_xyz                                               
 'x, y, z'                                                                      
 '-x, y+1/2, -z+1/2'                                                            
 '-x, -y, -z'                                                                   
 'x, -y-1/2, z-1/2'                                                             
                                                                                
_cell_length_a    13.4551                                                       
_cell_length_b    32.3786                                                       
_cell_length_c    13.5356                                                       
_cell_angle_alpha  90.000                                                       
_cell_angle_beta  109.700                                                       
_cell_angle_gamma  90.000                                                       
                                                                                
_shelx_F_squared_multiplier     1.000                                           
                                                                                
loop_                                                                           
 _refln_index_h                                                                 
 _refln_index_k                                                                 
 _refln_index_l                                                                 
 _refln_F_squared_calc                                                          
 _refln_F_squared_meas                                                          
 _refln_F_squared_sigma                                                         
 _refln_observed_status                                                         
   2   0   0      24369.49      26315.81       401.59 o                         
   3   0   0      28589.39      29845.19       455.64 o                         
   4   0   0        741.54        979.55        21.34 o                         
   5   0   0       4155.43       4366.89        73.08 o                         
   6   0   0       2175.17       2175.75        41.45 o                         
   7   0   0      15983.04      16896.07       264.42 o                         
   8   0   0        671.88        677.78        19.09 o                         
   9   0   0      11874.09      11769.23       169.11 o                         
  10   0   0        189.59        724.81        46.36 o                         
  11   0   0       5802.41       5925.91       109.14 o                         
  12   0   0       2380.72       2443.04        46.23 o                         
  13   0   0       1253.46       1244.07        30.84 o                         
  14   0   0       1917.02       2011.68        45.34 o                         
  15   0   0      13956.63      14254.61       328.54 o                         
  16   0   0       1002.16        799.63        71.18 o                         
  17   0   0        477.71        494.64        63.18 o                         
   2   1   0         72.19         90.24         4.04 o                         
   3   1   0      87109.48      90829.58      1041.61 o                         
   4   1   0       4517.17       4723.79        54.57 o                         
   5   1   0       6736.07       6477.18        74.16 o                         
   6   1   0       6648.74       6016.77        66.16 o                         
   7   1   0       9537.02      10077.22       210.22 o                         
   8   1   0        409.31        415.45        11.40 o                         
   9   1   0        691.85        720.66        19.33 o                         
  10   1   0      14612.65      14593.56       147.30 o                         
  11   1   0       2235.60       2344.29        33.95 o                         
  12   1   0         18.51         19.57         9.90 o                         
  13   1   0       1975.37       1999.53        28.88 o                         
  14   1   0        982.88        981.45        21.07 o                         
  15   1   0        367.04        407.22        22.61 o                         
  16   1   0        416.16        361.79        93.74 o                         
  17   1   0        832.11        877.09       104.29 o                         
   2   2   0        268.77        442.47         8.70 o                         
   3   2   0        457.97        808.34       155.86 o                         
   4   2   0       1922.26       2118.18        30.56 o                         
   5   2   0        757.50        657.75        11.48 o                         
   6   2   0       1275.91       1173.50        17.64 o                         
   7   2   0       7687.42       9136.84       185.90 o                         
   8   2   0       4525.21       4256.66        45.22 o                         
   9   2   0       2340.62       2315.65        31.21 o                         
  10   2   0       3385.84       4128.10       239.92 o                         
  11   2   0          3.23         55.49        15.71 o                         
  12   2   0        678.20        683.85        19.14 o                         
  13   2   0        672.74        725.58        22.38 o                         
  14   2   0        464.28        507.87        17.54 o                         
  15   2   0        882.54        820.96        34.25 o                         
  16   2   0         54.82         -6.19        36.44 o                         
  17   2   0         92.26         44.08        36.16 o                         
   2   3   0        240.44        238.32         8.17 o                         
   3   3   0      30654.31      31799.33       366.02 o                         
   4   3   0      10511.19      10923.66       139.76 o                         
   5   3   0       9782.96      10563.22       110.90 o                         
   6   3   0      17328.05      16852.73       174.68 o                         
   7   3   0         99.65        598.14        71.72 o                         
   8   3   0        864.62        870.50        15.13 o                         
   9   3   0       1174.18       1273.65        18.96 o                         
  10   3   0       6868.43       6619.96        75.39 o                         
  11   3   0        674.48        733.48        28.55 o                         
  12   3   0       5781.79       5907.23        65.74 o                         
  13   3   0        669.35        707.58        16.58 o                         
  14   3   0        304.90        285.64        17.39 o                         
  15   3   0         66.68         58.08        17.63 o                         
  16   3   0       1991.69       1818.47        72.23 o                         
  17   3   0         39.76        -19.88        38.54 o                         
   1   4   0       5502.26       5438.19        69.27 o                         
   2   4   0       1267.09       1231.20        20.43 o                         
   3   4   0       8382.13       8633.97       110.51 o                         
   4   4   0      22174.17      23806.53       276.42 o                         
   5   4   0       5142.28       5183.28        56.99 o                         
   6   4   0       7834.76       7429.92        76.50 o                         
   7   4   0      10332.45       9863.64       100.38 o                         
   8   4   0       2624.34       2604.80        31.82 o                         
   9   4   0       7987.26       7968.93        79.82 o                         
  10   4   0       2323.17       2607.68        91.31 o                         
  11   4   0        779.42        902.40        19.78 o                         
  12   4   0       3290.60       3334.87        41.22 o                         
  13   4   0       1408.28       1395.69        23.18 o                         
  14   4   0         31.28         49.18        12.00 o                         
  15   4   0       1910.80       1945.28       103.20 o                         
  16   4   0        424.93        362.32        39.84 o                         
  17   4   0       1510.44       1369.20        64.39 o                         
   1   5   0       8561.32       8608.01       100.40 o                         
   2   5   0       9350.34       9577.77       291.94 o                         
   3   5   0         26.98         22.89         6.55 o                         
   4   5   0        154.03        188.23         7.28 o                         
   5   5   0         32.37         17.31         6.09 o                         
   6   5   0        529.68        522.77        10.97 o                         
   7   5   0       8210.32       7972.34        82.51 o                         
   8   5   0         75.24        129.83         8.12 o                         
   9   5   0          4.58         11.19         8.13 o                         
  10   5   0       1475.02       1534.54        23.76 o                         
  11   5   0        377.95        415.18        16.67 o                         
  12   5   0         16.79         22.93        10.53 o                         
  13   5   0        226.24        244.16        13.99 o                         
  14   5   0        304.28        288.53        14.49 o                         
  15   5   0        101.59         95.27        15.83 o                         
  16   5   0        950.79        949.92        52.93 o                         
  17   5   0          0.25        -38.76        38.76 o                         
   0   6   0      16796.73      17106.81       261.99 o                         
   1   6   0       6523.97       6716.61        84.82 o                         
   2   6   0      15510.31      15455.69       213.10 o                         
   3   6   0      18059.50      18820.32       258.94 o                         
   4   6   0       1844.06       1873.23        28.32 o                         
   5   6   0        637.52        677.34        11.84 o                         
   6   6   0       7335.52       7531.09        82.05 o                         
   7   6   0       6116.90       5970.39        63.49 o                         
   8   6   0       4791.94       4582.03        50.83 o                         
   9   6   0       6805.23       6580.06        70.87 o                         
  10   6   0        927.22       1052.01        17.82 o                         
  11   6   0        176.00        179.04        10.28 o                         
  12   6   0        188.00        194.91        12.00 o                         
  13   6   0       3144.40       3171.43        44.95 o                         
  14   6   0         11.01          9.41        11.53 o                         
  15   6   0         81.90         52.67        25.02 o                         
  16   6   0       1432.22       1263.27        59.62 o                         
  17   6   0        650.65        619.62        93.01 o                         
   1   7   0      10467.24      10616.39       139.36 o                         
   2   7   0      18082.95      17586.66       221.02 o                         
   3   7   0      34641.80      35162.07       547.38 o                         
   4   7   0      15223.42      15447.19       181.37 o                         
   5   7   0       2056.68       2079.08        26.42 o                         
   6   7   0      19664.39      18904.92       186.49 o                         
   7   7   0        141.73        114.33         7.55 o                         
   8   7   0       2623.26       2789.36        33.79 o                         
   9   7   0         14.86         22.62         8.38 o                         
  10   7   0       2533.63       2440.52        32.00 o                         
  11   7   0        215.66        220.86        10.66 o                         
  12   7   0       1882.21       1953.45        28.37 o                         
  13   7   0         39.67         59.78        11.88 o                         
  14   7   0         75.35         80.84        12.43 o                         
  15   7   0        841.01        803.71        56.17 o                         
  16   7   0       1592.31       1564.72        66.63 o                         
  17   7   0        165.45        113.18        39.65 o                         
   0   8   0      31948.35      32051.52       564.59 o                         
   1   8   0       6925.50       6859.35        81.76 o                         
   2   8   0       7511.45       7491.14       125.40 o                         
   3   8   0        395.62        390.03        12.86 o                         
   4   8   0      20346.52      21053.93       245.58 o                         
   5   8   0      26009.51      25519.09       262.43 o                         
   6   8   0       4323.54       4348.05        50.09 o                         
   7   8   0        128.78        283.49        10.44 o                         
   8   8   0        715.00        713.86        14.04 o                         
   9   8   0       1311.44       1233.14        19.87 o                         
  10   8   0       4714.54       4680.60        53.55 o                         
  11   8   0        123.88        132.70        10.00 o                         
  12   8   0       1958.70       1954.27        27.32 o                         
  13   8   0       3761.71       3905.54        56.17 o                         
  14   8   0       1253.64       1280.29        28.49 o                         
  15   8   0         82.33         95.59        24.33 o                         
  16   8   0        148.54        131.67        36.28 o                         
  17   8   0        892.66        808.54        51.17 o                         
   1   9   0       3397.01       3238.49        45.19 o                         
   2   9   0       2696.68       2794.85        43.20 o                         
   3   9   0         76.18        116.39         8.28 o                         
   4   9   0      12311.92      12200.09       156.42 o                         
   5   9   0      31692.94      31379.18       321.47 o                         
   6   9   0       1883.12       2038.43        28.62 o                         
   7   9   0         50.30         54.35         7.65 o                         
   8   9   0       3061.87       3194.38        42.72 o                         
   9   9   0         23.58         24.65         8.74 o                         
  10   9   0       3265.43       3334.43        42.91 o                         
  11   9   0       3844.93       3924.99        49.45 o                         
  12   9   0         64.20         69.18        10.34 o                         
  13   9   0        267.93        269.21        13.97 o                         
  14   9   0        149.38        151.02        16.59 o                         
  15   9   0        185.97        190.17        22.31 o                         
  16   9   0        765.66        703.72        47.79 o                         
  17   9   0          4.99          4.79        35.60 o                         
   0  10   0      16983.67      16343.40       291.77 o                         
   1  10   0       1989.47       2111.00        26.79 o                         
   2  10   0          4.90         10.20         7.20 o                         
   3  10   0      13864.86      13392.32       314.94 o                         
   4  10   0       6697.21       6657.03        88.38 o                         
   5  10   0       8794.22       9142.75       111.22 o                         
   6  10   0        156.84        238.08         9.20 o                         
   7  10   0         20.75         45.83         7.93 o                         
   8  10   0       1764.17       1653.45        26.38 o                         
   9  10   0       6527.48       6799.08        77.24 o                         
  10  10   0         31.31         38.45         9.94 o                         
  11  10   0         36.46         23.35        10.47 o                         
  12  10   0       1273.39       1249.02        24.50 o                         
  13  10   0        939.81        917.36        21.09 o                         
  14  10   0         74.74         81.02        16.33 o                         
  15  10   0       1500.55       1489.83        47.14 o                         
  16  10   0        863.94        756.37        49.60 o                         
  17  10   0        235.72        217.65        38.17 o                         
   1  11   0         88.57        117.11         7.49 o                         
   2  11   0      30374.24      30230.52       414.63 o                         
   3  11   0       1758.82       1634.19        32.35 o                         
   4  11   0        456.70        487.35        12.42 o                         
   5  11   0        698.31        776.66        16.11 o                         
   6  11   0       8494.93       8138.63        94.21 o                         
   7  11   0       6588.00       6577.53        73.68 o                         
   8  11   0        104.39         75.75         9.98 o                         
   9  11   0       2796.80       2900.54        38.14 o                         
  10  11   0       3871.35       3966.07        49.46 o                         
  11  11   0        974.27        914.21        19.31 o                         
  12  11   0         37.66         40.22        10.38 o                         
  13  11   0        937.26       1006.72        22.05 o                         
  14  11   0       1003.42       1076.29        27.70 o                         
  15  11   0       1000.90       1043.12        35.61 o                         
  16  11   0        118.92         75.65        33.94 o                         
  17  11   0         69.39         73.97        35.25 o                         
   0  12   0       7039.29       7300.75       135.49 o                         
   1  12   0      13936.85      13729.28       189.47 o                         
   2  12   0       3132.94       3307.73        55.69 o                         
   3  12   0       1044.22       1077.98        22.10 o                         
   4  12   0      26039.02      25780.54       324.80 o                         
   5  12   0       6273.56       5546.48        65.87 o                         
   6  12   0       1926.72       1843.42        29.65 o                         
   7  12   0        715.45        625.70        15.81 o                         
   8  12   0       3076.97       3290.74        41.68 o                         
   9  12   0         15.22         30.46        10.27 o                         
  10  12   0        632.89        670.66        16.53 o                         
  11  12   0          2.30          6.52        10.54 o                         
  12  12   0       2315.59       2302.12        34.10 o                         
  13  12   0        803.95        873.47        20.78 o                         
  14  12   0        937.01        907.12        34.01 o                         
  15  12   0          1.56          4.32        24.82 o                         
  16  12   0         76.40         29.20        33.66 o                         
  17  12   0       1050.05       1100.73        87.68 o                         
   1  13   0        682.17        717.72        13.38 o                         
   2  13   0       4964.52       4989.82        68.09 o                         
   3  13   0        949.41        962.68        21.22 o                         
   4  13   0      18617.37      18758.02       261.52 o                         
   5  13   0        372.96        469.49        13.12 o                         
   6  13   0       2708.27       2539.51        34.98 o                         
   7  13   0       5470.66       5462.55        66.95 o                         
   8  13   0          5.78          1.89         9.40 o                         
   9  13   0         17.40         14.92        10.57 o                         
  10  13   0       2874.69       2871.82        38.89 o                         
  11  13   0       2209.85       2387.57        34.58 o                         
  12  13   0          8.51         13.32        11.59 o                         
  13  13   0         16.57         33.80        11.92 o                         
  14  13   0        823.33        870.65        25.42 o                         
  15  13   0        897.04        887.42        75.31 o                         
  16  13   0        323.40        290.07        60.27 o                         
   0  14   0       3710.34       3381.31        68.54 o                         
   1  14   0       3168.47       2972.37        42.97 o                         
   2  14   0         89.95        109.93         9.00 o                         
   3  14   0      10409.44      10339.74       147.97 o                         
   4  14   0        524.30        667.12        17.64 o                         
   5  14   0        478.46        623.57        14.02 o                         
   6  14   0         50.51         21.46         7.88 o                         
   7  14   0        108.49        158.85         9.75 o                         
   8  14   0        262.75        248.47        11.91 o                         
   9  14   0       1855.24       1935.15        41.44 o                         
  10  14   0        438.76        410.62        17.76 o                         
  11  14   0       1575.09       1546.44        30.49 o                         
  12  14   0        425.25        463.79        18.57 o                         
  13  14   0        210.09        208.22        13.43 o                         
  14  14   0         12.83         -1.37        15.38 o                         
  15  14   0         80.98        111.64        35.94 o                         
  16  14   0          0.40         18.07        51.90 o                         
   1  15   0       5470.96       5568.87        70.13 o                         
   2  15   0         49.03         32.91        10.06 o                         
   3  15   0       9569.67       9629.91       138.88 o                         
   4  15   0       2570.45       2522.66        42.88 o                         
   5  15   0        290.97        280.65        11.27 o                         
   6  15   0        472.01        330.37        11.06 o                         
   7  15   0       5153.95       5433.42        63.12 o                         
   8  15   0       2001.16       1880.74        29.40 o                         
   9  15   0          0.88         -0.85         9.94 o                         
  10  15   0       1074.89       1226.64        24.06 o                         
  11  15   0       1611.84       1615.76        26.70 o                         
  12  15   0        645.47        576.72        18.39 o                         
  13  15   0        372.44        383.48        15.49 o                         
  14  15   0        147.33        173.53        17.08 o                         
  15  15   0        655.48        697.52        48.98 o                         
  16  15   0        844.84        820.97        77.61 o                         
   0  16   0        177.01        331.11        17.33 o                         
   1  16   0       3016.43       2559.51        42.30 o                         
   2  16   0        667.49        644.57        16.11 o                         
   3  16   0       3978.62       4174.08        59.60 o                         
   4  16   0       3491.09       3340.62        54.38 o                         
   5  16   0       8039.80       7638.69       103.31 o                         
   6  16   0       4769.01       4573.18        56.16 o                         
   7  16   0        413.17        348.26        16.05 o                         
   8  16   0       2317.54       2417.38        35.53 o                         
   9  16   0         34.80         12.87        10.54 o                         
  10  16   0        154.42        155.44        12.66 o                         
  11  16   0         39.61         35.86        11.00 o                         
  12  16   0       3254.89       3211.90        48.85 o                         
  13  16   0        129.49        114.56        15.80 o                         
  14  16   0        655.36        690.89        29.89 o                         
  15  16   0          9.35         19.90        35.54 o                         
  16  16   0         35.22         60.63        53.60 o                         
   1  17   0       1829.95       1792.45        27.89 o                         
   2  17   0       2101.68       2075.91        33.92 o                         
   3  17   0       6112.25       6018.13        82.78 o                         
   4  17   0      12140.93      11745.50       168.29 o                         
   5  17   0         83.29        134.00        11.25 o                         
   6  17   0        164.41        121.62        10.69 o                         
   7  17   0        453.99        436.03        14.00 o                         
   8  17   0         34.63         47.59        10.54 o                         
   9  17   0       2607.99       2513.18        37.34 o                         
  10  17   0        541.82        454.10        16.19 o                         
  11  17   0       2006.95       2084.62        34.17 o                         
  12  17   0        277.07        276.45        15.68 o                         
  13  17   0          4.70          4.78        15.99 o                         
  14  17   0        213.16        218.18        23.55 o                         
  15  17   0         18.61        -22.61        36.40 o                         
  16  17   0          0.88         13.82        37.71 o                         
   0  18   0       2422.57       2839.99        52.82 o                         
   1  18   0       3053.19       3438.24        47.02 o                         
   2  18   0         23.77         39.44         9.38 o                         
   3  18   0       2477.09       2296.89        37.37 o                         
   4  18   0          5.83         -4.34        10.48 o                         
   5  18   0         21.38         32.95        10.18 o                         
   6  18   0       1819.48       1695.57        28.92 o                         
   7  18   0       1557.85       1507.46        24.51 o                         
   8  18   0        100.22         91.21        10.73 o                         
   9  18   0       1604.23       1568.27        27.51 o                         
  10  18   0         37.12          6.93        11.77 o                         
  11  18   0          6.82         12.82        14.19 o                         
  12  18   0         38.82         44.45        13.12 o                         
  13  18   0        540.55        549.11        25.68 o                         
  14  18   0        103.63         56.55        22.33 o                         
  15  18   0        347.38        315.33        33.47 o                         
  16  18   0          6.31         50.69        54.57 o                         
   1  19   0       4710.50       4399.37        58.38 o                         
   2  19   0       2525.38       2141.21        43.15 o                         
   3  19   0       1485.84       1585.43        29.09 o                         
   4  19   0         48.38         52.27         9.38 o                         
   5  19   0       5257.36       5061.10        72.74 o                         
   6  19   0         75.93         63.21        10.91 o                         
   7  19   0       2032.38       1966.48        31.09 o                         
   8  19   0       1871.96       1865.67        28.95 o                         
   9  19   0       5428.50       5322.33        67.83 o                         
  10  19   0          0.53         -2.65        12.13 o                         
  11  19   0        480.36        507.36        20.30 o                         
  12  19   0         19.14         17.41        13.33 o                         
  13  19   0         23.54         29.82        18.19 o                         
  14  19   0        342.99        344.69        28.52 o                         
  15  19   0        310.80        341.04        33.65 o                         
  16  19   0        110.81         37.96        58.33 o                         
   0  20   0       1504.89       1532.77        43.45 o                         
   1  20   0       1462.53       1268.53        23.07 o                         
   2  20   0       5740.72       5371.16        82.87 o                         
   3  20   0       2593.75       2616.80        41.59 o                         
   4  20   0        484.96        419.65        14.15 o                         
   5  20   0       6853.58       6758.74        86.88 o                         
   6  20   0        196.79        216.12        12.87 o                         
   7  20   0        917.68        855.82        19.68 o                         
   8  20   0        434.73        455.86        18.98 o                         
   9  20   0          1.06         14.05        11.93 o                         
  10  20   0       1103.93       1187.70        24.47 o                         
  11  20   0        763.87        764.86        24.21 o                         
  12  20   0       1116.05       1128.78        29.87 o                         
  13  20   0         59.14         50.59        18.98 o                         
  14  20   0        811.03        801.66        41.27 o                         
  15  20   0        199.45        220.16        32.03 o                         
   1  21   0       3581.27       3296.52        49.73 o                         
   2  21   0        127.26        148.74        13.81 o                         
   3  21   0       2052.16       1975.31        32.00 o                         
   4  21   0       6619.37       6564.92        84.79 o                         
   5  21   0        882.85        858.30        22.33 o                         
   6  21   0       2051.47       1968.93        33.27 o                         
   7  21   0        312.75        285.61        13.79 o                         
   8  21   0        361.09        367.82        15.30 o                         
   9  21   0        347.60        296.61        14.82 o                         
  10  21   0         21.93         29.11        12.83 o                         
  11  21   0       3890.55       3855.83        62.50 o                         
  12  21   0        143.13        153.47        20.83 o                         
  13  21   0        192.76        176.81        20.96 o                         
  14  21   0        460.54        361.10        30.09 o                         
  15  21   0        400.78        495.56        53.84 o                         
   0  22   0        628.74        559.47        20.37 o                         
   1  22   0          4.03          3.01        10.53 o                         
   2  22   0        843.19        758.90        21.69 o                         
   3  22   0       5095.25       4887.06        65.67 o                         
   4  22   0       4425.90       4485.65        61.47 o                         
   5  22   0        390.56        421.40        17.12 o                         
   6  22   0          1.35          9.79        10.80 o                         
   7  22   0        974.64       1024.30        22.18 o                         
   8  22   0        224.75        235.24        15.42 o                         
   9  22   0        469.47        455.56        18.03 o                         
  10  22   0          0.43         -5.52        13.86 o                         
  11  22   0       3461.90       3488.61        58.03 o                         
  12  22   0        368.22        366.07        23.51 o                         
  13  22   0        166.24        150.73        25.32 o                         
  14  22   0        606.49        669.34        47.32 o                         
  15  22   0        270.17        300.07        40.91 o                         
   1  23   0       1472.59       1477.16        37.47 o                         
   2  23   0      11236.97      10996.96       160.45 o                         
   3  23   0       1309.67       1288.32        27.09 o                         
   4  23   0        123.75        108.58        12.07 o                         
   5  23   0      10191.17       9758.32       122.39 o                         
   6  23   0        830.70        811.78        20.56 o                         
   7  23   0         24.97         27.11        11.13 o                         
   8  23   0        701.00        755.30        23.23 o                         
   9  23   0        917.13        894.12        23.25 o                         
  10  23   0       1206.53       1200.91        27.30 o                         
  11  23   0        113.58         96.90        17.45 o                         
  12  23   0       1212.28       1208.23        36.87 o                         
  13  23   0       1434.76       1488.73        49.87 o                         
  14  23   0        259.91        293.89        55.30 o                         
  15  23   0         53.81         65.00        44.02 o                         
   0  24   0        472.99        442.79        21.06 o                         
   1  24   0       7918.05       7489.66       102.95 o                         
   2  24   0       5426.49       5140.37        81.81 o                         
   3  24   0       5891.33       5809.56        83.12 o                         
   4  24   0        278.87        264.99        14.43 o                         
   5  24   0         69.60         59.09        12.38 o                         
   6  24   0          0.13        -12.72        12.72 o                         
   7  24   0        268.48        302.69        13.97 o                         
   8  24   0       7725.53       7769.64        89.37 o                         
   9  24   0         24.99         32.05        12.73 o                         
  10  24   0       2242.63       2310.72        43.68 o                         
  11  24   0        317.09        326.91        20.99 o                         
  12  24   0        489.63        486.03        26.30 o                         
  13  24   0        253.72        278.44        28.65 o                         
  14  24   0        289.21        235.49        38.00 o                         
  15  24   0          0.19        -36.02        44.14 o                         
   1  25   0       2352.56       2305.90        39.60 o                         
   2  25   0        473.22        464.68        19.07 o                         
   3  25   0       1322.92       1289.09        28.07 o                         
   4  25   0        680.82        667.11        18.10 o                         
   5  25   0       5974.72       5833.00        78.44 o                         
   6  25   0         15.92         30.90        12.91 o                         
   7  25   0          0.63         -1.43        11.55 o                         
   8  25   0        209.73        201.90        13.43 o                         
   9  25   0        126.15        133.62        13.78 o                         
  10  25   0        853.50        837.39        24.33 o                         
  11  25   0         40.16         50.29        15.17 o                         
  12  25   0          1.48        -11.16        20.67 o                         
  13  25   0          3.20        -21.49        26.15 o                         
  14  25   0        680.29        753.06        65.00 o                         
  15  25   0          2.18         32.38        46.20 o                         
   0  26   0       4915.63       4688.55        88.04 o                         
   1  26   0       2856.73       2964.15        48.25 o                         
   2  26   0        125.69        118.37        15.11 o                         
   3  26   0         17.56         -0.27        12.87 o                         
   4  26   0       1030.51       1022.85        23.68 o                         
   5  26   0       1534.44       1555.27        33.36 o                         
   6  26   0        486.89        438.28        17.57 o                         
   7  26   0         16.51         39.69        12.26 o                         
   8  26   0       2749.78       2737.12        39.55 o                         
   9  26   0       1587.05       1517.19        30.81 o                         
  10  26   0        387.76        405.67        22.53 o                         
  11  26   0        100.00         89.22        16.21 o                         
  12  26   0        428.28        477.17        32.53 o                         
  13  26   0        228.18        272.20        32.85 o                         
  14  26   0        619.88        728.32        64.03 o                         
  15  26   0        600.57        719.83        64.15 o                         
   1  27   0       6014.75       5827.25        83.79 o                         
   2  27   0       1077.23       1008.80        30.08 o                         
   3  27   0         12.31          4.52        13.40 o                         
   4  27   0        456.94        482.90        17.96 o                         
   5  27   0       1700.67       1654.03        29.65 o                         
   6  27   0        795.98        851.78        22.37 o                         
   7  27   0        277.70        229.12        14.63 o                         
   8  27   0         45.32         39.39        13.47 o                         
   9  27   0          5.19          7.12        14.90 o                         
  10  27   0        831.81        800.22        24.69 o                         
  11  27   0        563.51        652.81        28.12 o                         
  12  27   0        119.56        107.01        25.94 o                         
  13  27   0       1086.52        956.93        66.15 o                         
  14  27   0       1550.00       1625.21        91.56 o                         
  15  27   0        221.19        211.49        49.23 o                         
   0  28   0        765.64        788.93        38.30 o                         
   1  28   0       4820.39       4693.07        70.43 o                         
   2  28   0       3048.54       2833.62        47.60 o                         
   3  28   0       1004.96        967.56        25.19 o                         
   4  28   0       1965.90       1919.42        34.70 o                         
   5  28   0        741.48        697.87        21.05 o                         
   6  28   0       2276.17       2273.60        39.13 o                         
   7  28   0          2.01          3.08        12.79 o                         
   8  28   0       5328.84       5337.66        74.96 o                         
   9  28   0         53.34         43.98        14.93 o                         
  10  28   0        160.41        113.00        18.51 o                         
  11  28   0          0.37         11.44        19.26 o                         
  12  28   0          4.37         -8.99        26.37 o                         
  13  28   0        151.97        155.59        32.96 o                         
  14  28   0          1.67         24.62        44.38 o                         
   1  29   0        416.50        416.40        17.96 o                         
   2  29   0       1520.09       1647.98        33.23 o                         
   3  29   0       5392.21       5118.33        76.85 o                         
   4  29   0       6415.36       6371.33        85.83 o                         
   5  29   0       3109.16       3092.31        57.10 o                         
   6  29   0       6074.12       5985.03        88.33 o                         
   7  29   0         31.97          2.61        14.09 o                         
   8  29   0         12.38          6.74        14.22 o                         
   9  29   0        393.80        400.21        33.59 o                         
  10  29   0        614.57        628.56        28.57 o                         
  11  29   0        661.52        644.54        35.71 o                         
  12  29   0       1240.64       1234.83        88.52 o                         
  13  29   0        105.30         48.71        30.67 o                         
  14  29   0         26.47         28.13        44.87 o                         
   0  30   0      12764.04      12832.21       242.35 o                         
   1  30   0       4267.70       4171.95        64.59 o                         
   2  30   0       1284.94       1315.85        29.56 o                         
   3  30   0       1873.01       1825.96        33.39 o                         
   4  30   0        153.97        157.08        14.92 o                         
   5  30   0        236.50        232.89        16.23 o                         
   6  30   0        238.50        271.68        20.55 o                         
   7  30   0        906.31        852.95        25.29 o                         
   8  30   0       1113.38       1126.78        32.32 o                         
   9  30   0        464.14        483.54        26.34 o                         
  10  30   0         10.55         12.20        18.95 o                         
  11  30   0        703.22        752.57        39.67 o                         
  12  30   0        262.74        251.34        45.60 o                         
  13  30   0        382.91        266.91        49.11 o                         
   1  31   0         68.47         66.29        14.50 o                         
   2  31   0        181.20        178.12        15.86 o                         
   3  31   0       1394.94       1345.14        35.15 o                         
   4  31   0         32.02         31.52        14.37 o                         
   5  31   0        423.53        376.47        18.54 o                         
   6  31   0        896.46        980.72        53.35 o                         
   7  31   0         67.30         60.20        19.92 o                         
   8  31   0       1547.96       1595.77        39.23 o                         
   9  31   0        441.60        410.03        25.55 o                         
  10  31   0          0.44        -15.64        20.16 o                         
  11  31   0        263.16        229.02        34.64 o                         
  12  31   0        741.26        785.23        68.45 o                         
  13  31   0          0.13        -17.34        43.90 o                         
   0  32   0         39.89         70.32        20.66 o                         
   1  32   0         60.44         82.13        16.03 o                         
   2  32   0        498.34        528.21        20.71 o                         
   3  32   0       2403.04       2527.74        42.09 o                         
   4  32   0        842.99        796.66        25.34 o                         
   5  32   0          1.27          4.46        19.06 o                         
   6  32   0        745.04        719.22        37.25 o                         
   7  32   0       3001.48       3038.50        74.58 o                         
   8  32   0        949.32        899.16        30.12 o                         
   9  32   0       2174.48       2151.40        68.86 o                         
  10  32   0         80.91        101.54        21.70 o                         
  11  32   0         20.09          5.19        31.13 o                         
  12  32   0         12.86          2.28        30.78 o                         
   1  33   0       2443.41       2347.33        47.35 o                         
   2  33   0       3276.21       3533.49        70.17 o                         
   3  33   0       5258.11       5191.92        86.23 o                         
   4  33   0          3.92         23.18        16.32 o                         
   5  33   0        115.58        107.44        21.02 o                         
   6  33   0       1951.26       1969.80        55.79 o                         
   7  33   0         30.91         64.38        21.23 o                         
   8  33   0        153.10        165.03        20.44 o                         
   9  33   0         57.09        101.72        21.25 o                         
  10  33   0         66.24         87.04        30.67 o                         
  11  33   0        240.20        183.34        53.48 o                         
  12  33   0       1573.48       1331.02        58.16 o                         
   0  34   0         76.47         44.78        26.34 o                         
   1  34   0        194.53        276.88        22.64 o                         
   2  34   0        198.98        190.13        18.66 o                         
   3  34   0          5.60         28.23        16.69 o                         
   4  34   0        426.04        407.96        21.76 o                         
   5  34   0        500.72        598.97        28.85 o                         
   6  34   0         37.92         30.98        21.51 o                         
   7  34   0       4153.03       4132.63        96.29 o                         
   8  34   0        588.06        578.25        27.10 o                         
   9  34   0         49.72         32.78        23.83 o                         
  10  34   0         14.06         12.41        29.96 o                         
  11  34   0        100.85        124.58        33.19 o                         
   1  35   0       1931.61       2005.57        61.75 o                         
   2  35   0        396.20        451.59        24.76 o                         
   3  35   0        644.27        658.39        25.38 o                         
   4  35   0       2099.35       2189.34        59.94 o                         
   5  35   0        880.67        927.42        31.81 o                         
   6  35   0       1405.48       1621.76        45.84 o                         
   7  35   0         26.62         13.84        20.81 o                         
   8  35   0        534.67        580.01        26.59 o                         
   9  35   0         80.42         88.93        25.23 o                         
  10  35   0        760.16        647.93        43.62 o                         
  11  35   0        719.47        640.77        59.78 o                         
   0  36   0       3419.08       3586.35       103.66 o                         
   1  36   0       2622.71       2524.70        57.13 o                         
   2  36   0        296.47        347.95        24.16 o                         
   3  36   0        558.69        537.66        24.47 o                         
   4  36   0        124.10         99.77        18.68 o                         
   5  36   0         26.14          8.20        17.93 o                         
   6  36   0       2494.77       2448.25        69.35 o                         
   7  36   0        141.77        138.62        22.91 o                         
   8  36   0          1.72         13.55        22.08 o                         
   9  36   0       3386.57       3402.38       135.27 o                         
  10  36   0          2.38         23.77        40.99 o                         
   1  37   0        291.11        339.43        23.95 o                         
   2  37   0        680.53        779.81        31.11 o                         
   3  37   0         67.82         44.96        19.81 o                         
   4  37   0         63.47         67.69        18.50 o                         
   5  37   0          8.00         -5.55        18.26 o                         
   6  37   0        430.98        408.69        28.49 o                         
   7  37   0       1026.74       1025.63        36.56 o                         
   8  37   0         32.97        -18.35        25.65 o                         
   9  37   0        120.19         61.24        44.75 o                         
  10  37   0        203.27        112.53        44.50 o                         
   0  38   0         42.90         37.48        30.46 o                         
   1  38   0       1483.35       1487.55        64.52 o                         
   2  38   0         63.84         63.26        20.90 o                         
   3  38   0         59.49         50.37        20.89 o                         
   4  38   0          5.34         48.35        19.19 o                         
   5  38   0        256.96        291.98        22.35 o                         
   6  38   0         27.65         46.58        26.09 o                         
   7  38   0         67.09         22.62        24.96 o                         
   8  38   0          5.16        -27.37        30.48 o                         
   9  38   0       1015.81       1124.26        75.91 o                         
   1  39   0         77.16         94.34        22.07 o                         
   2  39   0       1422.49       1485.36        53.96 o                         
   3  39   0        966.93        993.38        35.28 o                         
   4  39   0       1885.81       2000.91        68.65 o                         
   5  39   0        634.19        640.35        36.44 o                         
   6  39   0        255.25        251.18        38.07 o                         
   7  39   0         11.02        -32.57        32.57 o                         
   8  39   0          7.70          7.03        41.23 o                         
   0  40   0        342.55        264.00        35.64 o                         
   1  40   0          0.34          1.47        21.12 o                         
   2  40   0        480.07        496.17        28.51 o                         
   3  40   0          4.28         17.90        20.76 o                         
   4  40   0       1414.00       1478.15       103.62 o                         
   5  40   0         22.23         17.24        32.66 o                         
   6  40   0       1948.95       2116.21       107.08 o                         
   7  40   0         67.12          7.32        30.90 o                         
   8  40   0        878.58        818.67        68.03 o                         
   1  41   0         36.73         43.86        22.91 o                         
   2  41   0       2149.97       2263.89        62.97 o                         
   3  41   0          7.72         12.05        24.18 o                         
   4  41   0         50.83         67.44        33.59 o                         
   5  41   0         56.11         23.43        33.25 o                         
   6  41   0        261.95        350.58        54.69 o                         
   7  41   0          1.13        -12.86        43.23 o                         
   0  42   0         48.10         81.01        41.59 o                         
   1  42   0         78.63         97.55        25.78 o                         
   2  42   0       1044.42       1136.76        43.81 o                         
   3  42   0        803.54        841.84        70.58 o                         
   4  42   0         37.32         23.98        33.61 o                         
   5  42   0        164.66        163.71        49.96 o                         
   6  42   0         45.07         53.24        47.54 o                         
   1  43   0         12.20        -15.97        30.57 o                         
   2  43   0          0.25         65.48        45.96 o                         
   3  43   0       1049.80       1059.38        78.82 o                         
   0  44   0         37.84         70.21        43.29 o                         
   1  44   0        409.11        397.27        54.21 o                         
   2  44   0        197.76        159.46        49.60 o                         
   1  45   0          1.31          7.15        43.90 o                         
 -17   1   1         94.04         91.66        33.91 o                         
 -16   1   1         35.05         25.27        31.08 o                         
 -15   1   1         34.89         79.91        25.83 o                         
 -14   1   1       2041.64       2220.70        38.59 o                         
 -13   1   1        252.03        260.71        12.24 o                         
 -12   1   1        351.24        346.95        14.10 o                         
 -11   1   1       7457.06       8098.61        86.13 o                         
 -10   1   1        651.65        660.50        14.85 o                         
  -9   1   1      13736.87      13325.99       142.12 o                         
  -8   1   1        972.71       1283.64        21.47 o                         
  -7   1   1       4317.66       4196.31        51.49 o                         
  -6   1   1       3292.51       3509.29        42.79 o                         
  -5   1   1       5605.08       5694.34        58.81 o                         
  -4   1   1       4332.20       5720.82       538.81 o                         
  -3   1   1       5387.56       5673.66        63.77 o                         
  -2   1   1      39128.48      41952.38       425.64 o                         
   2   1   1      31771.85      33390.29       508.61 o                         
   3   1   1      22464.42      25945.74       582.70 o                         
   4   1   1        690.65        795.01        12.37 o                         
   5   1   1       6039.97       6291.79        71.87 o                         
   6   1   1       7050.87       7793.80       116.25 o                         
   7   1   1       1863.09       1754.63        31.62 o                         
   8   1   1       9708.73       9249.48       100.04 o                         
   9   1   1          3.31        658.71       102.34 o                         
  10   1   1        403.91        972.13       164.95 o                         
  11   1   1       5998.97       6088.16        66.66 o                         
  12   1   1        841.03        887.34        17.66 o                         
  13   1   1       4408.43       4440.93        58.55 o                         
  14   1   1        289.16        277.81        17.74 o                         
  15   1   1         16.17         24.18        33.41 o                         
  16   1   1        585.25        559.25        47.12 o                         
  17   1   1        786.77        722.42        95.92 o                         
 -17   2   1        867.00        855.64        50.35 o                         
 -16   2   1       1620.99       1665.50        66.27 o                         
 -15   2   1        801.42        909.02        24.49 o                         
 -14   2   1        192.40        235.45        16.74 o                         
 -13   2   1         38.37         36.24        10.46 o                         
 -12   2   1        556.30        665.18        21.93 o                         
 -11   2   1       2460.42       3188.37        43.90 o                         
 -10   2   1          2.66         11.00         9.19 o                         
  -9   2   1       1207.71       1339.86        28.51 o                         
  -8   2   1      36343.35      36025.86       369.94 o                         
  -7   2   1        334.92        285.61        29.29 o                         
  -6   2   1       4753.82       5518.85        55.28 o                         
  -5   2   1      23003.15      23864.75       221.59 o                         
  -4   2   1      24850.45      26081.53       262.81 o                         
  -3   2   1       3574.41       3698.96        40.39 o                         
  -2   2   1      61549.05      63151.28       637.05 o                         
   2   2   1      91698.91      97546.92      1324.01 o                         
   3   2   1      44908.93      47324.51       644.51 o                         
   4   2   1        118.15        112.58         7.31 o                         
   5   2   1        374.78        225.53         9.49 o                         
   6   2   1        378.76        430.47        16.67 o                         
   7   2   1      42000.30      42567.61       434.12 o                         
   8   2   1      19906.79      19712.86       205.32 o                         
   9   2   1      12095.57      11859.17       134.94 o                         
  10   2   1      11508.34      11445.58       117.09 o                         
  11   2   1       1469.27       1554.89        26.83 o                         
  12   2   1        869.80        905.45        17.65 o                         
  13   2   1        476.70        559.11        14.87 o                         
  14   2   1       3649.04       3884.21        60.01 o                         
  15   2   1        364.84        291.50        39.26 o                         
  16   2   1        613.44        517.70        58.27 o                         
  17   2   1        181.97        182.09        54.93 o                         
 -17   3   1        117.27         35.34        33.81 o                         
 -16   3   1          8.27        -26.06        32.38 o                         
 -15   3   1         69.74         54.01        13.29 o                         
 -14   3   1       1068.03       1058.42        26.68 o                         
 -13   3   1        242.03        237.33        12.26 o                         
 -12   3   1       2768.03       2808.09        38.31 o                         
 -11   3   1        148.45        179.73        11.19 o                         
 -10   3   1       7466.29       7385.75        78.88 o                         
  -9   3   1      12884.86      12729.73       129.14 o                         
  -8   3   1       2080.90       2343.78        29.28 o                         
  -7   3   1        837.56        786.05        14.01 o                         
  -6   3   1        793.14        603.67        11.29 o                         
  -5   3   1       4055.46       4244.86        50.45 o                         
  -4   3   1        323.55        491.55        15.84 o                         
  -3   3   1      13072.39      13146.45       143.66 o                         
  -2   3   1      40120.27      41780.39       478.73 o                         
   1   3   1       9208.18       9101.96       167.96 o                         
   2   3   1       8013.61       8286.93       108.65 o                         
   3   3   1         75.57        579.36       238.18 o                         
   4   3   1       6715.43       6754.40        94.22 o                         
   5   3   1       3211.43       3496.11        39.71 o                         
   6   3   1        464.92        802.63        60.59 o                         
   7   3   1       2697.24       2355.79        28.60 o                         
   8   3   1       3931.36       3947.88        46.82 o                         
   9   3   1        571.06        659.50        14.60 o                         
  10   3   1        949.98       1087.94        31.45 o                         
  11   3   1        443.22        495.87        13.03 o                         
  12   3   1       2679.10       2730.27        38.42 o                         
  13   3   1        263.24        446.61        56.06 o                         
  14   3   1         16.39         14.18        12.74 o                         
  15   3   1        153.58         98.06        34.26 o                         
  16   3   1       1421.46       1473.19        66.63 o                         
  17   3   1       1289.60       1149.63        59.35 o                         
 -17   4   1        113.15         37.78        34.63 o                         
 -16   4   1       1335.63       1356.52        58.85 o                         
 -15   4   1       1022.53        985.68        25.74 o                         
 -14   4   1         86.76         75.15        12.40 o                         
 -13   4   1         62.11         44.50        10.50 o                         
 -12   4   1         81.58         67.46        10.41 o                         
 -11   4   1       9291.65       9131.66        96.37 o                         
 -10   4   1       2425.30       2443.41        31.77 o                         
  -9   4   1       5755.51       5482.23        57.33 o                         
  -8   4   1         95.89        148.97         9.39 o                         
  -7   4   1       5707.62       5854.65        61.94 o                         
  -6   4   1       5107.41       5190.41        57.98 o                         
  -5   4   1      13287.29      13916.78       164.33 o                         
  -4   4   1        116.97         85.42         6.24 o                         
  -3   4   1       1612.53       1644.44        24.51 o                         
  -2   4   1      13729.80      13884.31       190.99 o                         
  -1   4   1      23443.14      24638.38       374.83 o                         
   0   4   1      21694.75      21615.25       380.11 o                         
   1   4   1      11355.91      12081.50       483.37 o                         
   2   4   1       1443.57       1493.37        20.42 o                         
   3   4   1        933.26        971.44        16.01 o                         
   4   4   1       1082.65       1067.22        14.54 o                         
   5   4   1      36536.00      38848.30       395.96 o                         
   6   4   1       2642.18       2620.31        30.48 o                         
   7   4   1        690.85        886.54        17.15 o                         
   8   4   1       2108.34       2148.93        28.73 o                         
   9   4   1      22128.03      22046.84       229.75 o                         
  10   4   1       2290.27       2217.01        30.95 o                         
  11   4   1         18.44         39.04         9.36 o                         
  12   4   1        261.47        314.45        13.14 o                         
  13   4   1        199.53        210.73        12.00 o                         
  14   4   1       2194.33       2310.69        40.89 o                         
  15   4   1        455.61        447.46        42.26 o                         
  16   4   1       1719.60       1685.84        95.56 o                         
  17   4   1         15.64        -38.68        38.68 o                         
 -17   5   1         80.11         65.52        33.53 o                         
 -16   5   1        101.70         66.76        31.96 o                         
 -15   5   1       1648.09       1699.06        47.56 o                         
 -14   5   1       5349.62       5424.22        69.06 o                         
 -13   5   1        190.79        180.72        12.55 o                         
 -12   5   1        353.67        407.44        13.49 o                         
 -11   5   1      11003.08      11292.10       116.90 o                         
 -10   5   1       3090.54       3149.18        36.81 o                         
  -9   5   1       8941.91       8822.97        87.79 o                         
  -8   5   1         63.51         90.92         7.51 o                         
  -7   5   1       3189.43       2887.79        35.67 o                         
  -6   5   1         13.91          0.72         7.28 o                         
  -5   5   1      16210.25      15927.08       187.71 o                         
  -4   5   1       6206.72       6182.46        81.14 o                         
  -3   5   1        747.67        736.27        16.43 o                         
  -2   5   1      19686.86      20915.85       285.94 o                         
  -1   5   1       1710.25       1839.16        40.48 o                         
   0   5   1       3139.85       3119.76        50.95 o                         
   1   5   1      20108.87      21187.83       518.03 o                         
   2   5   1       6288.47       6674.04       120.94 o                         
   3   5   1       4155.32       4529.81        55.39 o                         
   4   5   1      65333.19      64600.64       694.01 o                         
   5   5   1       4526.06       4209.70        50.14 o                         
   6   5   1      10716.53      11552.08       115.96 o                         
   7   5   1       2761.36       2301.88        28.13 o                         
   8   5   1       4075.23       3720.55        42.54 o                         
   9   5   1        445.77        497.74        19.47 o                         
  10   5   1         22.90         59.56        10.69 o                         
  11   5   1       7383.26       7521.28        80.81 o                         
  12   5   1       5210.51       5183.47        58.76 o                         
  13   5   1       1203.65       1295.19        28.62 o                         
  14   5   1        597.20        591.91        26.39 o                         
  15   5   1        573.43        476.89        42.36 o                         
  16   5   1         20.40        -33.65        37.02 o                         
 -17   6   1         12.27        -33.41        33.41 o                         
 -16   6   1          0.66        -32.10        32.10 o                         
 -15   6   1       5333.03       5331.70        79.45 o                         
 -14   6   1        569.87        647.25        19.60 o                         
 -13   6   1        713.02        717.16        17.86 o                         
 -12   6   1        874.76        889.21        18.17 o                         
 -11   6   1        270.00        233.92        11.27 o                         
 -10   6   1       1241.36       1161.58        18.79 o                         
  -9   6   1       5310.77       5410.35        56.62 o                         
  -8   6   1       7510.96       6774.74        71.86 o                         
  -7   6   1       3532.12       3382.48        40.95 o                         
  -6   6   1       1096.26        941.39        16.69 o                         
  -5   6   1      21019.53      20699.94       242.23 o                         
  -4   6   1       6798.49       6724.42        86.86 o                         
  -3   6   1      14503.99      13929.32       193.38 o                         
  -2   6   1         12.61          9.19         7.25 o                         
  -1   6   1       1219.05       1212.53        25.38 o                         
   0   6   1       1366.04       1253.24        20.53 o                         
   1   6   1       1512.18       1575.22        23.88 o                         
   2   6   1       3148.38       3102.96        70.42 o                         
   3   6   1       1272.09       1308.99        18.92 o                         
   4   6   1      12778.47      12660.88       139.49 o                         
   5   6   1      17423.63      17842.60       195.66 o                         
   6   6   1       6607.97       7191.06        74.31 o                         
   7   6   1        237.59        267.91         8.64 o                         
   8   6   1         13.24         27.12         7.09 o                         
   9   6   1       1301.49       1287.28        20.06 o                         
  10   6   1       6569.82       6520.91        74.63 o                         
  11   6   1         32.43         65.20        10.06 o                         
  12   6   1       1831.16       1782.44        29.88 o                         
  13   6   1         68.71         67.91        10.30 o                         
  14   6   1       5549.73       5606.19        81.67 o                         
  15   6   1        399.15        376.99        40.13 o                         
  16   6   1         13.13         27.74        36.84 o                         
 -17   7   1         18.84         11.39        31.96 o                         
 -16   7   1        198.02        207.49        34.67 o                         
 -15   7   1        911.79        936.22        28.39 o                         
 -14   7   1         13.54         19.09        13.52 o                         
 -13   7   1        771.40        754.77        17.56 o                         
 -12   7   1        317.78        303.64        12.70 o                         
 -11   7   1        201.78        198.07        10.72 o                         
 -10   7   1        120.64         96.13         8.99 o                         
  -9   7   1       8333.31       8467.85        84.58 o                         
  -8   7   1       4181.57       4066.45        46.10 o                         
  -7   7   1       1982.21       1844.33        27.13 o                         
  -6   7   1         16.56         19.09         7.61 o                         
  -5   7   1       1986.92       2277.07        31.96 o                         
  -4   7   1      36103.30      37083.09       506.60 o                         
  -3   7   1      29070.74      29741.97       407.49 o                         
  -2   7   1          6.07          4.84         7.12 o                         
  -1   7   1         18.06          8.30         6.02 o                         
   0   7   1         40.06         60.22         6.71 o                         
   1   7   1        288.09        284.60         8.54 o                         
   2   7   1      19818.82      19565.51       308.80 o                         
   3   7   1      42154.28      42217.75       485.58 o                         
   4   7   1        147.50        144.12         7.38 o                         
   5   7   1       2354.97       2842.17        35.87 o                         
   6   7   1       2197.63       2094.03        27.23 o                         
   7   7   1        403.78        317.54         9.39 o                         
   8   7   1       6825.67       6623.59        70.58 o                         
   9   7   1       1222.83       1258.20        21.66 o                         
  10   7   1        274.43        278.12        11.07 o                         
  11   7   1        789.58        807.85        17.61 o                         
  12   7   1       4880.04       4898.06        56.54 o                         
  13   7   1         53.33         30.00        10.32 o                         
  14   7   1          6.31          5.39        13.00 o                         
  15   7   1        268.51        298.19        38.77 o                         
  16   7   1        272.35        227.63        56.02 o                         
 -17   8   1         83.45         91.03        33.65 o                         
 -16   8   1         88.08         70.45        32.52 o                         
 -15   8   1        833.92        896.17        27.77 o                         
 -14   8   1         15.32         14.93        13.87 o                         
 -13   8   1        555.37        552.34        17.13 o                         
 -12   8   1       4955.75       4965.97        57.33 o                         
 -11   8   1          7.16          1.66         9.51 o                         
 -10   8   1        183.54        199.36        10.39 o                         
  -9   8   1       6302.67       6133.22        70.30 o                         
  -8   8   1       5841.78       5647.74        68.64 o                         
  -7   8   1        347.36        481.61        12.70 o                         
  -6   8   1      10741.00      10160.32       108.73 o                         
  -5   8   1       6357.40       6619.23        96.64 o                         
  -4   8   1        803.86        900.73        26.65 o                         
  -3   8   1       3077.03       3111.85        47.99 o                         
  -2   8   1       2425.14       2355.75        51.41 o                         
  -1   8   1       4965.71       4708.12        98.83 o                         
   0   8   1       1154.33       1188.49        17.42 o                         
   1   8   1      16616.23      16788.96       230.97 o                         
   2   8   1      19156.94      19559.38       295.24 o                         
   3   8   1       1575.72       1351.36        18.83 o                         
   4   8   1       5526.80       6020.29        69.07 o                         
   5   8   1       9068.13       9139.17       110.22 o                         
   6   8   1        468.32        469.06        11.08 o                         
   7   8   1       6036.11       5691.52        61.05 o                         
   8   8   1       1425.48       1442.39        20.98 o                         
   9   8   1       1049.33       1138.18        18.74 o                         
  10   8   1       3289.91       3337.45        40.66 o                         
  11   8   1       3817.84       3811.51        48.31 o                         
  12   8   1         18.50         19.86         9.77 o                         
  13   8   1        530.20        532.12        17.27 o                         
  14   8   1        138.33        148.91        14.53 o                         
  15   8   1         28.88         26.66        33.50 o                         
  16   8   1       1906.76       1895.59        75.18 o                         
 -17   9   1        432.20        379.88        39.27 o                         
 -16   9   1        787.61        762.22        47.57 o                         
 -15   9   1       2424.48       2394.79        47.99 o                         
 -14   9   1       5011.51       5135.59        71.06 o                         
 -13   9   1          6.76         17.48        11.60 o                         
 -12   9   1        233.62        240.80        12.29 o                         
 -11   9   1       3238.46       3262.74        40.44 o                         
 -10   9   1        335.56        295.77        11.43 o                         
  -9   9   1       2281.65       2033.90        29.15 o                         
  -8   9   1        111.57        103.96         9.40 o                         
  -7   9   1        381.47        495.80        13.11 o                         
  -6   9   1       6654.64       6277.66        89.78 o                         
  -5   9   1      11701.69      11461.59       137.35 o                         
  -4   9   1       2562.03       2874.73        51.83 o                         
  -3   9   1       2128.37       2122.71        39.11 o                         
  -2   9   1       3261.41       3170.49        48.38 o                         
  -1   9   1       1163.58       1209.19        24.52 o                         
   0   9   1       6550.06       6399.87        76.90 o                         
   1   9   1        579.73        535.37        12.62 o                         
   2   9   1       7012.53       7083.50        92.04 o                         
   3   9   1       2364.87       2267.55        44.72 o                         
   4   9   1      14170.35      13918.13       162.17 o                         
   5   9   1        329.16        391.58        10.32 o                         
   6   9   1        722.76        699.24        14.38 o                         
   7   9   1       3306.67       2953.52        36.91 o                         
   8   9   1       2102.91       2037.84        26.77 o                         
   9   9   1       1068.93        966.21        17.36 o                         
  10   9   1        120.63        101.94         9.67 o                         
  11   9   1       1497.03       1423.79        22.93 o                         
  12   9   1        409.10        405.16        14.24 o                         
  13   9   1       1047.32       1102.70        23.84 o                         
  14   9   1        562.08        546.21        22.23 o                         
  15   9   1       2193.29       2140.75       102.53 o                         
  16   9   1        328.04        310.68        41.32 o                         
 -17  10   1        200.92        152.29        36.04 o                         
 -16  10   1        688.87        570.25        42.50 o                         
 -15  10   1       1174.44       1245.76        32.57 o                         
 -14  10   1         37.37         67.33        13.82 o                         
 -13  10   1       3186.13       3148.84        42.54 o                         
 -12  10   1        647.80        659.00        16.40 o                         
 -11  10   1        100.36        101.15        10.31 o                         
 -10  10   1        576.32        562.84        15.13 o                         
  -9  10   1         47.10         41.35         9.93 o                         
  -8  10   1       1084.51        897.55        18.04 o                         
  -7  10   1        124.63         47.47         7.63 o                         
  -6  10   1       1344.47       1391.90        27.63 o                         
  -5  10   1      13797.19      14490.36       172.16 o                         
  -4  10   1       8785.52       8116.43       116.81 o                         
  -3  10   1      19807.33      19620.06       303.90 o                         
  -2  10   1       4417.34       4368.86        75.37 o                         
  -1  10   1       2462.38       2404.29        37.41 o                         
   0  10   1        544.25        578.20        11.30 o                         
   1  10   1       4379.80       4431.92        65.09 o                         
   2  10   1       5421.83       5159.38        68.82 o                         
   3  10   1       1278.41       1229.40        20.92 o                         
   4  10   1      17489.73      16984.59       186.74 o                         
   5  10   1       1130.01       1048.91        17.31 o                         
   6  10   1       8269.88       8633.78        93.33 o                         
   7  10   1          7.82         19.42         8.05 o                         
   8  10   1        108.36         82.27         8.51 o                         
   9  10   1       4912.39       5039.66        59.48 o                         
  10  10   1          2.99          9.79         9.26 o                         
  11  10   1       1589.53       1698.05        26.93 o                         
  12  10   1        778.94        846.41        20.54 o                         
  13  10   1       6611.58       6722.76        88.32 o                         
  14  10   1       1545.97       1690.82        38.05 o                         
  15  10   1        440.90        481.20        44.00 o                         
  16  10   1        231.09        244.34        39.66 o                         
 -17  11   1        179.36        164.07        54.81 o                         
 -16  11   1         56.59         41.44        31.92 o                         
 -15  11   1       2531.57       2669.98        54.89 o                         
 -14  11   1       1070.51       1052.83        27.33 o                         
 -13  11   1        183.99        216.42        13.23 o                         
 -12  11   1       6743.23       6925.96        76.49 o                         
 -11  11   1        624.30        629.13        15.41 o                         
 -10  11   1        938.25        867.78        18.41 o                         
  -9  11   1        836.54        691.58        17.05 o                         
  -8  11   1          7.00          3.90         9.61 o                         
  -7  11   1       1436.14       1320.09        23.71 o                         
  -6  11   1       3773.00       3922.95        52.55 o                         
  -5  11   1         79.85         65.57         8.68 o                         
  -4  11   1      14785.86      15236.26       213.25 o                         
  -3  11   1      14831.47      14341.38       224.17 o                         
  -2  11   1       1762.84       1795.53        28.06 o                         
  -1  11   1          6.21         18.22         6.57 o                         
   0  11   1       1279.81       1237.92        19.00 o                         
   1  11   1       6751.90       6747.68        96.76 o                         
   2  11   1       2895.01       3089.85        43.86 o                         
   3  11   1      25319.31      24515.96       338.13 o                         
   4  11   1       3278.73       3463.30        49.14 o                         
   5  11   1        273.92        275.46         9.47 o                         
   6  11   1       1402.38       1146.71        18.20 o                         
   7  11   1         67.00        105.29         8.43 o                         
   8  11   1        451.24        452.56        13.87 o                         
   9  11   1        970.08       1057.05        19.36 o                         
  10  11   1        120.65        143.32        10.59 o                         
  11  11   1        225.01        235.95        12.07 o                         
  12  11   1       2398.13       2476.41        34.99 o                         
  13  11   1        194.99        206.13        12.78 o                         
  14  11   1        178.39        190.18        17.02 o                         
  15  11   1       1227.67       1230.33       104.96 o                         
  16  11   1         65.32         61.31        35.67 o                         
 -17  12   1       1057.09       1096.49        83.79 o                         
 -16  12   1         57.31         65.97        50.33 o                         
 -15  12   1        596.36        659.23        33.91 o                         
 -14  12   1       1326.61       1343.94        26.64 o                         
 -13  12   1       2547.22       2505.11        38.33 o                         
 -12  12   1       8399.87       8544.33        91.83 o                         
 -11  12   1         15.39         23.51         9.96 o                         
 -10  12   1       1506.41       1479.44        28.61 o                         
  -9  12   1       1481.79       1529.57        28.15 o                         
  -8  12   1       1714.94       1562.58        27.49 o                         
  -7  12   1        601.59        490.18        14.51 o                         
  -6  12   1       9063.46       8840.76       108.98 o                         
  -5  12   1       2154.14       2094.44        31.39 o                         
  -4  12   1       7357.84       7592.66       110.85 o                         
  -3  12   1       1105.31       1172.90        23.53 o                         
  -2  12   1        585.75        524.15        13.10 o                         
  -1  12   1        228.38        207.71         9.40 o                         
   0  12   1       1200.98       1230.45        21.95 o                         
   1  12   1      12298.36      11866.38       151.51 o                         
   2  12   1         54.88         79.27         8.93 o                         
   3  12   1       1521.43       1111.55        22.37 o                         
   4  12   1       1098.53       1304.11        23.07 o                         
   5  12   1        401.96        332.68        10.31 o                         
   6  12   1       1907.97       1997.13        26.95 o                         
   7  12   1      20733.29      21417.06       222.92 o                         
   8  12   1       1131.60       1061.11        22.41 o                         
   9  12   1        476.26        513.41        13.03 o                         
  10  12   1        154.80        179.55        10.36 o                         
  11  12   1       1353.74       1311.56        21.64 o                         
  12  12   1        322.08        327.54        13.80 o                         
  13  12   1        400.17        376.04        16.27 o                         
  14  12   1         24.06         37.66        14.91 o                         
  15  12   1          1.13        -26.08        33.82 o                         
  16  12   1        422.08        429.78        66.94 o                         
 -17  13   1        245.45        237.32        57.48 o                         
 -16  13   1          7.63         29.10        49.36 o                         
 -15  13   1        189.54        191.99        26.26 o                         
 -14  13   1        735.44        754.73        24.26 o                         
 -13  13   1        236.59        193.16        14.73 o                         
 -12  13   1       1362.40       1408.67        27.06 o                         
 -11  13   1          7.56         14.15        11.57 o                         
 -10  13   1       6792.34       6931.85        91.06 o                         
  -9  13   1         10.59         17.27        11.94 o                         
  -8  13   1        194.25        166.78        11.62 o                         
  -7  13   1       2061.12       2254.95        32.72 o                         
  -6  13   1       7526.56       7323.42        92.07 o                         
  -5  13   1       8721.89       8380.09       111.47 o                         
  -4  13   1        185.08        135.58        11.20 o                         
  -3  13   1       3186.97       3359.91        53.24 o                         
  -2  13   1      26644.52      26506.06       333.36 o                         
  -1  13   1        720.37        743.08        15.38 o                         
   0  13   1       2644.79       2555.18        34.83 o                         
   1  13   1         34.64         49.88         8.44 o                         
   2  13   1       2721.91       2471.20        37.11 o                         
   3  13   1      10038.38       9861.14       128.31 o                         
   4  13   1       5074.22       5258.63        83.14 o                         
   5  13   1        971.26        982.52        18.75 o                         
   6  13   1        631.39        645.09        15.65 o                         
   7  13   1       3246.40       3339.77        41.42 o                         
   8  13   1          6.43         -2.69         8.27 o                         
   9  13   1       1898.56       1895.43        26.55 o                         
  10  13   1       1160.85       1146.88        19.72 o                         
  11  13   1         60.98         44.63         9.76 o                         
  12  13   1        437.92        457.73        15.90 o                         
  13  13   1       2717.52       2639.78        50.24 o                         
  14  13   1         32.02         19.77        18.83 o                         
  15  13   1        753.29        782.92       152.37 o                         
  16  13   1        566.88        481.44        65.97 o                         
 -17  14   1         78.03         56.63        53.36 o                         
 -16  14   1       2254.31       2291.56       118.84 o                         
 -15  14   1        256.84        266.88        24.13 o                         
 -14  14   1        134.63        150.50        16.73 o                         
 -13  14   1       3604.95       3605.24        53.91 o                         
 -12  14   1       2723.73       2553.84        36.89 o                         
 -11  14   1        787.99        805.85        20.15 o                         
 -10  14   1         43.04         63.80        13.50 o                         
  -9  14   1       2154.80       2054.50        37.26 o                         
  -8  14   1        395.35        368.95        14.15 o                         
  -7  14   1       2241.47       2229.95        32.74 o                         
  -6  14   1       5723.72       5354.36        69.87 o                         
  -5  14   1       2956.84       3044.59        52.88 o                         
  -4  14   1       4745.12       4040.92        57.92 o                         
  -3  14   1        449.53        361.27        20.79 o                         
  -2  14   1       2019.90       1884.33        34.48 o                         
  -1  14   1      18792.04      19295.54       244.53 o                         
   0  14   1         63.93         31.99         7.25 o                         
   1  14   1          4.86         -1.90         8.50 o                         
   2  14   1      15399.87      14540.81       172.40 o                         
   3  14   1        810.31        877.59        18.17 o                         
   4  14   1        356.53        205.04        10.31 o                         
   5  14   1      19262.01      19149.42       226.35 o                         
   6  14   1       2198.80       2367.38        33.05 o                         
   7  14   1        925.75       1005.05        18.98 o                         
   8  14   1       3636.06       3458.44        45.83 o                         
   9  14   1       8829.52       8673.73        91.77 o                         
  10  14   1          4.74          6.54         9.38 o                         
  11  14   1        295.94        328.31        12.43 o                         
  12  14   1          1.42          1.45        10.65 o                         
  13  14   1       4669.05       4785.73        75.31 o                         
  14  14   1         61.37         52.62        18.62 o                         
  15  14   1         98.95         83.22        36.63 o                         
 -17  15   1        244.37        162.62        57.84 o                         
 -16  15   1          3.11          8.61        49.11 o                         
 -15  15   1          1.88         -0.52        20.85 o                         
 -14  15   1       1268.57       1347.02        64.06 o                         
 -13  15   1        526.69        521.47        20.75 o                         
 -12  15   1       1103.73       1207.71        25.77 o                         
 -11  15   1       3896.02       3875.07        73.25 o                         
 -10  15   1       1070.68       1119.09        26.76 o                         
  -9  15   1       4563.54       4534.48        63.11 o                         
  -8  15   1       1209.89       1137.79        22.10 o                         
  -7  15   1       3048.08       3284.92        44.22 o                         
  -6  15   1       7547.39       7426.13        93.80 o                         
  -5  15   1        183.17        193.74        11.25 o                         
  -4  15   1        543.27        380.80        14.65 o                         
  -3  15   1      12951.32      12409.22       176.64 o                         
  -2  15   1      21171.89      21688.60       301.11 o                         
  -1  15   1       2466.70       2602.03        39.03 o                         
   0  15   1       6288.00       6161.18        76.87 o                         
   1  15   1        238.67        275.45        12.40 o                         
   2  15   1       1154.87       1063.46        20.55 o                         
   3  15   1       1886.00       1636.39        27.73 o                         
   4  15   1       6834.54       6788.69        91.44 o                         
   5  15   1        182.88        228.45        11.04 o                         
   6  15   1      10433.09       9865.53       120.97 o                         
   7  15   1       1825.73       1800.75        27.88 o                         
   8  15   1       3359.53       3397.46        45.48 o                         
   9  15   1        121.91        115.08        10.62 o                         
  10  15   1        910.61       1034.21        20.00 o                         
  11  15   1         38.29         19.40        10.24 o                         
  12  15   1        118.92        104.42        12.27 o                         
  13  15   1       1324.86       1352.42        30.29 o                         
  14  15   1        489.37        380.81        25.73 o                         
  15  15   1       1491.39       1586.93        69.46 o                         
 -16  16   1        251.34        249.93        58.21 o                         
 -15  16   1          0.65         18.00        21.47 o                         
 -14  16   1         85.70         69.29        17.81 o                         
 -13  16   1       1656.88       1641.47        31.77 o                         
 -12  16   1        306.01        286.67        20.83 o                         
 -11  16   1       1765.01       1760.83        35.86 o                         
 -10  16   1        195.53        190.68        15.63 o                         
  -9  16   1       1458.38       1490.61        28.52 o                         
  -8  16   1         19.09         26.50        10.57 o                         
  -7  16   1        112.51        159.34        10.97 o                         
  -6  16   1       1117.03       1094.97        24.71 o                         
  -5  16   1       5617.93       5918.19        82.02 o                         
  -4  16   1          1.12         -0.54        10.11 o                         
  -3  16   1       2498.33       2516.57        43.26 o                         
  -2  16   1       1274.09       1058.30        23.18 o                         
  -1  16   1        384.10        430.00        13.06 o                         
   0  16   1          8.55         19.59         7.83 o                         
   1  16   1       6032.00       5800.38        86.62 o                         
   2  16   1        105.90        100.19        10.14 o                         
   3  16   1          3.40         14.60         7.92 o                         
   4  16   1       1283.21       1159.39        22.46 o                         
   5  16   1        242.68        258.43        12.23 o                         
   6  16   1       1351.56       1395.23        23.38 o                         
   7  16   1         58.56         37.41         9.52 o                         
   8  16   1        288.81        307.79        13.02 o                         
   9  16   1        319.24        338.65        13.03 o                         
  10  16   1        173.02        196.15        12.92 o                         
  11  16   1        181.91        200.75        12.15 o                         
  12  16   1        355.99        375.94        18.89 o                         
  13  16   1        435.67        451.20        23.91 o                         
  14  16   1       1120.96       1233.71        60.75 o                         
  15  16   1        102.86         74.64        36.32 o                         
 -16  17   1       2415.24       2501.97       108.75 o                         
 -15  17   1         48.97         33.73        21.96 o                         
 -14  17   1          3.91         22.53        18.59 o                         
 -13  17   1       1871.66       1901.45        32.37 o                         
 -12  17   1        103.10         68.54        15.08 o                         
 -11  17   1         56.75         93.30        15.37 o                         
 -10  17   1       4255.02       4308.48        66.98 o                         
  -9  17   1         11.09          7.68        12.04 o                         
  -8  17   1       2186.94       2369.49        33.49 o                         
  -7  17   1       6502.16       6048.32        70.03 o                         
  -6  17   1         46.73         84.54        10.45 o                         
  -5  17   1       2020.12       1874.30        32.56 o                         
  -4  17   1       1629.43       1499.29        30.40 o                         
  -3  17   1       2779.02       2764.84        46.94 o                         
  -2  17   1        744.41        667.12        18.16 o                         
  -1  17   1      11958.28      11160.65       145.49 o                         
   0  17   1        830.69       1187.03        22.38 o                         
   1  17   1       4274.53       4003.01        62.81 o                         
   2  17   1       1898.25       1858.41        34.03 o                         
   3  17   1       1749.21       1794.67        31.42 o                         
   4  17   1        848.36        761.07        18.07 o                         
   5  17   1        772.17        880.80        18.23 o                         
   6  17   1        167.66        154.87        10.55 o                         
   7  17   1        925.28        933.90        21.78 o                         
   8  17   1       1039.98       1011.26        20.60 o                         
   9  17   1          3.32          8.97        10.42 o                         
  10  17   1        160.54        160.81        12.57 o                         
  11  17   1       1094.44       1084.25        23.73 o                         
  12  17   1       1628.49       1634.71        30.42 o                         
  13  17   1         46.42         36.71        19.01 o                         
  14  17   1        389.88        362.79        59.06 o                         
  15  17   1          3.62         36.16        36.52 o                         
  16  17   1       1095.01       1280.81        88.04 o                         
 -16  18   1        249.30        273.28        34.49 o                         
 -15  18   1        537.81        448.49        40.81 o                         
 -14  18   1         94.57         91.66        24.38 o                         
 -13  18   1       4368.38       4230.59        65.61 o                         
 -12  18   1        115.17        145.05        16.45 o                         
 -11  18   1       2517.24       2509.23        45.04 o                         
 -10  18   1        592.90        648.28        20.68 o                         
  -9  18   1       4252.08       4157.46        52.51 o                         
  -8  18   1        559.98        560.64        14.93 o                         
  -7  18   1       1330.69       1266.18        24.80 o                         
  -6  18   1       9763.99       9279.01       124.82 o                         
  -5  18   1        115.86        135.82        11.38 o                         
  -4  18   1       1282.76       1195.43        26.68 o                         
  -3  18   1        946.09        869.19        22.06 o                         
  -2  18   1       4050.70       4445.51        68.55 o                         
  -1  18   1       1428.91       1707.86        29.23 o                         
   0  18   1         47.85         58.59         8.52 o                         
   1  18   1         17.75         21.72        10.08 o                         
   2  18   1        507.23        357.78        16.51 o                         
   3  18   1        743.60        512.31        15.09 o                         
   4  18   1        602.89        537.70        15.24 o                         
   5  18   1       2300.06       2200.66        33.60 o                         
   6  18   1       9272.25       9195.65       107.38 o                         
   7  18   1       2899.29       2832.60        44.10 o                         
   8  18   1        890.78        845.21        19.28 o                         
   9  18   1       4490.57       4520.50        59.03 o                         
  10  18   1        407.11        427.95        15.07 o                         
  11  18   1       1312.01       1261.93        26.05 o                         
  12  18   1        429.96        443.51        20.63 o                         
  13  18   1        644.93        666.78        32.10 o                         
  14  18   1        757.03        778.16        90.22 o                         
  15  18   1          9.54        -26.47        37.86 o                         
  16  18   1         13.96        -17.70        55.66 o                         
 -16  19   1        125.34        134.16        32.44 o                         
 -15  19   1          1.34         21.18        28.34 o                         
 -14  19   1        716.41        794.60        37.16 o                         
 -13  19   1         86.21        100.79        21.54 o                         
 -12  19   1        247.73        222.35        17.82 o                         
 -11  19   1        746.86        735.53        24.25 o                         
 -10  19   1         16.03         21.47        12.16 o                         
  -9  19   1        972.14        982.65        22.94 o                         
  -8  19   1       1602.76       1465.93        27.41 o                         
  -7  19   1       2626.21       2707.05        41.72 o                         
  -6  19   1       1832.27       1950.18        34.85 o                         
  -5  19   1        363.70        379.57        14.00 o                         
  -4  19   1       4335.23       4206.12        66.28 o                         
  -3  19   1      13536.54      13483.78       175.91 o                         
  -2  19   1        269.07        212.31        11.95 o                         
  -1  19   1          9.69         21.48         8.70 o                         
   0  19   1       1069.10       1133.47        21.00 o                         
   1  19   1      10925.57      10999.34       158.25 o                         
   2  19   1        355.86        334.10        14.21 o                         
   3  19   1      10453.40       9677.35       174.83 o                         
   4  19   1       9538.42       9113.87       112.77 o                         
   5  19   1        757.41        705.14        15.93 o                         
   6  19   1       1272.75       1243.79        21.36 o                         
   7  19   1         15.39          4.97        10.92 o                         
   8  19   1       1961.55       1859.34        32.39 o                         
   9  19   1       1621.76       1709.00        29.30 o                         
  10  19   1       1344.78       1329.52        24.39 o                         
  11  19   1       1698.38       1717.80        35.63 o                         
  12  19   1        482.24        451.83        21.41 o                         
  13  19   1          1.11         -2.35        21.50 o                         
  14  19   1        199.04        246.78        56.02 o                         
  15  19   1         15.56         26.56        51.66 o                         
  16  19   1         79.15         36.38        55.66 o                         
 -16  20   1        144.88        129.63        55.78 o                         
 -15  20   1        255.70        194.06        37.97 o                         
 -14  20   1       1623.65       1632.65        52.20 o                         
 -13  20   1          0.38        -19.45        19.45 o                         
 -12  20   1        222.35        208.72        19.48 o                         
 -11  20   1          7.84         21.07        15.33 o                         
 -10  20   1         10.60         15.38        12.27 o                         
  -9  20   1       1241.39       1184.57        23.09 o                         
  -8  20   1        733.91        678.15        18.47 o                         
  -7  20   1       3826.61       3699.10        53.25 o                         
  -6  20   1        123.56        106.83        12.51 o                         
  -5  20   1        468.77        489.81        15.68 o                         
  -4  20   1       3107.70       2948.39        46.78 o                         
  -3  20   1       1137.99       1065.50        23.13 o                         
  -2  20   1          0.03         12.93         8.74 o                         
  -1  20   1        485.59        590.26        15.12 o                         
   0  20   1       9480.17       9033.36       111.44 o                         
   1  20   1        699.17        734.30        20.04 o                         
   2  20   1       1401.11       1430.29        29.65 o                         
   3  20   1         27.81         20.98         9.83 o                         
   4  20   1        413.91        366.12        14.41 o                         
   5  20   1       2613.79       2651.97        43.91 o                         
   6  20   1        148.07        147.24        10.58 o                         
   7  20   1        160.90        154.82        11.48 o                         
   8  20   1        172.25        162.85        13.30 o                         
   9  20   1        660.91        727.58        19.00 o                         
  10  20   1        355.28        347.92        15.69 o                         
  11  20   1        985.39       1016.88        34.02 o                         
  12  20   1         35.59         32.87        17.60 o                         
  13  20   1          7.15        -22.58        22.58 o                         
  14  20   1        245.31        249.80        37.66 o                         
  15  20   1       1133.04       1321.44        91.92 o                         
 -15  21   1        210.10        101.04        36.48 o                         
 -14  21   1         45.88         48.64        25.40 o                         
 -13  21   1        567.03        603.01        28.12 o                         
 -12  21   1       1920.70       1890.69        42.60 o                         
 -11  21   1        296.01        290.71        18.54 o                         
 -10  21   1       2615.02       2476.49        38.94 o                         
  -9  21   1       3295.57       3363.54        45.35 o                         
  -8  21   1        346.82        291.05        14.59 o                         
  -7  21   1        445.30        393.74        16.03 o                         
  -6  21   1       3360.66       3439.78        54.02 o                         
  -5  21   1       2263.32       2025.62        33.67 o                         
  -4  21   1        547.04        472.41        16.74 o                         
  -3  21   1         23.32         34.53        11.50 o                         
  -2  21   1       3169.79       2927.81        60.05 o                         
  -1  21   1       6926.97       6395.12        85.23 o                         
   0  21   1         89.78        175.03        20.26 o                         
   1  21   1        301.01        274.16        14.32 o                         
   2  21   1         34.92         21.97        10.10 o                         
   3  21   1       2150.59       2029.19        34.88 o                         
   4  21   1        198.01        211.31        13.21 o                         
   5  21   1       3276.48       3241.10        46.98 o                         
   6  21   1       9727.17       9156.54        96.46 o                         
   7  21   1       5517.74       5383.75        67.67 o                         
   8  21   1        114.74        105.12        11.63 o                         
   9  21   1        951.49        920.48        20.71 o                         
  10  21   1        988.04        881.70        22.57 o                         
  11  21   1        851.54        833.81        36.91 o                         
  12  21   1        415.66        413.51        23.54 o                         
  13  21   1       1456.97       1526.45        59.29 o                         
  14  21   1          7.44          5.47        31.83 o                         
  15  21   1        176.36        114.96        56.02 o                         
 -15  22   1        268.96        333.97        44.08 o                         
 -14  22   1          0.25         17.10        28.24 o                         
 -13  22   1        156.86        145.58        21.58 o                         
 -12  22   1         21.97         10.73        19.14 o                         
 -11  22   1        978.37        870.83        25.96 o                         
 -10  22   1       1321.26       1277.52        26.91 o                         
  -9  22   1       2506.15       2612.70        37.99 o                         
  -8  22   1         45.35         44.02        12.56 o                         
  -7  22   1       2536.35       2628.08        41.80 o                         
  -6  22   1         37.59         44.94        13.23 o                         
  -5  22   1       1143.10       1100.61        27.91 o                         
  -4  22   1       4097.11       4253.90        58.88 o                         
  -3  22   1       9695.94       9122.31       135.07 o                         
  -2  22   1        557.07        497.73        14.56 o                         
  -1  22   1       1631.23       1644.46        27.82 o                         
   0  22   1      20297.81      19304.07       268.08 o                         
   1  22   1       1054.95       1068.85        33.87 o                         
   2  22   1        162.40        184.81        12.43 o                         
   3  22   1       8579.35       7920.84       108.20 o                         
   4  22   1       1610.77       1524.35        32.14 o                         
   5  22   1       1189.43       1072.86        24.36 o                         
   6  22   1        358.38        326.80        13.65 o                         
   7  22   1        203.29        231.00        12.55 o                         
   8  22   1       2824.73       2838.51        41.17 o                         
   9  22   1       3082.86       3138.29        44.70 o                         
  10  22   1         37.52         45.85        12.45 o                         
  11  22   1         70.70         96.03        16.99 o                         
  12  22   1          4.71          4.90        18.09 o                         
  13  22   1        865.91        861.45        37.27 o                         
  14  22   1          3.45        -20.35        34.14 o                         
  15  22   1        508.81        498.52        71.18 o                         
 -15  23   1        351.77        307.41        53.84 o                         
 -14  23   1         40.48         36.54        25.95 o                         
 -13  23   1          3.40        -14.48        21.22 o                         
 -12  23   1         75.55         71.39        19.90 o                         
 -11  23   1       2283.44       2277.70        59.37 o                         
 -10  23   1         20.99         29.54        13.32 o                         
  -9  23   1       1554.93       1547.21        27.44 o                         
  -8  23   1      10356.53      10259.20       121.76 o                         
  -7  23   1       2430.27       2339.62        38.80 o                         
  -6  23   1        463.58        424.58        17.91 o                         
  -5  23   1       4484.35       4503.06        58.60 o                         
  -4  23   1         14.05         17.60        10.91 o                         
  -3  23   1       1884.85       1734.42        35.72 o                         
  -2  23   1        205.70        239.34        13.21 o                         
  -1  23   1        364.14        354.49        13.76 o                         
   0  23   1       2417.66       2277.04        49.30 o                         
   1  23   1         76.63         60.40        14.12 o                         
   2  23   1        265.47        267.47        14.30 o                         
   3  23   1       4251.73       4071.39        69.73 o                         
   4  23   1         32.72         15.72        12.88 o                         
   5  23   1        499.05        483.63        19.29 o                         
   6  23   1       5956.65       5691.71        67.37 o                         
   7  23   1       1811.91       1859.85        27.73 o                         
   8  23   1       2494.28       2332.21        36.01 o                         
   9  23   1       3778.90       3654.47        50.51 o                         
  10  23   1       5144.60       5247.28        72.21 o                         
  11  23   1         54.50         75.79        14.49 o                         
  12  23   1        100.99        119.42        19.88 o                         
  13  23   1        302.97        350.22        29.05 o                         
  14  23   1        349.47        366.46        59.72 o                         
 -15  24   1        456.07        476.21        60.51 o                         
 -14  24   1        584.82        620.41        36.24 o                         
 -13  24   1        307.91        310.97        44.00 o                         
 -12  24   1       1578.01       1560.77        43.12 o                         
 -11  24   1        214.74        204.81        17.87 o                         
 -10  24   1        549.92        565.91        20.99 o                         
  -9  24   1        400.56        424.85        16.57 o                         
  -8  24   1        724.52        723.20        20.31 o                         
  -7  24   1        845.33        854.03        22.19 o                         
  -6  24   1        652.28        713.40        22.17 o                         
  -5  24   1         12.27         17.98        11.47 o                         
  -4  24   1       4363.55       4143.54        58.52 o                         
  -3  24   1       1256.78       1165.67        28.93 o                         
  -2  24   1       3391.46       3068.72        48.58 o                         
  -1  24   1       7101.82       6802.29        87.65 o                         
   0  24   1       4661.91       4407.55        71.32 o                         
   1  24   1       2770.44       2567.61        46.76 o                         
   2  24   1       2807.32       2932.98        47.39 o                         
   3  24   1       8272.10       8343.57       168.51 o                         
   4  24   1         13.03         10.16        13.62 o                         
   5  24   1       3671.58       3482.77        55.08 o                         
   6  24   1        285.65        241.45        13.16 o                         
   7  24   1        378.78        371.84        14.39 o                         
   8  24   1          3.22          3.55        11.43 o                         
   9  24   1       1108.43       1083.96        23.60 o                         
  10  24   1        772.86        790.72        23.11 o                         
  11  24   1       3215.96       3394.14        55.27 o                         
  12  24   1         72.99         51.80        33.73 o                         
  13  24   1        313.43        352.02        38.82 o                         
  14  24   1        851.24        860.61        68.94 o                         
 -15  25   1         95.28        165.29        48.75 o                         
 -14  25   1         10.01         -0.18        29.58 o                         
 -13  25   1         26.54         16.99        26.57 o                         
 -12  25   1       3726.10       3835.81        92.54 o                         
 -11  25   1        712.45        701.74        26.87 o                         
 -10  25   1       4231.20       4181.56        62.37 o                         
  -9  25   1       6703.43       6537.53        78.40 o                         
  -8  25   1        143.07        145.31        14.34 o                         
  -7  25   1       2696.41       2677.45        57.50 o                         
  -6  25   1       9008.22       8919.02       113.94 o                         
  -5  25   1       5480.93       5397.63        68.96 o                         
  -4  25   1       2339.52       2216.87        36.95 o                         
  -3  25   1       3607.48       3568.84        55.46 o                         
  -2  25   1       1133.98       1074.86        24.39 o                         
  -1  25   1         53.39         68.95        11.58 o                         
   0  25   1       1686.75       1704.33        32.31 o                         
   1  25   1       1632.48       1576.70        33.99 o                         
   2  25   1         19.28         33.96        12.33 o                         
   3  25   1      12863.80      12314.10       164.38 o                         
   4  25   1       5547.22       5465.27        86.72 o                         
   5  25   1       3773.05       3658.30        57.61 o                         
   6  25   1      17088.65      16534.35       177.24 o                         
   7  25   1       3207.01       3085.84        42.10 o                         
   8  25   1        365.24        370.94        15.67 o                         
   9  25   1       3976.96       3891.24        53.81 o                         
  10  25   1       1984.17       1872.44        43.77 o                         
  11  25   1        234.92        236.98        17.03 o                         
  12  25   1       2038.24       2049.00        86.27 o                         
  13  25   1        761.70        837.85        49.41 o                         
  14  25   1         94.85         75.31        42.69 o                         
 -15  26   1          3.91         11.52        46.44 o                         
 -14  26   1        391.45        402.62        42.02 o                         
 -13  26   1         20.68         10.90        26.04 o                         
 -12  26   1       2069.17       2112.34        61.93 o                         
 -11  26   1       1178.26       1166.07        33.53 o                         
 -10  26   1        329.96        356.92        18.96 o                         
  -9  26   1         73.35         74.07        14.51 o                         
  -8  26   1       7046.54       6620.24        88.73 o                         
  -7  26   1        144.54        157.40        14.06 o                         
  -6  26   1       6384.74       6174.37        77.86 o                         
  -5  26   1        391.77        407.24        16.91 o                         
  -4  26   1       1181.82       1128.28        27.01 o                         
  -3  26   1       7959.53       7656.05       106.25 o                         
  -2  26   1        539.31        534.02        18.33 o                         
  -1  26   1          0.16         18.31        12.74 o                         
   0  26   1       7106.89       6748.04       102.55 o                         
   1  26   1       2612.64       2529.11        47.35 o                         
   2  26   1        510.04        472.40        18.19 o                         
   3  26   1       5276.19       5195.87        76.37 o                         
   4  26   1       1368.55       1346.97        29.45 o                         
   5  26   1       2263.34       2164.38        39.72 o                         
   6  26   1       1965.38       1926.30        34.07 o                         
   7  26   1        190.63        241.70        13.88 o                         
   8  26   1        671.47        629.38        18.74 o                         
   9  26   1        125.92        150.41        15.50 o                         
  10  26   1        217.11        226.56        16.78 o                         
  11  26   1        888.93        937.87        29.25 o                         
  12  26   1         32.78         50.02        24.88 o                         
  13  26   1        496.34        497.83        42.32 o                         
  14  26   1        120.76        137.15        43.53 o                         
 -14  27   1        114.26        109.75        45.35 o                         
 -13  27   1        577.50        603.53        36.52 o                         
 -12  27   1         96.62         66.26        26.98 o                         
 -11  27   1        126.92        128.77        26.30 o                         
 -10  27   1        506.51        438.94        19.33 o                         
  -9  27   1        276.69        269.54        16.02 o                         
  -8  27   1         20.75         37.90        13.71 o                         
  -7  27   1       2572.78       2530.20        42.14 o                         
  -6  27   1        771.38        704.55        19.99 o                         
  -5  27   1        732.22        727.80        19.84 o                         
  -4  27   1        815.80        855.90        23.82 o                         
  -3  27   1       1494.09       1507.11        38.92 o                         
  -2  27   1         73.70         76.40        13.78 o                         
  -1  27   1        645.08        705.82        19.58 o                         
   0  27   1       1608.69       1750.54        33.78 o                         
   1  27   1         48.27         79.36        27.91 o                         
   2  27   1       3967.53       3888.37        60.50 o                         
   3  27   1         24.55         30.93        13.41 o                         
   4  27   1       1010.16        960.70        25.05 o                         
   5  27   1        862.89        941.20        25.10 o                         
   6  27   1       3050.36       3067.07        47.28 o                         
   7  27   1       1486.62       1539.15        28.60 o                         
   8  27   1        556.61        569.41        21.01 o                         
   9  27   1          6.13          8.80        14.48 o                         
  10  27   1         60.51         40.65        14.96 o                         
  11  27   1       1464.05       1446.09        52.32 o                         
  12  27   1        239.36        251.32        27.64 o                         
  13  27   1        304.22        289.22        47.05 o                         
  14  27   1         39.83         74.82        40.99 o                         
 -14  28   1        154.32        113.75        46.93 o                         
 -13  28   1          2.80         10.13        30.82 o                         
 -12  28   1         10.59         -3.18        25.98 o                         
 -11  28   1          0.78         10.14        20.12 o                         
 -10  28   1        465.39        498.76        24.11 o                         
  -9  28   1       1972.33       2018.72        37.51 o                         
  -8  28   1       6252.63       6304.41        85.97 o                         
  -7  28   1       1919.13       1967.19        36.27 o                         
  -6  28   1        818.57        758.75        20.60 o                         
  -5  28   1        638.94        576.44        18.43 o                         
  -4  28   1         36.61         29.27        12.43 o                         
  -3  28   1        102.93        121.10        14.76 o                         
  -2  28   1       5705.13       5674.08        82.54 o                         
  -1  28   1       7005.72       6850.53        89.90 o                         
   0  28   1       8714.56       8572.11       118.08 o                         
   1  28   1       9667.83       9612.17       160.87 o                         
   2  28   1       1272.17       1199.50        30.84 o                         
   3  28   1        507.07        514.22        19.70 o                         
   4  28   1        696.72        651.10        21.73 o                         
   5  28   1       1549.42       1570.13        33.21 o                         
   6  28   1       3778.19       3674.94        65.12 o                         
   7  28   1       6672.94       6564.61        82.75 o                         
   8  28   1       2060.31       2026.90        39.10 o                         
   9  28   1        859.22        877.15        25.09 o                         
  10  28   1          3.69          8.04        15.19 o                         
  11  28   1        425.85        459.22        31.06 o                         
  12  28   1         28.57         37.30        25.40 o                         
  13  28   1        751.16        888.64        68.27 o                         
 -14  29   1        148.24        117.99        48.39 o                         
 -13  29   1        219.88        222.79        34.83 o                         
 -12  29   1       1531.65       1600.63        54.25 o                         
 -11  29   1        149.83        164.25        22.37 o                         
 -10  29   1        432.16        461.24        24.18 o                         
  -9  29   1          0.35          2.93        17.67 o                         
  -8  29   1         30.96         18.62        15.74 o                         
  -7  29   1        118.22         93.05        15.80 o                         
  -6  29   1       1198.22       1203.39        28.99 o                         
  -5  29   1        177.08        166.68        14.29 o                         
  -4  29   1       1040.86        936.60        22.93 o                         
  -3  29   1       6149.75       6154.44        88.82 o                         
  -2  29   1       1141.32       1132.79        26.85 o                         
  -1  29   1        598.97        676.39        21.91 o                         
   0  29   1         66.64         86.81        13.86 o                         
   1  29   1       1948.26       2102.72        47.93 o                         
   2  29   1          4.23         78.93        19.82 o                         
   3  29   1        157.83        155.40        15.72 o                         
   4  29   1         31.50         21.16        14.41 o                         
   5  29   1        127.89        161.56        17.46 o                         
   6  29   1       1375.35       1455.01        32.01 o                         
   7  29   1        475.43        469.59        18.66 o                         
   8  29   1       1166.93       1149.00        47.32 o                         
   9  29   1         13.54          1.37        15.29 o                         
  10  29   1         26.68         19.83        18.36 o                         
  11  29   1         14.04         17.81        23.95 o                         
  12  29   1       1122.39       1104.06        50.76 o                         
  13  29   1        168.45        196.21        45.72 o                         
 -14  30   1        326.51        278.43        54.57 o                         
 -13  30   1       1167.33       1138.24        54.96 o                         
 -12  30   1        313.98        270.83        37.47 o                         
 -11  30   1         17.42         -2.06        20.66 o                         
 -10  30   1       1732.03       1685.67        41.44 o                         
  -9  30   1          1.36        -14.38        18.26 o                         
  -8  30   1        300.24        282.03        34.33 o                         
  -7  30   1          5.86         10.28        15.57 o                         
  -6  30   1        731.99        713.57        22.25 o                         
  -5  30   1       1219.33       1162.64        25.94 o                         
  -4  30   1        369.70        400.41        17.03 o                         
  -3  30   1         91.60         93.06        14.34 o                         
  -2  30   1         42.57         67.42        14.84 o                         
  -1  30   1        277.72        331.93        16.17 o                         
   0  30   1         91.19        111.51        14.27 o                         
   1  30   1       2728.06       2654.59        50.18 o                         
   2  30   1       1887.75       1844.52        36.47 o                         
   3  30   1        424.84        402.42        18.90 o                         
   4  30   1          3.19         25.28        15.01 o                         
   5  30   1       3366.98       3430.63        57.01 o                         
   6  30   1         86.01         76.66        15.43 o                         
   7  30   1        161.47        141.72        15.15 o                         
   8  30   1       1368.39       1352.07        31.49 o                         
   9  30   1         46.33         42.49        18.84 o                         
  10  30   1       1937.62       1966.37        58.14 o                         
  11  30   1         42.84         33.24        24.93 o                         
  12  30   1         55.78        109.91        30.71 o                         
 -13  31   1        126.75        108.53        38.38 o                         
 -12  31   1          2.77        -19.49        31.25 o                         
 -11  31   1        399.45        420.41        36.04 o                         
 -10  31   1        779.60        731.55        28.82 o                         
  -9  31   1        423.29        382.33        23.39 o                         
  -8  31   1       1644.53       1648.57        44.43 o                         
  -7  31   1       1152.48       1114.27        40.79 o                         
  -6  31   1        312.61        341.25        19.62 o                         
  -5  31   1      10970.63      10868.50       128.58 o                         
  -4  31   1        759.12        787.48        21.79 o                         
  -3  31   1         38.04         28.35        13.64 o                         
  -2  31   1       7561.34       7488.09       106.17 o                         
  -1  31   1         38.23         26.30        13.14 o                         
   0  31   1         94.94        142.08        15.64 o                         
   1  31   1          5.70         13.37        14.62 o                         
   2  31   1       2227.78       2187.14        44.88 o                         
   3  31   1        732.43        730.91        23.44 o                         
   4  31   1       2417.22       2332.37        43.44 o                         
   5  31   1       8517.93       8735.18       134.06 o                         
   6  31   1         56.29         54.85        15.19 o                         
   7  31   1        701.14        674.29        25.90 o                         
   8  31   1         14.75         -6.16        18.97 o                         
   9  31   1        100.40        109.42        20.36 o                         
  10  31   1       3458.74       3666.50       115.57 o                         
  11  31   1        679.92        544.38        40.21 o                         
  12  31   1          4.61        -41.11        41.11 o                         
 -13  32   1        221.41        169.17        49.96 o                         
 -12  32   1          1.31        -25.55        32.16 o                         
 -11  32   1          3.01         -5.58        30.14 o                         
 -10  32   1          0.17          1.22        18.82 o                         
  -9  32   1          8.43         -5.21        18.67 o                         
  -8  32   1       1076.53       1079.33        36.16 o                         
  -7  32   1        282.77        304.84        28.03 o                         
  -6  32   1        197.99        215.31        18.46 o                         
  -5  32   1         10.11         13.37        15.63 o                         
  -4  32   1        159.60        160.05        15.42 o                         
  -3  32   1          1.41          8.75        15.29 o                         
  -2  32   1         33.23         65.29        15.02 o                         
  -1  32   1        435.05        425.05        17.90 o                         
   0  32   1       6319.03       6241.11        99.69 o                         
   1  32   1          5.20          8.00        15.41 o                         
   2  32   1       4054.97       4033.60        63.72 o                         
   3  32   1        186.66        190.22        17.36 o                         
   4  32   1          2.08          1.48        15.40 o                         
   5  32   1       1857.41       1913.81        42.09 o                         
   6  32   1        452.95        465.86        25.09 o                         
   7  32   1        634.41        675.68        29.13 o                         
   8  32   1        918.80        938.86        32.99 o                         
   9  32   1        185.58        168.53        21.65 o                         
  10  32   1          0.23         -7.92        30.56 o                         
  11  32   1         17.01         19.06        29.19 o                         
 -13  33   1          4.45        -26.31        44.87 o                         
 -12  33   1         32.40         48.87        44.75 o                         
 -11  33   1        515.07        441.65        39.83 o                         
 -10  33   1        582.11        579.48        33.88 o                         
  -9  33   1        127.70        143.61        20.93 o                         
  -8  33   1        178.09        183.49        22.59 o                         
  -7  33   1       1329.37       1326.57        45.51 o                         
  -6  33   1          2.36         17.03        16.20 o                         
  -5  33   1         10.59         37.09        16.18 o                         
  -4  33   1        122.47        108.06        16.94 o                         
  -3  33   1         18.92         19.46        16.27 o                         
  -2  33   1        121.32        125.74        17.83 o                         
  -1  33   1       1131.86       1120.82        26.14 o                         
   0  33   1        292.32        284.86        19.15 o                         
   1  33   1         22.77         43.59        16.16 o                         
   2  33   1       3491.28       3648.80        72.74 o                         
   3  33   1        232.82        213.94        22.02 o                         
   4  33   1       1101.55       1098.94        45.21 o                         
   5  33   1        202.54        199.76        23.19 o                         
   6  33   1         39.54         62.58        20.21 o                         
   7  33   1        915.60        899.96        29.88 o                         
   8  33   1          2.30          2.28        20.43 o                         
   9  33   1         38.70         52.25        20.20 o                         
  10  33   1         60.99         43.34        29.72 o                         
  11  33   1        789.70        793.48        88.58 o                         
 -12  34   1        337.18        381.62        56.02 o                         
 -11  34   1        635.68        638.83        45.46 o                         
 -10  34   1       1543.25       1572.53        51.43 o                         
  -9  34   1         36.20          7.49        19.87 o                         
  -8  34   1        931.82        924.89        34.74 o                         
  -7  34   1          0.92          2.61        17.04 o                         
  -6  34   1        254.66        261.65        21.47 o                         
  -5  34   1       1878.47       1854.72        41.50 o                         
  -4  34   1        187.99        213.44        18.55 o                         
  -3  34   1          1.42          3.80        16.02 o                         
  -2  34   1       2781.63       2763.72        53.80 o                         
  -1  34   1       2000.22       2094.00        44.52 o                         
   0  34   1        649.33        544.56        39.15 o                         
   1  34   1       2656.64       2700.07        80.95 o                         
   2  34   1        480.03        506.11        33.41 o                         
   3  34   1        925.53        967.24        54.31 o                         
   4  34   1        276.00        271.13        26.71 o                         
   5  34   1       2703.40       2711.11        61.33 o                         
   6  34   1          1.15         -7.12        19.80 o                         
   7  34   1        657.56        642.49        35.08 o                         
   8  34   1       1235.71       1191.11        43.59 o                         
   9  34   1        265.03        264.42        33.64 o                         
  10  34   1       1911.59       1763.92       117.45 o                         
  11  34   1        153.32         66.57        47.29 o                         
 -12  35   1          9.86        -15.16        47.66 o                         
 -11  35   1        576.02        436.92        56.02 o                         
 -10  35   1       1069.07       1060.56        78.46 o                         
  -9  35   1       2270.41       2218.03        69.12 o                         
  -8  35   1        103.84         81.82        22.01 o                         
  -7  35   1        109.26        106.80        37.14 o                         
  -6  35   1        355.09        388.21        22.03 o                         
  -5  35   1       3547.27       3667.01        74.64 o                         
  -4  35   1         17.29         22.58        16.87 o                         
  -3  35   1          1.10          8.33        16.65 o                         
  -2  35   1       2002.72       1958.22        42.97 o                         
  -1  35   1          3.91         -0.73        18.28 o                         
   0  35   1        432.09        493.09        33.10 o                         
   1  35   1        628.84        617.73        27.71 o                         
   2  35   1        975.19        958.48        33.33 o                         
   3  35   1         97.48        118.00        20.47 o                         
   4  35   1       2421.20       2508.83        58.46 o                         
   5  35   1       2705.75       2709.66        95.04 o                         
   6  35   1        899.34        914.51        38.66 o                         
   7  35   1         35.89         53.37        18.91 o                         
   8  35   1        964.31        958.91        46.03 o                         
   9  35   1         92.29         42.41        30.23 o                         
  10  35   1        298.31        323.66        57.97 o                         
 -11  36   1          4.17         11.28        44.02 o                         
 -10  36   1        103.03         78.46        44.14 o                         
  -9  36   1        331.00        296.96        30.76 o                         
  -8  36   1        784.97        734.81        39.84 o                         
  -7  36   1         15.05         13.35        21.90 o                         
  -6  36   1        189.78        159.14        20.98 o                         
  -5  36   1        207.26        176.98        19.24 o                         
  -4  36   1        920.38        826.68        28.46 o                         
  -3  36   1       1068.05       1059.91        35.11 o                         
  -2  36   1         40.28         75.95        18.15 o                         
  -1  36   1        355.91        361.35        23.93 o                         
   0  36   1        565.33        601.79        27.76 o                         
   1  36   1        564.61        594.29        27.86 o                         
   2  36   1       4967.02       5077.33        95.84 o                         
   3  36   1        309.62        382.69        26.67 o                         
   4  36   1         18.17         35.31        21.51 o                         
   5  36   1        169.11        171.95        23.63 o                         
   6  36   1        611.70        612.93        29.01 o                         
   7  36   1        114.75         90.44        24.03 o                         
   8  36   1        239.67        234.86        26.73 o                         
   9  36   1          8.86        -11.40        30.33 o                         
 -11  37   1       1300.74       1338.41        85.61 o                         
 -10  37   1        213.74        248.35        52.39 o                         
  -9  37   1        244.20        161.17        33.74 o                         
  -8  37   1        504.42        582.41        36.00 o                         
  -7  37   1          5.98         18.43        25.78 o                         
  -6  37   1        277.85        294.05        26.93 o                         
  -5  37   1        137.16        108.98        18.98 o                         
  -4  37   1       1465.86       1505.01        37.92 o                         
  -3  37   1       1950.94       1922.10        47.09 o                         
  -2  37   1        229.73        216.29        20.50 o                         
  -1  37   1        391.16        433.59        25.73 o                         
   0  37   1        226.84        257.42        32.08 o                         
   1  37   1        711.74        829.22        32.24 o                         
   2  37   1       3826.00       3927.30        79.23 o                         
   3  37   1        609.79        682.26        38.59 o                         
   4  37   1       2548.86       2730.37        67.07 o                         
   5  37   1        432.55        430.98        32.44 o                         
   6  37   1         58.16         41.70        21.30 o                         
   7  37   1        739.41        763.94        36.43 o                         
   8  37   1         56.21         29.69        30.47 o                         
   9  37   1         99.22        103.32        41.35 o                         
 -10  38   1          2.02        -45.84        45.84 o                         
  -9  38   1        163.16        182.87        50.33 o                         
  -8  38   1       2736.04       2763.05       204.70 o                         
  -7  38   1         35.24         33.38        32.15 o                         
  -6  38   1       1096.23       1155.60        81.42 o                         
  -5  38   1       1086.13        977.68        43.80 o                         
  -4  38   1        695.99        682.98        26.76 o                         
  -3  38   1         66.47         58.82        19.05 o                         
  -2  38   1       1000.81       1026.03        35.41 o                         
  -1  38   1        592.41        548.07        28.09 o                         
   0  38   1       1751.19       1910.29        48.70 o                         
   1  38   1       2308.99       2613.95        68.51 o                         
   2  38   1       2788.20       2826.77        63.00 o                         
   3  38   1         25.02          4.57        20.60 o                         
   4  38   1       1320.52       1446.59        61.96 o                         
   5  38   1        121.82        152.07        22.56 o                         
   6  38   1          1.04        -25.01        25.01 o                         
   7  38   1        652.04        616.94        34.20 o                         
   8  38   1        692.72        626.22        56.39 o                         
 -10  39   1        419.10        361.74        59.54 o                         
  -9  39   1        186.60        134.48        49.48 o                         
  -8  39   1        472.69        435.45        40.99 o                         
  -7  39   1          6.50        -11.04        43.53 o                         
  -6  39   1        912.56        926.81        51.72 o                         
  -5  39   1          1.25         19.95        26.99 o                         
  -4  39   1          3.76          1.21        18.56 o                         
  -3  39   1        584.38        559.85        31.22 o                         
  -2  39   1        245.02        231.21        23.65 o                         
  -1  39   1        133.08        118.73        21.34 o                         
   0  39   1        364.18        365.51        25.84 o                         
   1  39   1        108.58        143.05        23.14 o                         
   2  39   1         92.03         91.20        22.50 o                         
   3  39   1        242.98        254.21        24.26 o                         
   4  39   1        189.10        143.50        24.93 o                         
   5  39   1        321.41        326.77        28.70 o                         
   6  39   1        183.90        167.95        26.33 o                         
   7  39   1        255.42        203.70        31.72 o                         
  -9  40   1         26.88         38.68        49.48 o                         
  -8  40   1          2.76        -13.24        32.61 o                         
  -7  40   1          8.72         -3.76        44.26 o                         
  -6  40   1         51.89         49.60        46.81 o                         
  -5  40   1        398.17        382.98        53.30 o                         
  -4  40   1         38.34          5.61        32.37 o                         
  -3  40   1        574.12        570.26        38.68 o                         
  -2  40   1        280.75        304.16        25.43 o                         
  -1  40   1        972.35       1012.78        36.23 o                         
   0  40   1        127.29         97.08        22.42 o                         
   1  40   1         96.56        137.60        22.76 o                         
   2  40   1        528.55        636.78        50.92 o                         
   3  40   1         32.55         19.02        24.07 o                         
   4  40   1          0.52         16.63        23.83 o                         
   5  40   1         13.79         -9.48        30.93 o                         
   6  40   1         15.09          2.10        30.87 o                         
  -8  41   1        597.61        585.11        62.94 o                         
  -7  41   1         59.40         72.64        48.02 o                         
  -6  41   1        706.50        751.24        70.33 o                         
  -5  41   1        954.77        964.03        53.46 o                         
  -4  41   1       1359.66       1366.37       113.20 o                         
  -3  41   1        914.87        913.95        82.64 o                         
  -2  41   1        686.48        747.19        32.49 o                         
  -1  41   1        154.83        176.14        23.98 o                         
   0  41   1        735.89        826.38        35.86 o                         
   1  41   1        347.20        274.44        28.71 o                         
   2  41   1        379.92        328.32        29.65 o                         
   3  41   1        390.51        426.64        51.28 o                         
   4  41   1       2181.77       2405.19       112.23 o                         
   5  41   1         21.32         13.85        69.30 o                         
   6  41   1        242.68        256.93        34.23 o                         
  -7  42   1        153.07        145.40        53.11 o                         
  -4  42   1        507.95        527.75        62.45 o                         
  -3  42   1        187.84        131.69        46.32 o                         
  -2  42   1        161.76        183.96        48.99 o                         
  -1  42   1         91.77         78.64        29.47 o                         
   0  42   1       1960.43       2278.42        64.30 o                         
   1  42   1        609.27        566.16        54.07 o                         
   2  42   1        153.27        156.16        26.99 o                         
   3  42   1         20.43         -6.51        32.70 o                         
   4  42   1        221.75        207.48        36.83 o                         
   5  42   1        742.96        743.36        68.03 o                         
  -7  43   1          5.23        -43.66        54.57 o                         
  -3  43   1        116.36        114.72        47.29 o                         
  -2  43   1        117.09        109.99        47.41 o                         
  -1  43   1        259.58        253.20        52.02 o                         
   0  43   1        360.28        374.24        59.72 o                         
   1  43   1        127.86        158.89        31.87 o                         
   2  43   1         61.34         43.53        43.90 o                         
   3  43   1         61.21         65.12        47.17 o                         
   5  43   1        568.35        425.40        59.78 o                         
  -2  44   1         68.68         40.99        46.81 o                         
  -1  44   1         23.88        -42.93        47.05 o                         
   0  44   1        365.98        311.05        50.45 o                         
   1  44   1        324.57        363.43        54.57 o                         
   2  44   1         10.73         59.06        45.47 o                         
   3  44   1        447.38        520.23        62.21 o                         
  -1  45   1          7.06        -36.26        48.51 o                         
   2  45   1        294.75        366.95        56.99 o                         
 -17   0   2        217.87        229.44        47.66 o                         
 -16   0   2        916.03        890.56        45.01 o                         
 -15   0   2        482.65        573.70        25.13 o                         
 -14   0   2       3350.80       3266.46        67.21 o                         
 -13   0   2       6971.24       6913.07       107.72 o                         
 -12   0   2       5014.86       5150.30        83.02 o                         
 -11   0   2       3915.93       4261.66        70.15 o                         
 -10   0   2       2857.12       2824.10        55.71 o                         
  -9   0   2       2080.12       2104.88        52.47 o                         
  -8   0   2       1996.40       2155.58        45.60 o                         
  -7   0   2      54924.50      55074.37       750.31 o                         
  -6   0   2       3639.39       4197.66        75.73 o                         
  -5   0   2      50607.96      54770.73       679.50 o                         
  -4   0   2      77344.93      81321.52      1101.25 o                         
  -3   0   2       3469.87       3746.85        72.09 o                         
  -2   0   2      16804.44      17466.06       535.87 o                         
   1   0   2      15811.49      17214.06       530.30 o                         
   2   0   2      63662.66      67179.38      1450.76 o                         
   3   0   2        828.35       1079.12        43.72 o                         
   4   0   2       9278.12       9912.14       138.07 o                         
   5   0   2      26159.33      28032.02       382.49 o                         
   6   0   2        171.53        141.57        13.69 o                         
   7   0   2       1119.39       1378.18        33.12 o                         
   8   0   2      12377.71      12400.34       196.21 o                         
   9   0   2      10399.96      11045.30       176.60 o                         
  10   0   2       1386.50       1353.98        28.71 o                         
  11   0   2       8133.85       8432.23       125.47 o                         
  12   0   2        485.90        570.68        21.37 o                         
  13   0   2        738.97        863.18        25.53 o                         
  14   0   2       4966.61       5144.95       203.48 o                         
  15   0   2       6571.61       6691.33       252.23 o                         
  16   0   2        990.73       1097.58        84.40 o                         
 -17   1   2         39.66          2.71        40.56 o                         
 -16   1   2        179.78        175.77        26.90 o                         
 -15   1   2          4.48         15.49        12.53 o                         
 -14   1   2          3.27         -2.40        11.86 o                         
 -13   1   2         13.22         28.51        10.88 o                         
 -12   1   2       5979.17       5946.47        66.24 o                         
 -11   1   2       1425.67       1727.09        36.56 o                         
 -10   1   2      11389.83      11253.21       121.83 o                         
  -9   1   2       1810.90       2099.84        28.97 o                         
  -8   1   2       1684.86       2320.88        43.55 o                         
  -7   1   2       9761.76      10338.67       109.18 o                         
  -6   1   2       1566.78       1579.91        20.37 o                         
  -5   1   2        939.55       6029.78       484.12 o                         
  -4   1   2       4095.95       4386.14        48.56 o                         
  -3   1   2     114784.10     117876.41      1454.80 o                         
  -2   1   2      11781.01      12742.73       278.34 o                         
   0   1   2      80352.45      98915.90      2996.85 o                         
   1   1   2       3733.46       3905.09        91.16 o                         
   2   1   2       9077.69      11415.40      1015.82 o                         
   3   1   2      62390.52      66287.85       761.14 o                         
   4   1   2       4017.87       4336.75        47.19 o                         
   5   1   2      17028.38      17316.48       188.13 o                         
   6   1   2         86.64        303.28       119.41 o                         
   7   1   2      15787.46      16277.18       169.78 o                         
   8   1   2        343.57        331.91        11.29 o                         
   9   1   2       7686.63       8108.95        88.65 o                         
  10   1   2        318.19        378.88        10.94 o                         
  11   1   2         46.93         75.22         8.90 o                         
  12   1   2        464.03        780.32        86.64 o                         
  13   1   2        959.34       1016.83        18.45 o                         
  14   1   2        500.45        527.66        44.98 o                         
  15   1   2        345.03        332.21        42.00 o                         
  16   1   2         76.87        -15.76        39.82 o                         
 -17   2   2         64.59         13.45        30.61 o                         
 -16   2   2        483.33        448.26        24.93 o                         
 -15   2   2         87.28         92.06        12.87 o                         
 -14   2   2         40.10         31.45        11.82 o                         
 -13   2   2        776.67        789.09        17.60 o                         
 -12   2   2         87.68        528.19        96.45 o                         
 -11   2   2       3092.23       3307.12        42.46 o                         
 -10   2   2        469.45        532.25        14.22 o                         
  -9   2   2          5.78         12.07         8.04 o                         
  -8   2   2        768.14        684.46        23.80 o                         
  -7   2   2         37.72         61.54         7.40 o                         
  -6   2   2       4693.28       5127.14        50.93 o                         
  -5   2   2       2487.83       2641.25        31.24 o                         
  -4   2   2      40096.93      41653.10       402.63 o                         
  -3   2   2      29410.02      31161.58       425.48 o                         
  -2   2   2      18083.73      19005.55       303.59 o                         
  -1   2   2       7334.22       7290.41       112.56 o                         
   0   2   2         95.78        162.52         9.70 o                         
   1   2   2       9280.65       9927.06       176.47 o                         
   2   2   2      38040.61      38176.27       675.72 o                         
   3   2   2       7462.84       7908.24       111.53 o                         
   4   2   2       2271.50       2386.81        33.24 o                         
   5   2   2        302.32       1051.88       276.21 o                         
   6   2   2       2309.52       2334.31        51.07 o                         
   7   2   2       2891.62       2616.84        34.38 o                         
   8   2   2       2708.07       2570.83        30.72 o                         
   9   2   2       2183.57       2636.43       121.73 o                         
  10   2   2        244.40        233.48         9.82 o                         
  11   2   2        517.35        527.61        12.79 o                         
  12   2   2        703.44        809.86        16.29 o                         
  13   2   2         81.05         76.18         9.78 o                         
  14   2   2         36.95        -22.33        34.47 o                         
  15   2   2         37.46         13.03        35.71 o                         
  16   2   2        114.47         95.64        38.83 o                         
 -17   3   2        640.45        574.49        60.21 o                         
 -16   3   2        233.78        220.45        20.97 o                         
 -15   3   2         13.83         15.02        12.25 o                         
 -14   3   2        184.45        171.23        13.04 o                         
 -13   3   2       3157.21       3192.62        38.95 o                         
 -12   3   2         70.57        200.95        40.07 o                         
 -11   3   2        142.96        176.32        12.22 o                         
 -10   3   2       8895.70       9416.73       103.11 o                         
  -9   3   2       1309.89       1323.62        21.15 o                         
  -8   3   2       3976.15       4142.90        46.31 o                         
  -7   3   2       1027.68       1095.68        15.97 o                         
  -6   3   2       4764.52       4619.66        46.99 o                         
  -5   3   2       1379.67       1486.94        18.66 o                         
  -4   3   2       6244.29       6566.32        73.34 o                         
  -3   3   2       8083.61       8535.54       100.62 o                         
  -2   3   2      25958.15      27238.26       372.36 o                         
  -1   3   2      21754.92      22793.43       309.50 o                         
   0   3   2       5432.19       6005.07       303.41 o                         
   1   3   2       1537.95       1654.62        34.21 o                         
   2   3   2      31053.28      31103.10       403.37 o                         
   3   3   2      10976.83      11359.17       124.62 o                         
   4   3   2         26.61         15.18         4.17 o                         
   5   3   2       7131.01       7091.33       187.90 o                         
   6   3   2      10519.28      10914.22       122.13 o                         
   7   3   2       1989.27       2028.65        28.00 o                         
   8   3   2        445.96        629.25        28.35 o                         
   9   3   2       2592.73       2986.54       137.49 o                         
  10   3   2        927.22       1036.96        18.12 o                         
  11   3   2        653.06        655.15        14.12 o                         
  12   3   2       8581.03       8945.80        94.85 o                         
  13   3   2        305.61        357.29        12.80 o                         
  14   3   2        892.59        907.53       113.38 o                         
  15   3   2        184.47        123.13        36.52 o                         
  16   3   2        910.95        856.11        55.03 o                         
 -17   4   2         40.31          3.68        32.48 o                         
 -16   4   2       1281.16       1287.38        30.31 o                         
 -15   4   2        718.10        699.39        20.71 o                         
 -14   4   2       1203.34       1155.81        23.55 o                         
 -13   4   2        362.78        356.54        13.80 o                         
 -12   4   2          3.93         16.89        11.46 o                         
 -11   4   2       2310.41       2364.11        31.73 o                         
 -10   4   2        390.09        432.79        12.85 o                         
  -9   4   2        771.99        705.60        14.96 o                         
  -8   4   2        158.09        149.07        13.94 o                         
  -7   4   2       5128.10       4612.28        45.69 o                         
  -6   4   2       6724.37       6832.68        70.37 o                         
  -5   4   2       2899.49       3098.30        37.78 o                         
  -4   4   2       1591.88       1776.69        24.61 o                         
  -3   4   2       2116.12       2194.60        40.15 o                         
  -2   4   2       4414.98       4850.29        69.97 o                         
  -1   4   2      48015.50      49325.64       749.82 o                         
   0   4   2      56263.90      64614.44      4952.70 o                         
   1   4   2       1278.92       1188.84        22.16 o                         
   2   4   2       3979.92       3876.29        47.00 o                         
   3   4   2         84.11         44.34         4.08 o                         
   4   4   2        278.16        234.97         5.72 o                         
   5   4   2        526.51        537.67        17.52 o                         
   6   4   2       7359.75       6790.16        78.20 o                         
   7   4   2        815.03        933.17        15.46 o                         
   8   4   2       2096.05       2169.56        28.86 o                         
   9   4   2        921.62       1014.80        70.63 o                         
  10   4   2        163.62        199.92         9.28 o                         
  11   4   2       5252.50       5230.15        61.56 o                         
  12   4   2        510.53        521.90        15.09 o                         
  13   4   2         14.09         23.24         9.36 o                         
  14   4   2        187.43        182.40        39.49 o                         
  15   4   2       1015.63        986.22        70.70 o                         
  16   4   2        408.72        332.88        43.50 o                         
 -17   5   2        128.22        105.13        32.90 o                         
 -16   5   2       1699.93       1662.48        34.91 o                         
 -15   5   2        916.16        903.78        22.94 o                         
 -14   5   2         19.88         37.91        12.57 o                         
 -13   5   2       1167.27       1146.95        21.37 o                         
 -12   5   2        370.76        379.75        13.24 o                         
 -11   5   2          5.35         -1.06         9.67 o                         
 -10   5   2       9645.05       9300.48        97.15 o                         
  -9   5   2         15.99         17.20         7.86 o                         
  -8   5   2       1240.59       1244.36        18.67 o                         
  -7   5   2        595.70        822.71        13.93 o                         
  -6   5   2         21.96         34.03         7.30 o                         
  -5   5   2      12075.65      12525.69       159.92 o                         
  -4   5   2        113.28        141.65         6.63 o                         
  -3   5   2        211.65        196.04        10.62 o                         
  -2   5   2        969.73        777.21        18.24 o                         
  -1   5   2      11150.95      11274.87       201.39 o                         
   0   5   2       9888.49      11745.81       429.71 o                         
   1   5   2       9951.65      10439.85       144.17 o                         
   2   5   2      12495.97      12504.85       136.26 o                         
   3   5   2       1009.96       1087.71        15.00 o                         
   4   5   2          5.31         18.27         4.03 o                         
   5   5   2        134.10        117.11         5.37 o                         
   6   5   2          0.30         10.08         6.15 o                         
   7   5   2       5276.74       5595.23        62.74 o                         
   8   5   2       2923.39       2810.35        40.08 o                         
   9   5   2        892.07       1026.91        18.50 o                         
  10   5   2        129.34        124.76         9.16 o                         
  11   5   2        384.63        420.96        11.77 o                         
  12   5   2         93.78         88.45         9.23 o                         
  13   5   2         61.49         63.22         9.60 o                         
  14   5   2          7.63          5.66        32.67 o                         
  15   5   2          5.19         32.32        56.02 o                         
  16   5   2        294.85        303.64        42.16 o                         
 -17   6   2        355.32        325.64        36.65 o                         
 -16   6   2         39.25         49.26        17.63 o                         
 -15   6   2        426.11        437.84        17.69 o                         
 -14   6   2        166.70        173.26        13.44 o                         
 -13   6   2       2128.61       2140.19        30.95 o                         
 -12   6   2         64.33         70.14        10.21 o                         
 -11   6   2       3121.39       3081.45        38.57 o                         
 -10   6   2        266.41        285.85        11.07 o                         
  -9   6   2          1.94         -2.27         7.59 o                         
  -8   6   2      14854.07      14551.49       145.77 o                         
  -7   6   2       5935.16       5932.62        66.11 o                         
  -6   6   2          3.12          1.63         7.25 o                         
  -5   6   2      21018.31      21816.37       300.19 o                         
  -4   6   2        292.21        221.37         8.69 o                         
  -3   6   2       1517.23       1597.68        32.56 o                         
  -2   6   2         87.01         81.35         8.69 o                         
  -1   6   2        113.95         96.56        10.42 o                         
   0   6   2       2269.08       2338.59        81.29 o                         
   1   6   2       2559.92       2504.53        42.93 o                         
   2   6   2       2887.88       2996.50        45.52 o                         
   3   6   2      13644.36      13923.59       129.87 o                         
   4   6   2       9691.11      10487.83       109.63 o                         
   5   6   2       3197.84       3446.04        37.11 o                         
   6   6   2       1939.35       1806.30        24.98 o                         
   7   6   2      11127.97      11312.75       120.77 o                         
   8   6   2      10472.07      10367.09       111.56 o                         
   9   6   2       3981.62       4223.53        50.62 o                         
  10   6   2        588.37        653.44        14.78 o                         
  11   6   2        100.72         79.60         9.37 o                         
  12   6   2       1663.30       1649.97        24.56 o                         
  13   6   2          6.57         11.08         9.57 o                         
  14   6   2        954.88        932.20        64.27 o                         
  15   6   2        291.45        275.62        41.06 o                         
  16   6   2        300.67        308.89        41.71 o                         
 -17   7   2       1182.93       1114.94        53.00 o                         
 -16   7   2         86.35         56.61        17.41 o                         
 -15   7   2        134.21        149.88        15.98 o                         
 -14   7   2        607.47        594.04        18.07 o                         
 -13   7   2       3383.28       3314.75        44.19 o                         
 -12   7   2        713.47        721.81        17.22 o                         
 -11   7   2        616.01        594.76        16.44 o                         
 -10   7   2       5699.52       5799.65        67.22 o                         
  -9   7   2        554.32        455.53        11.99 o                         
  -8   7   2       3409.49       3064.90        36.31 o                         
  -7   7   2       4239.72       4339.99        56.66 o                         
  -6   7   2      10342.42       9980.26       141.88 o                         
  -5   7   2      15021.66      15775.26       246.23 o                         
  -4   7   2      12825.88      12782.91       199.45 o                         
  -3   7   2      28400.48      28227.09       436.44 o                         
  -2   7   2        517.83        480.00        13.94 o                         
  -1   7   2       1150.21       1195.62        28.78 o                         
   0   7   2        791.44        846.51        30.03 o                         
   1   7   2       2145.46       2334.48        70.66 o                         
   2   7   2       1697.21       1777.67        24.38 o                         
   3   7   2      14075.88      13955.02       135.16 o                         
   4   7   2        260.38        317.19         7.94 o                         
   5   7   2      10570.28      10300.46       102.89 o                         
   6   7   2          7.45         53.38         5.46 o                         
   7   7   2       1486.96       1463.78        19.02 o                         
   8   7   2        626.67        755.50        14.74 o                         
   9   7   2        705.87        765.96        15.52 o                         
  10   7   2        640.43        645.62        14.80 o                         
  11   7   2        638.93        688.49        15.79 o                         
  12   7   2       3106.36       3181.65        37.17 o                         
  13   7   2        286.82        265.25        13.53 o                         
  14   7   2         21.85         42.70        45.96 o                         
  15   7   2          0.49        -35.42        35.42 o                         
  16   7   2        211.71        207.90        39.34 o                         
 -17   8   2        235.44        202.31        33.68 o                         
 -16   8   2       3218.50       3248.64        73.44 o                         
 -15   8   2         42.68         64.68        14.13 o                         
 -14   8   2         13.86         15.87        12.21 o                         
 -13   8   2       2024.34       2059.43        31.60 o                         
 -12   8   2        460.24        467.90        15.86 o                         
 -11   8   2        865.38        836.85        17.14 o                         
 -10   8   2       1319.40       1261.68        20.59 o                         
  -9   8   2       1287.79       1215.56        20.38 o                         
  -8   8   2       4273.21       4225.71        47.47 o                         
  -7   8   2       3481.15       3021.49        44.93 o                         
  -6   8   2          3.32         47.11         9.63 o                         
  -5   8   2       9611.43      10322.68       164.04 o                         
  -4   8   2       4363.52       4111.48        62.27 o                         
  -3   8   2        771.93        807.28        23.92 o                         
  -2   8   2       7374.38       7630.12       119.04 o                         
  -1   8   2       1519.01       1481.77        38.28 o                         
   0   8   2       5733.29       5941.71       108.87 o                         
   1   8   2      15927.66      16666.99       580.27 o                         
   2   8   2      37632.53      37493.14       404.22 o                         
   3   8   2       2237.39       2318.19        33.28 o                         
   4   8   2       1109.59       1245.43        18.31 o                         
   5   8   2      37066.64      37263.73       379.68 o                         
   6   8   2       8499.63       8050.41        82.28 o                         
   7   8   2         83.49         82.89         6.56 o                         
   8   8   2       1307.43       1360.02        18.80 o                         
   9   8   2        309.94        293.76         9.95 o                         
  10   8   2        274.05        279.57        10.25 o                         
  11   8   2       3287.19       3288.26        39.92 o                         
  12   8   2         15.43         36.16         8.92 o                         
  13   8   2          5.42         15.00        11.09 o                         
  14   8   2       2563.55       2454.91        86.12 o                         
  15   8   2         19.80         46.70        34.84 o                         
 -17   9   2        163.97        127.09        52.75 o                         
 -16   9   2        164.56        229.38        26.43 o                         
 -15   9   2        477.65        500.47        18.96 o                         
 -14   9   2         58.03         74.89        14.61 o                         
 -13   9   2        136.81        137.65        12.11 o                         
 -12   9   2       1835.61       1826.88        30.01 o                         
 -11   9   2       2112.25       2046.45        28.88 o                         
 -10   9   2         12.35         18.68         8.82 o                         
  -9   9   2       1309.38       1195.32        19.38 o                         
  -8   9   2       1993.89       2009.70        36.62 o                         
  -7   9   2        779.13        724.19        18.03 o                         
  -6   9   2       3612.16       3626.29        60.97 o                         
  -5   9   2      41538.10      41985.71       806.62 o                         
  -4   9   2          3.41         24.44         8.54 o                         
  -3   9   2       4908.28       4734.17        73.30 o                         
  -2   9   2        184.38        214.00         8.55 o                         
  -1   9   2        147.29        131.44         6.73 o                         
   0   9   2          4.28         12.08         6.61 o                         
   1   9   2       5557.16       5539.72        84.26 o                         
   2   9   2       9642.53       9606.48       113.37 o                         
   3   9   2       5837.57       5838.11        66.77 o                         
   4   9   2      17578.79      17113.05       198.03 o                         
   5   9   2        907.53        850.57        15.00 o                         
   6   9   2        411.42        488.33        10.85 o                         
   7   9   2       2119.83       2139.13        25.26 o                         
   8   9   2         13.05         25.25         6.75 o                         
   9   9   2        249.12        222.97        10.85 o                         
  10   9   2       4024.62       4288.96        49.29 o                         
  11   9   2        262.02        282.68        10.66 o                         
  12   9   2        694.69        752.09        25.21 o                         
  13   9   2        673.95        632.77        20.91 o                         
  14   9   2        133.85        104.01        34.08 o                         
  15   9   2          0.40          8.69        34.06 o                         
 -17  10   2       2651.99       2453.33       120.78 o                         
 -16  10   2        635.24        661.81        40.47 o                         
 -15  10   2        764.98        792.18        24.56 o                         
 -14  10   2       2127.58       2143.41        37.10 o                         
 -13  10   2         20.08         26.48        11.14 o                         
 -12  10   2        716.83        744.30        17.22 o                         
 -11  10   2         66.99         62.69         9.86 o                         
 -10  10   2       2745.32       2832.19        35.79 o                         
  -9  10   2       1045.91       1052.64        22.33 o                         
  -8  10   2       6328.92       6158.63        86.15 o                         
  -7  10   2       5307.35       4789.45        68.12 o                         
  -6  10   2      16132.21      16420.67       227.03 o                         
  -5  10   2      30176.58      29028.64       552.47 o                         
  -4  10   2       6471.78       6638.22       108.93 o                         
  -3  10   2        151.83        176.21         9.86 o                         
  -2  10   2       1122.17       1166.27        29.14 o                         
  -1  10   2       1806.18       1760.36        29.12 o                         
   0  10   2       5500.64       5715.06        91.58 o                         
   1  10   2        126.50         84.10         6.72 o                         
   2  10   2       1084.63        990.59        17.38 o                         
   3  10   2         55.35         30.67         5.85 o                         
   4  10   2       5412.89       5308.15        61.43 o                         
   5  10   2        907.30        851.77        15.22 o                         
   6  10   2        354.82        352.46        13.60 o                         
   7  10   2       1337.23       1366.46        19.20 o                         
   8  10   2      12166.04      12432.18       120.22 o                         
   9  10   2       1508.82       1525.15        21.26 o                         
  10  10   2       1485.32       1528.78        22.68 o                         
  11  10   2         10.63          1.69         8.72 o                         
  12  10   2       1425.65       1356.90        24.98 o                         
  13  10   2        106.94         94.07        15.27 o                         
  14  10   2       1099.64       1036.62        55.44 o                         
  15  10   2         39.40         67.41        44.69 o                         
 -17  11   2        410.61        435.10        63.91 o                         
 -16  11   2        129.61        151.77        30.79 o                         
 -15  11   2          4.51         -7.70        19.95 o                         
 -14  11   2       3418.44       3419.74        55.70 o                         
 -13  11   2         42.26         63.79        12.31 o                         
 -12  11   2        461.66        432.66        20.15 o                         
 -11  11   2        506.54        562.43        15.82 o                         
 -10  11   2       3066.90       3068.37        45.62 o                         
  -9  11   2       1870.58       1666.83        26.87 o                         
  -8  11   2       2506.57       2301.98        38.75 o                         
  -7  11   2       1478.42       1426.12        27.11 o                         
  -6  11   2       6544.02       6679.38        99.75 o                         
  -5  11   2       4141.87       4548.29        77.95 o                         
  -4  11   2      16143.72      16713.27       261.27 o                         
  -3  11   2       3603.97       3899.27        60.09 o                         
  -2  11   2        508.21        519.23        14.17 o                         
  -1  11   2       3626.11       3492.68        52.84 o                         
   0  11   2       2737.79       2697.69        41.69 o                         
   1  11   2      17985.85      17960.94       209.93 o                         
   2  11   2        152.11        120.92         7.23 o                         
   3  11   2       8506.08       8167.70        98.46 o                         
   4  11   2       2441.56       2788.56        35.08 o                         
   5  11   2       8127.87       7612.29        93.41 o                         
   6  11   2       2070.09       1865.06        26.66 o                         
   7  11   2        498.86        454.08        12.11 o                         
   8  11   2        171.70        168.42         8.87 o                         
   9  11   2        249.01        270.77        10.12 o                         
  10  11   2        162.85        144.46         9.77 o                         
  11  11   2        929.28        956.02        18.42 o                         
  12  11   2        353.98        295.93        15.37 o                         
  13  11   2        274.42        295.92        22.81 o                         
  14  11   2        842.32        905.68        40.92 o                         
  15  11   2        658.75        550.22        98.65 o                         
 -16  12   2        473.32        456.96        37.29 o                         
 -15  12   2        765.75        749.94        35.47 o                         
 -14  12   2        533.14        525.46        19.49 o                         
 -13  12   2        273.87        271.44        14.65 o                         
 -12  12   2       5253.75       4996.84        61.23 o                         
 -11  12   2        503.09        494.04        15.83 o                         
 -10  12   2        771.19        779.54        19.38 o                         
  -9  12   2       2202.45       2250.62        39.35 o                         
  -8  12   2       5896.33       5999.75        84.65 o                         
  -7  12   2        294.34        186.08        11.79 o                         
  -6  12   2       2056.49       1505.67        29.76 o                         
  -5  12   2       1930.50       1807.32        33.53 o                         
  -4  12   2      10415.02      10118.37       162.42 o                         
  -3  12   2       1934.81       1879.62        40.16 o                         
  -2  12   2        265.49        322.32        15.28 o                         
  -1  12   2        263.76        263.30        10.13 o                         
   0  12   2       1454.06       1502.80        24.09 o                         
   1  12   2      10036.16       9562.78       112.79 o                         
   2  12   2       2203.31       2490.26        33.98 o                         
   3  12   2       5847.19       5604.15        69.32 o                         
   4  12   2       1834.91       1699.86        25.17 o                         
   5  12   2      20641.36      19610.11       215.16 o                         
   6  12   2       1482.49       1419.72        24.66 o                         
   7  12   2       1866.39       2263.04        30.35 o                         
   8  12   2         40.67         52.47         7.77 o                         
   9  12   2         55.03         37.01         8.34 o                         
  10  12   2        905.82        890.38        16.87 o                         
  11  12   2       1659.21       1748.60        29.08 o                         
  12  12   2          3.88         19.92         9.94 o                         
  13  12   2       1280.68       1343.49        38.77 o                         
  14  12   2         62.35         43.43        26.29 o                         
  15  12   2        322.04        355.92        43.09 o                         
 -16  13   2         55.09         72.43        25.02 o                         
 -15  13   2       1591.86       1612.47        51.11 o                         
 -14  13   2       1333.71       1461.91        30.11 o                         
 -13  13   2         23.47         18.60        12.79 o                         
 -12  13   2         21.20         32.09        11.66 o                         
 -11  13   2       6505.51       6492.61        85.79 o                         
 -10  13   2        323.12        261.55        13.53 o                         
  -9  13   2       1057.03       1077.05        25.19 o                         
  -8  13   2       1230.04       1222.50        23.90 o                         
  -7  13   2       4988.21       4991.64        78.22 o                         
  -6  13   2      15511.44      14769.58       177.06 o                         
  -5  13   2      24325.19      23733.10       330.01 o                         
  -4  13   2       3021.08       2551.26        48.44 o                         
  -3  13   2       7754.76       8062.98       117.06 o                         
  -2  13   2      17296.46      16530.19       229.29 o                         
  -1  13   2         87.32         97.25         8.71 o                         
   0  13   2        706.57        656.66        14.29 o                         
   1  13   2       1677.28       1975.05        30.69 o                         
   2  13   2      25231.42      26040.32       282.81 o                         
   3  13   2       1336.92       1546.49        23.63 o                         
   4  13   2      17169.64      16370.78       192.70 o                         
   5  13   2        657.88        616.78        21.67 o                         
   6  13   2        410.42        390.87        12.20 o                         
   7  13   2       9786.25       9500.42       103.14 o                         
   8  13   2       1196.29       1106.00        19.37 o                         
   9  13   2         44.93         11.92         8.25 o                         
  10  13   2       1829.41       1880.32        26.54 o                         
  11  13   2       5298.82       5411.51        64.15 o                         
  12  13   2         22.92         29.24        10.24 o                         
  13  13   2       2421.52       2587.74        54.95 o                         
  14  13   2        888.72        926.48        42.86 o                         
  15  13   2        232.90        298.83        41.73 o                         
 -16  14   2        324.63        274.43        38.50 o                         
 -15  14   2       1213.65       1203.88        44.11 o                         
 -14  14   2       2965.93       2936.23        54.89 o                         
 -13  14   2        291.06        283.71        15.80 o                         
 -12  14   2        893.47        930.01        21.59 o                         
 -11  14   2         53.57         54.77        12.51 o                         
 -10  14   2       5180.72       5048.37        98.13 o                         
  -9  14   2       1073.66       1102.53        25.54 o                         
  -8  14   2        219.38        227.88        14.24 o                         
  -7  14   2       1722.86       1725.75        31.50 o                         
  -6  14   2       6779.04       6650.59        84.72 o                         
  -5  14   2       7343.47       7115.03       105.80 o                         
  -4  14   2        608.47        634.92        31.05 o                         
  -3  14   2       1403.46       1347.40        33.98 o                         
  -2  14   2      10269.47      11045.01       156.51 o                         
  -1  14   2       4042.28       4638.72        69.59 o                         
   0  14   2        103.97        172.25        10.57 o                         
   1  14   2        957.66       1302.93        22.86 o                         
   2  14   2       6940.65       6721.05        77.63 o                         
   3  14   2       3835.17       3646.49        48.12 o                         
   4  14   2       8596.73       8679.99       105.60 o                         
   5  14   2          7.08          9.68         7.23 o                         
   6  14   2        584.76        638.88        14.53 o                         
   7  14   2       1115.80       1224.94        20.38 o                         
   8  14   2        961.83        926.55        19.31 o                         
   9  14   2        147.68        169.80         9.81 o                         
  10  14   2        109.14         98.27         9.64 o                         
  11  14   2        209.26        226.79        11.50 o                         
  12  14   2        221.88        248.89        16.74 o                         
  13  14   2       1124.94       1111.43        31.44 o                         
  14  14   2         65.54         54.76        36.89 o                         
  15  14   2          8.24        -12.91        27.34 o                         
 -16  15   2        151.06        131.70        35.31 o                         
 -15  15   2        108.29        119.32        23.17 o                         
 -14  15   2        319.18        310.73        23.80 o                         
 -13  15   2        211.35        214.88        15.53 o                         
 -12  15   2       1934.47       1880.32        40.72 o                         
 -11  15   2        170.94        161.30        13.91 o                         
 -10  15   2        151.23        134.41        15.33 o                         
  -9  15   2       1998.40       2038.89        34.67 o                         
  -8  15   2        436.97        526.37        23.14 o                         
  -7  15   2       1369.64       1448.76        26.24 o                         
  -6  15   2        117.42        135.13        12.50 o                         
  -5  15   2        359.63        461.69        16.54 o                         
  -4  15   2       3356.54       3614.19        65.43 o                         
  -3  15   2       6649.99       6523.93       107.07 o                         
  -2  15   2        937.39       1174.75        23.58 o                         
  -1  15   2       1442.27       1152.86        26.81 o                         
   0  15   2      11743.70      11512.57       162.82 o                         
   1  15   2        300.26        504.23        14.80 o                         
   2  15   2        135.71        202.10         8.96 o                         
   3  15   2       7563.48       8026.27        98.46 o                         
   4  15   2       2316.97       1919.19        28.82 o                         
   5  15   2       1449.28       1532.76        24.66 o                         
   6  15   2        196.75        197.68        10.09 o                         
   7  15   2       2036.34       1932.90        31.06 o                         
   8  15   2        185.26        200.90        10.93 o                         
   9  15   2         39.60         29.16         8.42 o                         
  10  15   2        916.83        873.25        20.21 o                         
  11  15   2        541.33        500.95        15.04 o                         
  12  15   2        411.39        385.95        18.39 o                         
  13  15   2          2.38          5.19        16.45 o                         
  14  15   2        355.38        422.65        34.17 o                         
  15  15   2          5.87          9.99        35.44 o                         
 -16  16   2          3.91          8.60        33.53 o                         
 -15  16   2        492.52        537.86        29.41 o                         
 -14  16   2       2014.21       2001.36        51.95 o                         
 -13  16   2        140.48        189.81        15.26 o                         
 -12  16   2       2841.72       2793.35        44.79 o                         
 -11  16   2       1201.73       1159.34        25.28 o                         
 -10  16   2         56.18         85.58        14.49 o                         
  -9  16   2        953.52        921.94        32.25 o                         
  -8  16   2      16951.09      16214.56       196.31 o                         
  -7  16   2        101.60        106.17        11.10 o                         
  -6  16   2       5118.59       4891.01        77.04 o                         
  -5  16   2      26152.81      25629.32       357.05 o                         
  -4  16   2        717.34        676.44        19.11 o                         
  -3  16   2       6545.30       6041.85       107.91 o                         
  -2  16   2       6560.63       6443.31        94.78 o                         
  -1  16   2       1991.71       1781.92        27.47 o                         
   0  16   2        675.93        592.50        17.87 o                         
   1  16   2       6721.58       5595.41        76.40 o                         
   2  16   2      11530.81      11646.55       130.65 o                         
   3  16   2       1733.26       1648.08        26.20 o                         
   4  16   2       1116.08       1056.58        17.40 o                         
   5  16   2       4757.27       4389.81        57.63 o                         
   6  16   2        546.55        483.69        13.53 o                         
   7  16   2       4516.25       4769.14        58.93 o                         
   8  16   2        268.27        225.20        10.61 o                         
   9  16   2        839.02        705.47        21.31 o                         
  10  16   2       1940.56       2070.15        30.41 o                         
  11  16   2       1420.82       1380.94        26.93 o                         
  12  16   2        356.67        356.00        30.93 o                         
  13  16   2        350.82        421.66        40.27 o                         
  14  16   2        589.40        614.14        47.20 o                         
  15  16   2        232.83        244.84        53.11 o                         
 -16  17   2        275.35        245.17        38.97 o                         
 -15  17   2       1392.92       1288.83        41.26 o                         
 -14  17   2        757.98        864.60        38.47 o                         
 -13  17   2        101.14         95.26        14.29 o                         
 -12  17   2        854.39        812.71        23.88 o                         
 -11  17   2       3947.51       4080.17        86.49 o                         
 -10  17   2          2.76         -8.82        14.11 o                         
  -9  17   2        207.88        278.50        15.44 o                         
  -8  17   2       1904.17       1935.64        32.23 o                         
  -7  17   2        205.24        219.25        12.93 o                         
  -6  17   2       3749.57       3491.86        58.41 o                         
  -5  17   2      11313.12      11045.00       159.79 o                         
  -4  17   2       6385.44       6109.47        92.82 o                         
  -3  17   2       9513.24       9484.70       135.48 o                         
  -2  17   2       4226.04       3877.91        60.93 o                         
  -1  17   2        873.66        831.88        18.33 o                         
   0  17   2       2895.39       2755.13        45.80 o                         
   1  17   2        525.06        526.48        16.07 o                         
   2  17   2      10538.11      10173.08       115.69 o                         
   3  17   2         61.54         75.00         8.75 o                         
   4  17   2      15385.93      14358.57       171.09 o                         
   5  17   2        191.11        190.20         9.89 o                         
   6  17   2       3199.16       3098.48        43.55 o                         
   7  17   2      14602.83      14418.97       162.21 o                         
   8  17   2          2.42          7.36         9.64 o                         
   9  17   2         18.17         17.67         9.57 o                         
  10  17   2        127.04        160.19         9.89 o                         
  11  17   2       4921.30       4925.63        61.83 o                         
  12  17   2        473.36        465.93        22.32 o                         
  13  17   2        299.83        332.49        52.14 o                         
  14  17   2       1982.14       2112.21        80.43 o                         
  15  17   2          1.43          4.00        50.45 o                         
 -16  18   2         57.28         24.02        29.83 o                         
 -15  18   2        128.81        119.53        24.24 o                         
 -14  18   2         47.71         40.76        21.24 o                         
 -13  18   2        574.30        560.50        29.19 o                         
 -12  18   2       1479.75       1515.76        32.77 o                         
 -11  18   2        443.83        479.72        20.99 o                         
 -10  18   2        502.16        448.23        18.11 o                         
  -9  18   2        156.39        159.19        14.38 o                         
  -8  18   2         77.52         98.75        12.68 o                         
  -7  18   2       1722.57       1602.12        28.92 o                         
  -6  18   2       1960.92       1989.00        34.98 o                         
  -5  18   2        548.16        450.87        19.67 o                         
  -4  18   2       5453.92       5435.00        84.18 o                         
  -3  18   2       1035.66       1077.44        23.33 o                         
  -2  18   2       5435.64       5488.85        83.16 o                         
  -1  18   2          1.74         16.79         8.11 o                         
   0  18   2       1465.79       1357.83        27.29 o                         
   1  18   2        117.94        120.00        10.66 o                         
   2  18   2       2425.05       2325.12        32.13 o                         
   3  18   2          2.40         -2.67         8.36 o                         
   4  18   2         10.16          8.08         8.25 o                         
   5  18   2        726.51        634.57        15.71 o                         
   6  18   2       1764.18       1623.84        27.33 o                         
   7  18   2       1044.61       1061.33        20.97 o                         
   8  18   2        633.55        612.68        16.54 o                         
   9  18   2       1356.47       1324.72        22.58 o                         
  10  18   2        522.73        509.52        14.53 o                         
  11  18   2        997.05       1145.62        34.80 o                         
  12  18   2        384.75        417.47        19.78 o                         
  13  18   2        411.76        320.51        53.72 o                         
  14  18   2         47.43         23.78        35.75 o                         
  15  18   2          5.91        -37.35        49.48 o                         
 -16  19   2        170.24        127.44        40.13 o                         
 -15  19   2        441.90        375.58        33.27 o                         
 -14  19   2        232.25        241.02        25.80 o                         
 -13  19   2         49.23         60.18        18.73 o                         
 -12  19   2       3642.02       3421.45        64.36 o                         
 -11  19   2       1386.98       1368.11        32.27 o                         
 -10  19   2        839.39        792.78        22.28 o                         
  -9  19   2       7921.06       8105.92        98.57 o                         
  -8  19   2       2067.23       2039.39        34.98 o                         
  -7  19   2       2981.11       2851.58        43.41 o                         
  -6  19   2         56.65         51.69        11.18 o                         
  -5  19   2       5911.92       5530.90        81.12 o                         
  -4  19   2        392.75        349.79        15.45 o                         
  -3  19   2       1622.10       1401.40        29.00 o                         
  -2  19   2       6728.13       5982.96        90.16 o                         
  -1  19   2        786.42        777.54        17.12 o                         
   0  19   2       7451.06       6937.29       103.07 o                         
   1  19   2       6582.81       6717.98       100.28 o                         
   2  19   2        552.63        564.63        13.96 o                         
   3  19   2        882.74        950.31        19.19 o                         
   4  19   2       5976.18       6138.88        78.11 o                         
   5  19   2       7758.70       7544.54        94.84 o                         
   6  19   2       2562.80       2482.34        35.26 o                         
   7  19   2        398.79        387.98        13.44 o                         
   8  19   2       2061.77       1956.40        30.46 o                         
   9  19   2         48.86         57.02        10.67 o                         
  10  19   2         16.58         20.48        10.78 o                         
  11  19   2         29.49         31.65        10.66 o                         
  12  19   2          0.10          1.40        17.85 o                         
  13  19   2        332.61        357.49        57.36 o                         
  14  19   2        313.08        278.96        58.57 o                         
  15  19   2          1.44        -21.22        51.30 o                         
 -16  20   2          9.69        -38.93        53.96 o                         
 -15  20   2        239.83        251.56        30.20 o                         
 -14  20   2       1164.50       1132.37        41.85 o                         
 -13  20   2          0.30          2.69        17.73 o                         
 -12  20   2       1314.38       1235.86        47.24 o                         
 -11  20   2       1096.65       1049.27        28.36 o                         
 -10  20   2          7.31         -7.19        13.19 o                         
  -9  20   2        749.83        687.50        18.13 o                         
  -8  20   2       6073.84       6043.82        75.62 o                         
  -7  20   2          1.73         21.43        11.75 o                         
  -6  20   2       3200.30       3165.50        47.98 o                         
  -5  20   2      12058.69      11696.57       155.26 o                         
  -4  20   2       2004.80       2006.95        38.71 o                         
  -3  20   2       4016.13       4075.50        64.00 o                         
  -2  20   2       9624.21       9001.38       111.23 o                         
  -1  20   2       3821.80       3446.28        52.22 o                         
   0  20   2         30.73         16.12        11.91 o                         
   1  20   2      14889.67      13343.35       212.91 o                         
   2  20   2          8.01         21.58         8.65 o                         
   3  20   2          3.32          7.70         9.28 o                         
   4  20   2          5.01         27.50        10.28 o                         
   5  20   2       1724.27       1609.61        27.40 o                         
   6  20   2       2616.63       2534.48        35.78 o                         
   7  20   2       3025.38       2865.62        40.20 o                         
   8  20   2       2815.72       2743.54        39.23 o                         
   9  20   2        110.14        106.89        11.35 o                         
  10  20   2       5878.16       5829.85        72.66 o                         
  11  20   2        752.18        741.70        22.18 o                         
  12  20   2        280.33        329.12        25.75 o                         
  13  20   2        246.54        243.74        54.93 o                         
  14  20   2        395.58        457.78        46.26 o                         
  15  20   2         41.54         25.95        51.30 o                         
 -16  21   2        441.12        504.59        69.49 o                         
 -15  21   2       1771.60       1707.15        56.16 o                         
 -14  21   2        218.14        246.99        39.75 o                         
 -13  21   2        739.71        724.76        27.62 o                         
 -12  21   2         44.53         52.00        14.61 o                         
 -11  21   2        734.37        786.96        24.94 o                         
 -10  21   2       1295.19       1278.33        26.25 o                         
  -9  21   2        185.42        160.63        12.99 o                         
  -8  21   2        244.16        282.71        14.45 o                         
  -7  21   2      12498.38      12321.23       164.28 o                         
  -6  21   2         60.67         40.18        11.55 o                         
  -5  21   2        149.93        175.04        13.40 o                         
  -4  21   2         92.34         82.42        11.47 o                         
  -3  21   2        212.99        198.45        12.00 o                         
  -2  21   2        160.28        203.44        14.32 o                         
  -1  21   2      13126.62      12275.78       148.78 o                         
   0  21   2        540.14        440.37        18.66 o                         
   1  21   2       6713.48       6867.98       113.65 o                         
   2  21   2       7470.00       7118.92        84.69 o                         
   3  21   2       2256.27       2159.34        36.83 o                         
   4  21   2       6253.23       6084.39        87.07 o                         
   5  21   2       1698.44       1563.29        25.74 o                         
   6  21   2       2358.78       2403.03        35.26 o                         
   7  21   2       1212.61       1213.23        21.66 o                         
   8  21   2       2730.63       2732.37        39.34 o                         
   9  21   2        169.58        155.51        12.18 o                         
  10  21   2         18.63         16.47        11.83 o                         
  11  21   2       5559.61       5689.93        82.13 o                         
  12  21   2        777.02        753.73        33.64 o                         
  13  21   2         53.20         12.73        49.11 o                         
  14  21   2          4.84         21.83        52.14 o                         
  15  21   2         34.07        -31.04        53.84 o                         
 -16  22   2        228.99        182.63        58.09 o                         
 -15  22   2        580.86        607.43        43.71 o                         
 -14  22   2       1422.64       1435.89        51.43 o                         
 -13  22   2         49.46         53.44        20.93 o                         
 -12  22   2         64.89         68.13        19.64 o                         
 -11  22   2       1682.03       1630.55        35.69 o                         
 -10  22   2         99.35         91.51        13.00 o                         
  -9  22   2       3186.20       3212.87        44.15 o                         
  -8  22   2        125.62        182.53        18.04 o                         
  -7  22   2       6277.65       6222.17        89.46 o                         
  -6  22   2        653.70        674.25        19.12 o                         
  -5  22   2          7.38          0.54        12.37 o                         
  -4  22   2        127.45        145.23        12.71 o                         
  -3  22   2        899.80        764.22        19.35 o                         
  -2  22   2         30.02         43.78         9.36 o                         
  -1  22   2       1796.53       1721.12        32.28 o                         
   0  22   2       2428.08       2337.36        47.54 o                         
   1  22   2        292.73        284.05        17.40 o                         
   2  22   2         46.39         28.71        10.47 o                         
   3  22   2       8622.82       8706.59       117.70 o                         
   4  22   2       4826.58       4767.19        69.27 o                         
   5  22   2         22.15         15.01        10.18 o                         
   6  22   2         32.55         42.35        10.59 o                         
   7  22   2       2444.96       2430.27        36.26 o                         
   8  22   2        684.92        700.60        18.49 o                         
   9  22   2         61.17         75.10        11.88 o                         
  10  22   2        102.49        105.43        12.79 o                         
  11  22   2        387.55        437.99        23.51 o                         
  12  22   2        146.67        147.99        23.43 o                         
  13  22   2        183.24        139.21        53.96 o                         
  14  22   2         24.98         22.43        52.87 o                         
  15  22   2          7.99          4.49        53.60 o                         
 -15  23   2         29.98          5.12        31.08 o                         
 -14  23   2       2111.71       2124.71        63.45 o                         
 -13  23   2         11.62         10.24        25.13 o                         
 -12  23   2        103.67         74.11        18.70 o                         
 -11  23   2        769.08        680.38        32.58 o                         
 -10  23   2         24.48         12.14        13.06 o                         
  -9  23   2       5162.08       5108.89        63.51 o                         
  -8  23   2         14.91          9.55        12.61 o                         
  -7  23   2       1731.03       1715.93        34.37 o                         
  -6  23   2       2262.49       2239.65        37.62 o                         
  -5  23   2       1770.36       1698.16        33.40 o                         
  -4  23   2       1523.09       1457.64        31.00 o                         
  -3  23   2         14.75         17.27        11.19 o                         
  -2  23   2      20977.60      20040.93       223.71 o                         
  -1  23   2       1528.34       1545.80        35.76 o                         
   0  23   2       4170.14       4094.76        74.59 o                         
   1  23   2       3306.27       3203.82        54.86 o                         
   2  23   2      10411.81       9991.79       124.07 o                         
   3  23   2        125.91        155.37        13.49 o                         
   4  23   2       2362.33       2310.94        43.12 o                         
   5  23   2       1704.12       1683.21        27.76 o                         
   6  23   2        167.82        177.28        12.20 o                         
   7  23   2        616.55        613.49        18.14 o                         
   8  23   2       3283.74       3177.03        44.83 o                         
   9  23   2        282.55        312.23        14.67 o                         
  10  23   2       1927.42       1858.31        43.87 o                         
  11  23   2       2260.14       2317.77        46.18 o                         
  12  23   2        598.14        618.97        32.12 o                         
  13  23   2       4297.05       4227.42       172.93 o                         
  14  23   2          0.40         45.96        54.93 o                         
 -15  24   2         50.94         54.18        32.51 o                         
 -14  24   2        215.96        193.32        29.86 o                         
 -13  24   2        166.44        163.85        27.06 o                         
 -12  24   2        966.84        978.61        41.74 o                         
 -11  24   2        228.42        216.80        17.52 o                         
 -10  24   2       1120.18       1148.70        25.98 o                         
  -9  24   2          1.00          2.61        12.58 o                         
  -8  24   2       5493.90       5513.77        71.10 o                         
  -7  24   2          0.68          5.23        13.68 o                         
  -6  24   2       1978.68       1959.30        34.73 o                         
  -5  24   2        197.46        186.26        15.23 o                         
  -4  24   2       2171.70       2074.30        36.59 o                         
  -3  24   2       1104.61       1098.80        24.47 o                         
  -2  24   2        966.29        952.51        19.97 o                         
  -1  24   2        752.68        760.08        24.34 o                         
   0  24   2        132.02        130.35        15.06 o                         
   1  24   2      11632.43      11291.24       164.75 o                         
   2  24   2       1207.73       1123.16        23.42 o                         
   3  24   2       1772.90       1717.89        32.74 o                         
   4  24   2        576.76        597.40        20.76 o                         
   5  24   2       2393.21       2309.08        37.14 o                         
   6  24   2        226.49        218.27        13.04 o                         
   7  24   2       1182.89       1186.77        23.51 o                         
   8  24   2       3223.52       3306.80        46.61 o                         
   9  24   2        442.85        432.10        17.88 o                         
  10  24   2        849.39        873.36        23.21 o                         
  11  24   2         77.19         83.54        16.71 o                         
  12  24   2        422.45        404.34        28.93 o                         
  13  24   2         70.86         93.98        32.25 o                         
  14  24   2         25.03        -28.25        55.42 o                         
 -15  25   2         48.93        -24.37        49.72 o                         
 -14  25   2         58.13         63.30        31.41 o                         
 -13  25   2        609.87        540.46        41.32 o                         
 -12  25   2        127.01        155.57        27.05 o                         
 -11  25   2         10.79         14.61        15.78 o                         
 -10  25   2       6540.74       6529.46        89.65 o                         
  -9  25   2         10.09         22.42        12.85 o                         
  -8  25   2        398.16        382.67        17.77 o                         
  -7  25   2        302.34        377.95        33.58 o                         
  -6  25   2        513.06        512.72        18.67 o                         
  -5  25   2         30.37         19.84        11.66 o                         
  -4  25   2          2.62         -9.50        12.07 o                         
  -3  25   2       3019.68       2867.90        46.76 o                         
  -2  25   2        105.76        105.24        11.22 o                         
  -1  25   2       5692.41       5379.77        85.26 o                         
   0  25   2        223.67        282.97        18.74 o                         
   1  25   2       1457.41       1471.21        32.54 o                         
   2  25   2       3404.72       3448.65        54.77 o                         
   3  25   2       1031.85       1031.75        24.61 o                         
   4  25   2       1395.24       1274.66        33.32 o                         
   5  25   2        915.12        918.65        23.15 o                         
   6  25   2        121.67        142.61        12.37 o                         
   7  25   2        668.77        698.53        18.59 o                         
   8  25   2       1363.16       1386.82        27.94 o                         
   9  25   2         74.75         77.17        14.82 o                         
  10  25   2         57.93         45.15        13.97 o                         
  11  25   2       1852.23       1844.51        40.48 o                         
  12  25   2        965.99        981.63        46.58 o                         
  13  25   2         15.91         23.27        31.72 o                         
 -14  26   2         76.74         91.26        33.11 o                         
 -13  26   2          4.10          4.72        26.62 o                         
 -12  26   2        421.04        425.77        32.40 o                         
 -11  26   2        282.10        306.04        25.96 o                         
 -10  26   2          5.80         17.63        15.46 o                         
  -9  26   2        907.67        861.42        22.74 o                         
  -8  26   2        382.94        423.64        18.40 o                         
  -7  26   2        458.85        475.81        20.57 o                         
  -6  26   2         85.16         74.29        13.84 o                         
  -5  26   2          9.24         15.16        11.41 o                         
  -4  26   2       1144.66       1086.38        25.35 o                         
  -3  26   2          3.14          7.81        11.86 o                         
  -2  26   2        817.29        918.41        20.34 o                         
  -1  26   2       8217.20       8082.34       111.50 o                         
   0  26   2       7733.21       7316.01       125.03 o                         
   1  26   2       1533.77       1558.77        34.27 o                         
   2  26   2        185.27        180.25        15.83 o                         
   3  26   2       1600.45       1496.25        28.76 o                         
   4  26   2       7550.90       7445.83       113.78 o                         
   5  26   2        219.12        205.50        15.17 o                         
   6  26   2       3120.73       3177.84        48.23 o                         
   7  26   2        101.91         94.67        13.34 o                         
   8  26   2       1285.94       1233.19        32.21 o                         
   9  26   2       1150.97       1125.52        26.88 o                         
  10  26   2          5.59          1.42        16.42 o                         
  11  26   2          7.63         17.49        19.35 o                         
  12  26   2          2.48         -7.85        30.20 o                         
  13  26   2        734.45        702.03        46.30 o                         
 -14  27   2       1024.42       1126.57        55.37 o                         
 -13  27   2        599.11        621.39        37.82 o                         
 -12  27   2        953.72        971.21        65.88 o                         
 -11  27   2       1348.28       1406.05        44.63 o                         
 -10  27   2        116.33        155.29        20.79 o                         
  -9  27   2       1646.51       1527.64        35.22 o                         
  -8  27   2         27.32         41.90        14.82 o                         
  -7  27   2        521.72        527.34        22.86 o                         
  -6  27   2          0.88         24.63        12.77 o                         
  -5  27   2       1009.71        961.80        25.74 o                         
  -4  27   2        120.84        114.32        13.91 o                         
  -3  27   2       3670.50       3403.80        50.50 o                         
  -2  27   2      11761.84      11469.60       142.68 o                         
  -1  27   2       1455.29       1419.59        29.77 o                         
   0  27   2        362.80        327.67        20.43 o                         
   1  27   2       5111.98       4816.33        78.59 o                         
   2  27   2       2977.90       2894.64        52.75 o                         
   3  27   2       2236.66       2287.04        38.13 o                         
   4  27   2       5914.68       5935.98        94.03 o                         
   5  27   2        326.33        292.09        20.28 o                         
   6  27   2        519.73        472.79        17.80 o                         
   7  27   2       1057.57       1103.46        27.95 o                         
   8  27   2       5578.39       5675.79        92.49 o                         
   9  27   2        102.58        117.04        14.85 o                         
  10  27   2        163.88        135.99        17.74 o                         
  11  27   2       2254.36       2074.12        57.17 o                         
  12  27   2         37.72         75.91        32.43 o                         
  13  27   2       2508.55       2370.63       106.96 o                         
 -14  28   2        128.55         73.01        34.60 o                         
 -13  28   2         83.10         53.81        32.19 o                         
 -12  28   2       2294.72       2267.90        66.15 o                         
 -11  28   2        130.69        119.25        23.53 o                         
 -10  28   2        144.41        197.31        23.98 o                         
  -9  28   2       2517.86       2418.98        46.01 o                         
  -8  28   2        445.92        424.70        20.71 o                         
  -7  28   2       2426.78       2454.11        39.38 o                         
  -6  28   2         26.54         30.60        11.07 o                         
  -5  28   2        719.06        675.44        19.73 o                         
  -4  28   2       8469.79       8415.35       116.62 o                         
  -3  28   2         41.54         70.54        13.17 o                         
  -2  28   2        102.11        118.04        14.36 o                         
  -1  28   2        189.98        258.53        15.95 o                         
   0  28   2       1245.64       1284.92        35.13 o                         
   1  28   2       3039.78       2956.58        53.99 o                         
   2  28   2         70.36         56.19        15.09 o                         
   3  28   2        648.39        563.44        19.67 o                         
   4  28   2       1088.41       1052.02        35.30 o                         
   5  28   2          5.86         11.85        13.55 o                         
   6  28   2        111.09        135.21        14.31 o                         
   7  28   2        959.11        893.39        25.95 o                         
   8  28   2        340.29        354.65        18.87 o                         
   9  28   2        317.14        348.35        18.25 o                         
  10  28   2        387.19        366.99        21.49 o                         
  11  28   2        903.63        993.51        40.20 o                         
  12  28   2        172.85        138.86        32.95 o                         
 -14  29   2         98.80         53.08        32.95 o                         
 -13  29   2          3.02          0.15        33.15 o                         
 -12  29   2        168.50        194.17        29.87 o                         
 -11  29   2         13.84          7.94        23.19 o                         
 -10  29   2       2880.83       2719.23        63.40 o                         
  -9  29   2          2.18          9.00        19.92 o                         
  -8  29   2        112.45        138.44        15.57 o                         
  -7  29   2       1756.46       1824.77        37.97 o                         
  -6  29   2       2912.05       2810.89        39.86 o                         
  -5  29   2        251.95        213.48        14.56 o                         
  -4  29   2        239.05        276.26        21.86 o                         
  -3  29   2       5801.97       5525.59        81.19 o                         
  -2  29   2         42.18         31.40        12.78 o                         
  -1  29   2       1165.85       1288.04        34.10 o                         
   0  29   2         39.27         54.26        16.80 o                         
   1  29   2         84.67         85.85        14.35 o                         
   2  29   2        625.62        692.74        27.62 o                         
   3  29   2      13398.26      13598.31       181.59 o                         
   4  29   2       1584.74       1520.91        35.14 o                         
   5  29   2        853.74        852.47        23.91 o                         
   6  29   2       2041.75       2086.56        39.39 o                         
   7  29   2       1115.99       1209.67        28.75 o                         
   8  29   2        625.04        584.17        22.07 o                         
   9  29   2       1280.76       1349.13        42.13 o                         
  10  29   2         41.81         55.59        23.04 o                         
  11  29   2        102.17        119.72        24.70 o                         
  12  29   2        868.29        879.18        60.03 o                         
 -13  30   2        397.36        421.91        41.62 o                         
 -12  30   2        492.28        492.95        32.49 o                         
 -11  30   2        130.78        131.08        20.79 o                         
 -10  30   2        224.60        180.22        21.90 o                         
  -9  30   2          7.59         -8.85        20.15 o                         
  -8  30   2       2328.19       2349.29        55.19 o                         
  -7  30   2         31.71         19.81        14.02 o                         
  -6  30   2         70.05         62.06        12.58 o                         
  -5  30   2         86.58         68.80        13.31 o                         
  -4  30   2        272.98        221.99        15.92 o                         
  -3  30   2        234.13        246.16        16.34 o                         
  -2  30   2         71.55         77.15        13.26 o                         
  -1  30   2       9127.26       8766.19       147.00 o                         
   0  30   2        152.28        192.57        17.06 o                         
   1  30   2        530.11        566.99        30.44 o                         
   2  30   2       2302.47       2218.23        44.97 o                         
   3  30   2       3281.73       3364.80        55.76 o                         
   4  30   2         64.12         49.77        16.32 o                         
   5  30   2        564.61        544.54        24.71 o                         
   6  30   2       1251.90       1162.23        28.47 o                         
   7  30   2       2218.15       2094.05        40.02 o                         
   8  30   2       1451.57       1389.92        31.48 o                         
   9  30   2        120.03        109.03        19.31 o                         
  10  30   2        563.92        594.93        50.96 o                         
  11  30   2        171.45        113.69        29.45 o                         
 -13  31   2         25.42         56.99        49.48 o                         
 -12  31   2         16.67         97.40        40.81 o                         
 -11  31   2       1278.08       1347.73        61.19 o                         
 -10  31   2         15.62         20.90        19.13 o                         
  -9  31   2        372.32        418.52        26.27 o                         
  -8  31   2        545.10        511.24        23.64 o                         
  -7  31   2        195.94        194.71        17.19 o                         
  -6  31   2         30.03         35.56        14.20 o                         
  -5  31   2       2132.55       2074.00        36.86 o                         
  -4  31   2       1685.05       1733.31        35.06 o                         
  -3  31   2        957.98        914.25        24.87 o                         
  -2  31   2       1370.20       1356.43        28.46 o                         
  -1  31   2        294.59        363.03        25.26 o                         
   0  31   2       2932.98       2944.35        54.95 o                         
   1  31   2        302.39        364.10        19.85 o                         
   2  31   2          1.29         24.16        15.89 o                         
   3  31   2       2412.46       2547.21        46.15 o                         
   4  31   2        975.52       1014.13        33.04 o                         
   5  31   2        897.35        971.16        29.38 o                         
   6  31   2         70.20         65.18        15.28 o                         
   7  31   2        745.68        794.22        26.89 o                         
   8  31   2       3592.51       3561.66        85.05 o                         
   9  31   2         35.43         21.86        23.35 o                         
  10  31   2       1540.24       1762.96        67.55 o                         
  11  31   2        181.84        199.04        30.33 o                         
 -13  32   2       1488.55       1497.03        92.04 o                         
 -12  32   2        200.86        134.41        46.08 o                         
 -11  32   2        300.02        296.42        34.80 o                         
 -10  32   2        404.54        417.05        25.38 o                         
  -9  32   2       1939.93       1887.29        49.50 o                         
  -8  32   2        481.00        470.54        21.68 o                         
  -7  32   2       1643.08       1644.17        57.55 o                         
  -6  32   2        458.49        398.25        20.31 o                         
  -5  32   2       1301.32       1345.13        33.64 o                         
  -4  32   2        204.21        230.64        18.39 o                         
  -3  32   2       2680.16       2648.49        46.82 o                         
  -2  32   2         11.87         34.89        13.38 o                         
  -1  32   2       2012.77       2117.67        40.31 o                         
   0  32   2        940.07        972.54        28.53 o                         
   1  32   2         30.53         35.97        16.00 o                         
   2  32   2       2066.15       2051.74        40.07 o                         
   3  32   2         41.63         44.63        16.81 o                         
   4  32   2        488.33        529.42        25.72 o                         
   5  32   2        571.26        514.91        23.23 o                         
   6  32   2       2634.49       2591.00        63.62 o                         
   7  32   2        500.39        550.25        26.37 o                         
   8  32   2        994.68       1014.15        33.68 o                         
   9  32   2        515.91        586.47        52.30 o                         
  10  32   2        167.70        144.62        29.57 o                         
  11  32   2         15.51        -16.13        42.44 o                         
 -13  33   2        568.20        496.83        62.57 o                         
 -12  33   2        110.69        105.02        49.36 o                         
 -11  33   2         36.88          4.46        25.09 o                         
 -10  33   2         60.01         61.08        25.15 o                         
  -9  33   2        381.14        373.18        26.58 o                         
  -8  33   2        346.06        319.37        25.64 o                         
  -7  33   2        240.23        288.35        18.85 o                         
  -6  33   2         99.05         86.07        16.56 o                         
  -5  33   2        160.82        163.14        19.16 o                         
  -4  33   2       2876.37       2999.95        56.55 o                         
  -3  33   2       4404.88       4247.09        82.57 o                         
  -2  33   2       1765.55       1782.00        39.93 o                         
  -1  33   2       1368.98       1324.53        40.06 o                         
   0  33   2       1109.59       1146.25        34.58 o                         
   1  33   2        196.57        185.92        20.65 o                         
   2  33   2       2807.78       2970.42        73.34 o                         
   3  33   2       2483.51       2545.30        66.60 o                         
   4  33   2        145.66        191.62        25.72 o                         
   5  33   2        533.10        636.06        39.76 o                         
   6  33   2       1637.46       1643.58        46.14 o                         
   7  33   2         19.42          5.56        18.82 o                         
   8  33   2        279.06        263.44        22.42 o                         
   9  33   2        139.11         91.99        25.64 o                         
  10  33   2          3.93        -14.72        27.37 o                         
 -12  34   2          0.95         36.50        47.54 o                         
 -11  34   2        199.34        109.02        50.08 o                         
 -10  34   2          2.46          9.31        25.64 o                         
  -9  34   2         33.04         48.87        22.18 o                         
  -8  34   2       1746.68       1738.13        43.41 o                         
  -7  34   2       1790.16       1825.19        49.31 o                         
  -6  34   2        652.24        579.81        23.80 o                         
  -5  34   2          7.40          9.56        16.02 o                         
  -4  34   2        408.26        386.53        22.59 o                         
  -3  34   2        132.05        142.00        17.59 o                         
  -2  34   2        256.47        315.91        20.92 o                         
  -1  34   2         33.98         57.06        19.09 o                         
   0  34   2        601.61        567.65        26.37 o                         
   1  34   2        866.88        938.21        38.59 o                         
   2  34   2         39.26         49.46        23.14 o                         
   3  34   2        495.50        473.53        30.52 o                         
   4  34   2        852.29        924.58        88.31 o                         
   5  34   2         58.77         73.08        28.24 o                         
   6  34   2         80.28         55.46        21.88 o                         
   7  34   2        986.29        887.64        32.05 o                         
   8  34   2        518.42        498.52        31.49 o                         
   9  34   2       1551.40       1647.54       100.04 o                         
  10  34   2         40.17         30.68        44.38 o                         
 -12  35   2         12.75         44.99        48.39 o                         
 -11  35   2        166.68        162.74        51.90 o                         
 -10  35   2       1347.60       1340.29        59.53 o                         
  -9  35   2        925.72        939.70        71.66 o                         
  -8  35   2         13.86         15.21        20.55 o                         
  -7  35   2        879.11        896.31        35.37 o                         
  -6  35   2       3055.38       3153.07        59.66 o                         
  -5  35   2        227.33        241.35        19.51 o                         
  -4  35   2        317.43        305.85        20.50 o                         
  -3  35   2         32.64         33.53        16.88 o                         
  -2  35   2       2015.54       2043.42        44.53 o                         
  -1  35   2        709.60        770.20        30.02 o                         
   0  35   2          0.70         -1.67        18.49 o                         
   1  35   2        854.83        893.36        32.17 o                         
   2  35   2        226.02        232.40        29.93 o                         
   3  35   2       2170.23       2217.54        73.87 o                         
   4  35   2       1153.59       1155.69        63.57 o                         
   5  35   2        439.65        451.48        37.11 o                         
   6  35   2         39.55         58.05        22.89 o                         
   7  35   2         15.72         -1.93        22.05 o                         
   8  35   2        150.02        154.52        30.01 o                         
   9  35   2        547.31        481.01        68.09 o                         
  10  35   2        529.72        576.50        61.00 o                         
 -11  36   2         17.54        -28.74        48.75 o                         
 -10  36   2        208.52        192.46        34.91 o                         
  -9  36   2        416.14        433.52        40.54 o                         
  -8  36   2        209.17        206.81        25.05 o                         
  -7  36   2       2535.11       2743.04        64.60 o                         
  -6  36   2       1832.29       1949.70        52.03 o                         
  -5  36   2        844.39        762.54        41.77 o                         
  -4  36   2        282.34        289.97        27.60 o                         
  -3  36   2       2345.64       2390.40        55.16 o                         
  -2  36   2        223.94        231.11        19.97 o                         
  -1  36   2        918.47        901.95        46.85 o                         
   0  36   2       1797.96       1882.73        47.59 o                         
   1  36   2          8.18         25.19        19.84 o                         
   2  36   2       2687.28       2815.13        77.12 o                         
   3  36   2         20.09         35.59        23.60 o                         
   4  36   2        434.11        443.73        31.16 o                         
   5  36   2        208.24        295.56        34.86 o                         
   6  36   2       1541.81       1477.64       115.45 o                         
   7  36   2         84.54         81.46        26.35 o                         
   8  36   2        374.22        344.03        43.78 o                         
 -11  37   2        234.55        280.37        56.63 o                         
 -10  37   2        156.04        156.02        34.74 o                         
  -9  37   2          0.19        -22.00        33.39 o                         
  -8  37   2        286.33        291.29        38.52 o                         
  -7  37   2         43.87         45.04        27.97 o                         
  -6  37   2         37.59         44.31        22.34 o                         
  -5  37   2         37.40         35.45        21.75 o                         
  -4  37   2        258.63        279.24        21.20 o                         
  -3  37   2         58.90         39.46        17.96 o                         
  -2  37   2        290.10        277.46        21.23 o                         
  -1  37   2        145.90        127.60        21.30 o                         
   0  37   2         55.57         71.21        25.47 o                         
   1  37   2          6.36         11.97        20.40 o                         
   2  37   2          3.66         -5.19        20.15 o                         
   3  37   2        123.18        147.06        26.59 o                         
   4  37   2         12.93         12.31        24.42 o                         
   5  37   2        814.53        777.19        61.97 o                         
   6  37   2          1.44        -10.45        26.38 o                         
   7  37   2        273.64        254.05        42.08 o                         
 -11  38   2        164.79         62.21        51.05 o                         
 -10  38   2         16.61         61.60        50.20 o                         
  -9  38   2          2.42        -17.74        33.55 o                         
  -8  38   2        402.57        403.25        40.97 o                         
  -7  38   2        222.13        219.33        37.50 o                         
  -6  38   2         34.65         29.66        26.04 o                         
  -5  38   2         34.73         23.20        22.36 o                         
  -4  38   2        487.11        427.43        23.75 o                         
  -3  38   2       1371.73       1513.44        38.16 o                         
  -2  38   2        221.17        263.37        21.63 o                         
  -1  38   2         62.64         73.95        21.09 o                         
   0  38   2        972.03       1037.58        35.99 o                         
   1  38   2         10.48         16.85        20.45 o                         
   2  38   2          2.76         23.96        20.67 o                         
   3  38   2         37.14         38.44        21.35 o                         
   4  38   2        978.56        931.66        47.93 o                         
   5  38   2         51.27         59.92        26.40 o                         
   6  38   2        311.28        252.30        31.61 o                         
   7  38   2        454.82        376.17        45.35 o                         
 -10  39   2       3109.75       3327.42       149.04 o                         
  -9  39   2        382.48        292.92        39.05 o                         
  -8  39   2         88.15         88.58        34.12 o                         
  -7  39   2        950.33        938.23        72.52 o                         
  -6  39   2       1554.68       1638.02        67.19 o                         
  -5  39   2         16.24         31.05        32.36 o                         
  -4  39   2        768.41        840.08        35.83 o                         
  -3  39   2        305.04        294.23        22.16 o                         
  -2  39   2        859.26        855.84        30.31 o                         
  -1  39   2       1379.67       1501.33        61.26 o                         
   0  39   2        428.43        451.13        54.79 o                         
   1  39   2        117.25        122.34        22.47 o                         
   2  39   2          1.03         37.22        22.04 o                         
   3  39   2        718.03        758.91        32.32 o                         
   4  39   2        506.14        508.22        31.92 o                         
   5  39   2        380.14        315.74        56.63 o                         
   6  39   2        193.72        184.11        31.99 o                         
  -9  40   2         15.59         48.13        34.96 o                         
  -8  40   2          8.97        -35.06        35.06 o                         
  -7  40   2         44.44         27.28        46.81 o                         
  -6  40   2       2102.63       2172.24       112.78 o                         
  -5  40   2       2203.14       2377.41        83.09 o                         
  -4  40   2         19.85         25.58        31.81 o                         
  -3  40   2        195.03        225.18        29.82 o                         
  -2  40   2         20.54         23.14        21.36 o                         
  -1  40   2       1887.03       1885.32        49.32 o                         
   0  40   2       1975.20       2161.52        53.80 o                         
   1  40   2         28.17         50.92        21.92 o                         
   2  40   2       2665.05       2665.05       130.74 o                         
   3  40   2          8.01         35.56        25.12 o                         
   4  40   2        131.64        118.64        26.13 o                         
   5  40   2        547.38        582.40        39.20 o                         
  -9  41   2        433.64        361.01        60.88 o                         
  -8  41   2        230.53        229.31        56.63 o                         
  -6  41   2       1224.49       1277.66        85.37 o                         
  -5  41   2        504.26        531.99        62.69 o                         
  -4  41   2        419.25        505.74        43.23 o                         
  -3  41   2        284.89        225.98        35.54 o                         
  -2  41   2        314.07        281.05        31.39 o                         
  -1  41   2        176.17        213.53        56.30 o                         
   0  41   2         93.08         62.48        25.18 o                         
   1  41   2       1087.48       1078.14        43.05 o                         
   2  41   2        565.92        607.22        35.09 o                         
   3  41   2        214.33        228.93        29.02 o                         
   4  41   2        438.64        455.78        59.06 o                         
   5  41   2        565.98        553.94        60.27 o                         
  -8  42   2         57.40         12.85        53.72 o                         
  -3  42   2        244.70        266.30        53.72 o                         
  -2  42   2         81.24         32.98        44.02 o                         
  -1  42   2        437.09        480.33        57.84 o                         
   0  42   2        213.60        209.67        28.83 o                         
   1  42   2        425.74        415.62        63.18 o                         
   2  42   2       1465.44       1597.80       107.76 o                         
   3  42   2        665.60        676.19        36.56 o                         
   4  42   2        147.71        127.94        51.42 o                         
   5  42   2        115.22         56.15        46.57 o                         
  -2  43   2        146.59        189.90        50.20 o                         
  -1  43   2        505.13        588.62        60.75 o                         
   0  43   2          3.78        -45.11        45.47 o                         
   1  43   2        101.13        126.95        32.18 o                         
   2  43   2          2.86        -25.40        31.43 o                         
   3  43   2       1176.66       1261.84        58.99 o                         
   4  43   2        363.00        378.71        59.18 o                         
  -1  44   2        354.60        349.85        55.90 o                         
   0  44   2        345.13        411.58        55.66 o                         
   1  44   2        269.35        285.82        49.84 o                         
   2  44   2        537.63        507.26        61.48 o                         
   3  44   2        100.00         87.92        48.39 o                         
   0  45   2       1358.15       1658.55        93.98 o                         
 -17   1   3         39.78         27.06        20.11 o                         
 -16   1   3        244.25        245.30        23.30 o                         
 -15   1   3         24.64         19.16        12.63 o                         
 -14   1   3          7.15         -4.15        11.89 o                         
 -13   1   3         17.07         26.25        10.35 o                         
 -12   1   3         31.75         33.22        10.19 o                         
 -11   1   3       2990.94       2964.93        39.25 o                         
 -10   1   3        736.91        698.29        14.85 o                         
  -9   1   3      16651.45      19660.28       195.47 o                         
  -8   1   3       1260.53       1396.46        19.91 o                         
  -7   1   3       4922.83       5496.65        55.53 o                         
  -6   1   3        817.58        935.69        16.87 o                         
  -5   1   3        508.71        493.20        11.78 o                         
  -4   1   3       1863.71       1757.99        29.11 o                         
  -3   1   3       8272.29       9018.17       164.53 o                         
  -2   1   3      20339.85      22334.28       683.70 o                         
  -1   1   3       2769.09       2827.19        92.65 o                         
   0   1   3        733.25        730.14        35.53 o                         
   1   1   3      11386.58      12557.99       395.99 o                         
   2   1   3       3082.19       3316.54        65.18 o                         
   3   1   3       7979.61       8528.63       156.08 o                         
   4   1   3       5026.84       4881.19        72.06 o                         
   5   1   3       6471.90       7574.04        85.74 o                         
   6   1   3      12190.68      12466.25       148.73 o                         
   7   1   3        655.20        717.77        11.93 o                         
   8   1   3       1795.81       1829.81        56.06 o                         
   9   1   3       3701.06       4079.49        50.44 o                         
  10   1   3       2313.75       2307.44        30.51 o                         
  11   1   3       2810.33       2947.80        36.03 o                         
  12   1   3       1202.73       1284.65        18.80 o                         
  13   1   3       1679.75       1756.06        57.09 o                         
  14   1   3          1.93        -28.54        36.53 o                         
  15   1   3         10.68         53.02        36.39 o                         
 -17   2   3         14.56          7.85        20.00 o                         
 -16   2   3        292.13        256.77        17.79 o                         
 -15   2   3         16.08         39.06        12.81 o                         
 -14   2   3        452.61        381.15        15.37 o                         
 -13   2   3        174.31        186.44        11.41 o                         
 -12   2   3        178.53        203.82        12.18 o                         
 -11   2   3        355.91        372.09        12.85 o                         
 -10   2   3       1438.95       1333.17        20.89 o                         
  -9   2   3       8861.98       8952.85        93.10 o                         
  -8   2   3       5477.91       5220.39        56.51 o                         
  -7   2   3          2.12         35.04        13.29 o                         
  -6   2   3       9150.84       9978.99        95.39 o                         
  -5   2   3      11123.69      11714.66       129.38 o                         
  -4   2   3        831.98       1013.26        18.48 o                         
  -3   2   3       1664.90       1843.74        48.75 o                         
  -2   2   3      13218.85      13908.59       301.48 o                         
  -1   2   3      10624.80      10650.42       328.75 o                         
   0   2   3      13762.88      17809.60       548.24 o                         
   1   2   3      12421.81      12655.27       327.96 o                         
   2   2   3       2047.23       2148.53        44.73 o                         
   3   2   3       1702.06       2203.70        40.14 o                         
   4   2   3      10055.33      10512.22       167.07 o                         
   5   2   3       9918.09      10072.04       149.75 o                         
   6   2   3       8245.98       8918.97        89.31 o                         
   7   2   3       9585.21       9379.41        93.47 o                         
   8   2   3       3611.59       3995.36        46.17 o                         
   9   2   3       2753.97       2853.65        57.70 o                         
  10   2   3        218.26        280.61        10.44 o                         
  11   2   3        236.19        252.92         8.20 o                         
  12   2   3       1096.62       1225.06        17.99 o                         
  13   2   3       1417.61       1568.58        53.49 o                         
  14   2   3        682.19        642.34        50.12 o                         
  15   2   3         78.22         67.63        36.13 o                         
 -17   3   3        157.30        144.35        21.29 o                         
 -16   3   3          9.64          2.03        14.20 o                         
 -15   3   3        414.86        403.14        16.29 o                         
 -14   3   3       2460.57       2375.41        34.77 o                         
 -13   3   3        225.53        224.38        15.63 o                         
 -12   3   3        639.02        646.13        16.49 o                         
 -11   3   3        432.75        416.67        13.73 o                         
 -10   3   3        713.65        779.55        15.56 o                         
  -9   3   3      28960.71      30010.20       293.82 o                         
  -8   3   3       1309.81       1309.55        18.21 o                         
  -7   3   3       2885.61       3349.21        34.66 o                         
  -6   3   3       6388.57       6412.74        69.64 o                         
  -5   3   3        574.82        615.92        11.67 o                         
  -4   3   3        683.93        623.85        11.64 o                         
  -3   3   3         73.06         88.91         9.49 o                         
  -2   3   3      17284.43      17725.98       360.43 o                         
  -1   3   3      21501.50      21927.50       602.81 o                         
   0   3   3      19842.13      22818.11      1348.72 o                         
   1   3   3       2066.42       2224.83        37.29 o                         
   2   3   3       1057.36       1149.42        17.46 o                         
   3   3   3       1980.57       1807.40        26.34 o                         
   4   3   3       3506.02       3764.94        64.36 o                         
   5   3   3       3526.78       3919.02        59.36 o                         
   6   3   3      21671.14      21319.61       228.29 o                         
   7   3   3       1370.28       1533.45        19.22 o                         
   8   3   3        227.95        168.22         6.18 o                         
   9   3   3       6281.71       6620.19        66.24 o                         
  10   3   3         57.51         89.47         7.02 o                         
  11   3   3          2.12         44.75        15.63 o                         
  12   3   3        518.72        523.64        13.66 o                         
  13   3   3        257.43        339.68        52.25 o                         
  14   3   3        575.16        543.41        46.89 o                         
  15   3   3         66.90         39.68        36.83 o                         
 -17   4   3        762.07        678.08        51.11 o                         
 -16   4   3        266.30        271.53        16.66 o                         
 -15   4   3        712.43        651.75        21.36 o                         
 -14   4   3        448.70        418.73        18.87 o                         
 -13   4   3        316.52        295.05        12.99 o                         
 -12   4   3        105.90        118.48        10.77 o                         
 -11   4   3        194.18        187.17        11.60 o                         
 -10   4   3          0.07          9.03         9.12 o                         
  -9   4   3       2944.77       3063.62        41.40 o                         
  -8   4   3        271.83        248.03         8.64 o                         
  -7   4   3       1201.57       1329.51        19.27 o                         
  -6   4   3       4523.04       4806.55        56.79 o                         
  -5   4   3         88.69         62.30         6.56 o                         
  -4   4   3       1108.73       1188.04        18.15 o                         
  -3   4   3       5076.23       5100.10        83.61 o                         
  -2   4   3      22145.76      22289.02       304.07 o                         
  -1   4   3       4812.34       4811.91       142.39 o                         
   0   4   3      42428.36      50515.64      1749.72 o                         
   1   4   3       6500.84       7600.70       182.80 o                         
   2   4   3       3303.93       3584.70        44.07 o                         
   3   4   3       1869.27       2112.16        30.52 o                         
   4   4   3      19420.67      20375.22       234.89 o                         
   5   4   3        109.53        168.97        27.11 o                         
   6   4   3       5008.65       4911.12        57.80 o                         
   7   4   3       3686.42       4012.75        45.85 o                         
   8   4   3         88.74        140.11         8.88 o                         
   9   4   3       7078.41       7311.98        72.65 o                         
  10   4   3        218.26        211.17         7.47 o                         
  11   4   3        858.86        934.32        15.16 o                         
  12   4   3        654.15        646.50        12.15 o                         
  13   4   3       1786.59       1687.94        55.84 o                         
  14   4   3       1767.56       1819.21        74.59 o                         
  15   4   3        233.78        198.53        39.36 o                         
 -16   5   3        398.77        369.71        19.41 o                         
 -15   5   3        453.15        475.28        16.98 o                         
 -14   5   3        148.95        148.51        13.03 o                         
 -13   5   3        841.94        821.04        18.73 o                         
 -12   5   3        730.88        758.74        18.63 o                         
 -11   5   3       3493.45       3390.54        43.49 o                         
 -10   5   3       8559.28       8285.88        91.84 o                         
  -9   5   3       2577.15       2543.81        31.69 o                         
  -8   5   3       2883.50       3059.73        35.73 o                         
  -7   5   3       1343.93       1365.07        20.69 o                         
  -6   5   3       4463.10       4503.61        57.74 o                         
  -5   5   3       2466.07       2318.91        32.12 o                         
  -4   5   3        219.58        163.79         8.61 o                         
  -3   5   3      31996.46      33625.68       461.34 o                         
  -2   5   3      54678.75      55645.73       845.59 o                         
  -1   5   3      21804.02      22276.57       316.83 o                         
   0   5   3       7041.09       7913.92       379.14 o                         
   1   5   3        155.16        164.17         6.08 o                         
   2   5   3      15757.76      16605.28       192.91 o                         
   3   5   3       2065.78       2324.22        33.47 o                         
   4   5   3      29174.74      27856.99       320.03 o                         
   5   5   3        613.88        505.69        11.24 o                         
   6   5   3        479.28        474.06        11.26 o                         
   7   5   3        537.45        528.82         9.91 o                         
   8   5   3       2847.29       2991.21        34.65 o                         
   9   5   3        518.82        580.65        11.75 o                         
  10   5   3        180.87        197.91         7.67 o                         
  11   5   3        329.00        371.43        13.74 o                         
  12   5   3        323.09        359.31        10.01 o                         
  13   5   3        823.38        907.15        41.87 o                         
  14   5   3        622.24        559.82        73.18 o                         
  15   5   3         74.09         83.32        36.64 o                         
 -16   6   3        204.52        224.26        21.81 o                         
 -15   6   3       3865.95       4015.43        55.15 o                         
 -14   6   3        369.80        399.97        16.02 o                         
 -13   6   3        183.86        188.44        12.43 o                         
 -12   6   3         25.72         28.32        10.40 o                         
 -11   6   3        353.23        344.31        12.87 o                         
 -10   6   3        404.15        429.74        13.71 o                         
  -9   6   3         39.85         33.78         7.88 o                         
  -8   6   3       8045.01       7444.80        86.74 o                         
  -7   6   3        320.89        442.97        12.72 o                         
  -6   6   3       3296.43       3090.27        48.20 o                         
  -5   6   3       2998.49       2638.58        35.71 o                         
  -4   6   3       3487.60       3748.14        92.02 o                         
  -3   6   3         12.39         13.41         6.80 o                         
  -2   6   3      23326.05      23919.04       414.58 o                         
  -1   6   3      56591.79      56946.39       874.47 o                         
   0   6   3       2341.60       2466.27       110.81 o                         
   1   6   3         69.25         91.90         5.21 o                         
   2   6   3       1023.69       1029.49        14.22 o                         
   3   6   3      16900.38      16945.87       213.71 o                         
   4   6   3       1365.82       1393.81        20.70 o                         
   5   6   3       1430.91       1394.11        21.02 o                         
   6   6   3        157.52        121.90         7.00 o                         
   7   6   3       2108.68       1968.98        25.23 o                         
   8   6   3        584.64        593.27        11.35 o                         
   9   6   3       3843.03       3769.51        43.04 o                         
  10   6   3       8630.27       8352.66        87.06 o                         
  11   6   3        467.68        532.23        11.06 o                         
  12   6   3       1620.96       1616.75        23.25 o                         
  13   6   3        141.62        123.88        26.92 o                         
  14   6   3       2737.49       2783.71        95.82 o                         
  15   6   3        493.31        511.96        45.98 o                         
 -16   7   3         52.29         36.36        19.24 o                         
 -15   7   3        216.88        250.22        15.95 o                         
 -14   7   3       1178.88       1217.53        24.56 o                         
 -13   7   3        757.81        763.96        18.21 o                         
 -12   7   3        360.89        346.49        13.57 o                         
 -11   7   3         28.81         25.93        10.01 o                         
 -10   7   3          3.43         11.72         8.84 o                         
  -9   7   3       4303.58       4201.11        52.97 o                         
  -8   7   3       2157.29       2083.44        31.77 o                         
  -7   7   3       4647.38       4789.26        72.79 o                         
  -6   7   3       5061.80       5793.25        95.57 o                         
  -5   7   3         22.85         25.68         5.73 o                         
  -4   7   3       8082.91       7896.60       149.81 o                         
  -3   7   3        201.83        221.04        10.08 o                         
  -2   7   3         70.50        112.93         6.15 o                         
  -1   7   3      10837.67      10959.68       198.34 o                         
   0   7   3      17962.21      20267.72       766.10 o                         
   1   7   3        707.56        762.63        24.06 o                         
   2   7   3        526.77        580.39        11.73 o                         
   3   7   3      10825.56      10321.29       133.15 o                         
   4   7   3        521.58        435.12        10.22 o                         
   5   7   3        270.96        255.38         7.80 o                         
   6   7   3          6.34         11.99         5.84 o                         
   7   7   3          1.20          7.48         4.68 o                         
   8   7   3       6757.00       6651.82        69.57 o                         
   9   7   3          9.98         14.07         6.36 o                         
  10   7   3         86.76        105.86         7.89 o                         
  11   7   3       4019.60       3959.79        43.26 o                         
  12   7   3        573.71        552.90        16.44 o                         
  13   7   3        184.76        199.88        21.84 o                         
  14   7   3         12.01         -2.33        34.70 o                         
  15   7   3         13.72         -2.73        35.72 o                         
 -16   8   3        225.75        266.59        23.13 o                         
 -15   8   3        173.28        172.88        18.55 o                         
 -14   8   3        986.91        969.17        21.90 o                         
 -13   8   3       1561.09       1652.89        27.46 o                         
 -12   8   3       1564.21       1562.26        25.88 o                         
 -11   8   3        129.09         89.59         9.98 o                         
 -10   8   3       5763.18       5642.34        62.35 o                         
  -9   8   3       1452.59       1274.05        23.48 o                         
  -8   8   3        960.70        934.36        25.77 o                         
  -7   8   3       5754.20       5311.62        80.06 o                         
  -6   8   3        824.70        826.07        25.41 o                         
  -5   8   3       1852.40       2033.05        33.70 o                         
  -4   8   3       2015.92       2044.20        45.35 o                         
  -3   8   3       4256.42       4374.51       121.74 o                         
  -2   8   3       2095.48       2113.92        34.74 o                         
  -1   8   3       7355.51       7972.35       142.89 o                         
   0   8   3      16038.43      17296.72       551.67 o                         
   1   8   3       2369.88       2542.98        43.97 o                         
   2   8   3       8711.44       8477.04        93.99 o                         
   3   8   3        778.73        625.82        10.75 o                         
   4   8   3       2311.45       2463.54        32.72 o                         
   5   8   3       4057.60       4083.32        53.44 o                         
   6   8   3      10975.49      10906.02       121.50 o                         
   7   8   3       2468.16       2529.23        32.63 o                         
   8   8   3       4045.14       4104.90        45.77 o                         
   9   8   3       2448.59       2471.88        30.62 o                         
  10   8   3          5.96          9.21         6.70 o                         
  11   8   3         81.19         75.90         7.54 o                         
  12   8   3        604.31        604.29        13.82 o                         
  13   8   3         70.12         71.53        20.47 o                         
  14   8   3        263.85        276.04        54.75 o                         
  15   8   3        932.04        896.62       101.98 o                         
 -16   9   3       1819.96       1760.49        53.93 o                         
 -15   9   3        240.66        207.04        17.54 o                         
 -14   9   3       1575.81       1585.03        30.79 o                         
 -13   9   3         55.88         72.25        12.68 o                         
 -12   9   3        425.47        423.57        14.77 o                         
 -11   9   3        208.03        186.43        12.18 o                         
 -10   9   3       2506.15       2452.23        35.72 o                         
  -9   9   3         36.60         49.91         8.92 o                         
  -8   9   3        620.47        754.41        17.81 o                         
  -7   9   3       1027.31        955.49        22.87 o                         
  -6   9   3        404.65        443.92        13.70 o                         
  -5   9   3      19116.32      19236.55       267.78 o                         
  -4   9   3        312.87        452.69        14.25 o                         
  -3   9   3      14132.26      14560.10       285.13 o                         
  -2   9   3      29238.75      29804.29       406.87 o                         
  -1   9   3        829.57        730.37        28.93 o                         
   0   9   3        840.40       1015.31        19.09 o                         
   1   9   3        916.48       1012.90        21.05 o                         
   2   9   3       1213.24       1275.28        18.14 o                         
   3   9   3         85.93        115.24         5.62 o                         
   4   9   3       3649.87       3140.85        38.36 o                         
   5   9   3       2165.18       1986.79        23.41 o                         
   6   9   3       1935.46       1931.65        23.03 o                         
   7   9   3       1118.50       1033.61        23.23 o                         
   8   9   3       1288.27       1227.69        18.56 o                         
   9   9   3         34.94         25.91         6.22 o                         
  10   9   3        439.94        423.15        10.54 o                         
  11   9   3        992.57        851.54        20.74 o                         
  12   9   3        287.92        298.14        11.79 o                         
  13   9   3       1098.64       1060.40        31.27 o                         
  14   9   3        165.07        150.53        37.97 o                         
  15   9   3         10.17         18.60        37.93 o                         
 -16  10   3        559.32        533.94        39.04 o                         
 -15  10   3       6282.01       6299.93       100.76 o                         
 -14  10   3         91.72        120.24        14.60 o                         
 -13  10   3        800.51        840.34        20.67 o                         
 -12  10   3       4610.10       4543.43        59.67 o                         
 -11  10   3        825.84        757.83        18.32 o                         
 -10  10   3        752.93        760.78        25.09 o                         
  -9  10   3        465.62        423.13        12.96 o                         
  -8  10   3       2355.29       2247.91        39.26 o                         
  -7  10   3        210.94        117.10         9.96 o                         
  -6  10   3      13422.83      13355.75       188.27 o                         
  -5  10   3       1530.25       1662.66        31.12 o                         
  -4  10   3       3353.71       3149.01        54.20 o                         
  -3  10   3      15985.62      16169.67       252.33 o                         
  -2  10   3       9544.98      10098.20       156.96 o                         
  -1  10   3         20.19         33.13         7.57 o                         
   0  10   3       1618.51       1674.42        31.53 o                         
   1  10   3        986.76        909.15        16.64 o                         
   2  10   3      10073.61       9987.36       117.94 o                         
   3  10   3       8697.61       8125.18        86.14 o                         
   4  10   3        175.49        147.90         6.68 o                         
   5  10   3       1451.91       1308.82        19.00 o                         
   6  10   3       1683.64       1785.59        20.71 o                         
   7  10   3        974.38        872.38        13.07 o                         
   8  10   3       1052.25        953.38        17.62 o                         
   9  10   3         13.27          5.86         6.11 o                         
  10  10   3        716.85        700.47        13.52 o                         
  11  10   3         20.13          1.59         9.44 o                         
  12  10   3       4359.45       4382.66        60.78 o                         
  13  10   3       2213.70       2306.00        54.28 o                         
  14  10   3        160.47        178.49        37.80 o                         
  15  10   3        863.82        845.92        55.45 o                         
 -16  11   3          7.35         25.93        24.22 o                         
 -15  11   3        178.46        197.30        22.60 o                         
 -14  11   3       2135.41       2154.31        40.40 o                         
 -13  11   3       1601.18       1615.65        29.54 o                         
 -12  11   3       6627.04       6663.16        82.65 o                         
 -11  11   3       1198.86       1129.48        29.74 o                         
 -10  11   3        413.44        378.82        13.61 o                         
  -9  11   3        682.81        717.52        18.77 o                         
  -8  11   3       7420.49       6939.01       103.61 o                         
  -7  11   3        143.12        261.44        11.18 o                         
  -6  11   3       1034.88       1025.97        21.03 o                         
  -5  11   3        463.29        454.76        15.41 o                         
  -4  11   3      14359.77      13469.23       173.71 o                         
  -3  11   3       5941.57       5691.33       119.55 o                         
  -2  11   3         20.45         31.52        10.88 o                         
  -1  11   3       4080.10       3993.23        82.44 o                         
   0  11   3        720.87        754.13        16.56 o                         
   1  11   3        197.12        119.48         7.30 o                         
   2  11   3       1573.98       1602.35        27.37 o                         
   3  11   3      18435.16      17056.14       176.91 o                         
   4  11   3      10971.06      11201.15       124.93 o                         
   5  11   3       7444.55       6920.89        84.75 o                         
   6  11   3       2255.60       2017.48        25.94 o                         
   7  11   3        320.94        276.46         7.57 o                         
   8  11   3       3430.26       3212.88        38.62 o                         
   9  11   3        558.34        521.50        10.54 o                         
  10  11   3         48.60         45.31         5.13 o                         
  11  11   3        457.12        456.73        21.52 o                         
  12  11   3       1957.65       1933.09        35.18 o                         
  13  11   3       1338.05       1342.21        39.89 o                         
  14  11   3        348.48        355.84        42.60 o                         
 -16  12   3        384.73        422.07        30.47 o                         
 -15  12   3       1408.91       1286.23        38.32 o                         
 -14  12   3       2852.94       2941.83        50.09 o                         
 -13  12   3       4337.56       4370.59        58.69 o                         
 -12  12   3        220.31        240.28        14.17 o                         
 -11  12   3         28.08         27.05        11.52 o                         
 -10  12   3        993.39        983.55        21.72 o                         
  -9  12   3        655.53        565.74        15.94 o                         
  -8  12   3       1689.43       1654.22        29.67 o                         
  -7  12   3      36238.84      35549.51       416.23 o                         
  -6  12   3       4216.11       3843.50        61.98 o                         
  -5  12   3       8712.99       9346.12       141.76 o                         
  -4  12   3        727.79        569.10        15.45 o                         
  -3  12   3         73.87        108.08         9.41 o                         
  -2  12   3        267.04        272.94        16.62 o                         
  -1  12   3        287.39        408.74        13.69 o                         
   0  12   3      19529.86      21091.81       290.95 o                         
   1  12   3      38519.26      40009.25       461.74 o                         
   2  12   3      24410.18      24973.31       290.07 o                         
   3  12   3       8400.55       8925.60       100.05 o                         
   4  12   3       1605.23       1571.27        26.56 o                         
   5  12   3       1605.34       1560.91        24.70 o                         
   6  12   3        799.70        734.27        13.87 o                         
   7  12   3       2478.40       2542.57        29.85 o                         
   8  12   3       1566.37       1530.13        20.62 o                         
   9  12   3        201.07        202.28         7.87 o                         
  10  12   3          1.70          2.85         4.87 o                         
  11  12   3        592.80        607.59        17.61 o                         
  12  12   3         48.58         45.39        14.26 o                         
  13  12   3         48.02         62.08        21.43 o                         
  14  12   3         41.51         80.67        31.90 o                         
 -16  13   3        347.88        349.69        29.99 o                         
 -15  13   3        194.17        143.00        21.83 o                         
 -14  13   3       1326.33       1327.46        28.92 o                         
 -13  13   3        181.68        195.99        15.13 o                         
 -12  13   3       3192.53       3095.45        47.55 o                         
 -11  13   3        114.77         85.71        11.71 o                         
 -10  13   3       2751.11       2705.66        41.56 o                         
  -9  13   3       2957.65       2765.86        39.10 o                         
  -8  13   3        514.07        524.19        14.34 o                         
  -7  13   3        333.37        400.81        15.51 o                         
  -6  13   3        658.36        613.25        18.68 o                         
  -5  13   3       4683.17       4669.03        72.90 o                         
  -4  13   3        648.96        802.26        15.37 o                         
  -3  13   3        544.88        624.67        16.82 o                         
  -2  13   3       6891.44       8214.78       166.53 o                         
  -1  13   3       2876.45       3132.93        48.59 o                         
   0  13   3       5326.45       6565.99       106.22 o                         
   1  13   3        107.97        183.32         8.83 o                         
   2  13   3        115.95        136.92         8.88 o                         
   3  13   3        320.20        333.81         8.89 o                         
   4  13   3       1690.60       1994.63        27.28 o                         
   5  13   3       1127.36       1175.14        19.69 o                         
   6  13   3       3975.94       3998.71        48.97 o                         
   7  13   3         44.23         45.01         7.20 o                         
   8  13   3          2.45          7.95         6.04 o                         
   9  13   3       2044.87       2086.21        26.78 o                         
  10  13   3        509.79        492.93        15.84 o                         
  11  13   3        248.38        205.86        13.83 o                         
  12  13   3        563.07        552.06        22.02 o                         
  13  13   3        708.92        704.29        46.93 o                         
  14  13   3       1197.08       1155.79        47.66 o                         
 -16  14   3       3238.78       3085.48       107.04 o                         
 -15  14   3        594.64        537.28        33.11 o                         
 -14  14   3          7.36          9.48        15.30 o                         
 -13  14   3       2884.66       2818.13        45.36 o                         
 -12  14   3       1773.92       1731.09        37.41 o                         
 -11  14   3        540.70        489.37        16.95 o                         
 -10  14   3        858.00        866.58        19.94 o                         
  -9  14   3         51.60         68.75        10.26 o                         
  -8  14   3        298.89        308.50        11.94 o                         
  -7  14   3      20164.12      19703.64       253.59 o                         
  -6  14   3       3203.26       3348.27        52.15 o                         
  -5  14   3      10249.48       9434.95       137.41 o                         
  -4  14   3      10525.30      10150.96       304.66 o                         
  -3  14   3      19566.74      19812.84       308.28 o                         
  -2  14   3       4907.80       5179.51        81.14 o                         
  -1  14   3       2496.40       2029.91        34.23 o                         
   0  14   3         55.85        160.30         9.72 o                         
   1  14   3      15192.95      16903.61       198.95 o                         
   2  14   3      33316.45      31946.64       400.99 o                         
   3  14   3        188.66        161.92         7.57 o                         
   4  14   3       2434.62       2243.50        34.04 o                         
   5  14   3      10874.82      10578.57       126.95 o                         
   6  14   3       2428.36       2576.88        36.27 o                         
   7  14   3        156.24        172.05         8.92 o                         
   8  14   3       4058.20       3876.58        41.84 o                         
   9  14   3       5051.32       5107.45        59.01 o                         
  10  14   3       1374.96       1314.84        23.80 o                         
  11  14   3        140.15        190.61        14.18 o                         
  12  14   3         42.01         49.78        15.71 o                         
  13  14   3         15.89         38.76        26.84 o                         
  14  14   3        399.83        402.12        34.04 o                         
  15  14   3        180.72        260.48        48.99 o                         
 -16  15   3        689.76        725.12        43.94 o                         
 -15  15   3        337.10        235.68        26.86 o                         
 -14  15   3       4770.59       4951.23        84.98 o                         
 -13  15   3       6637.65       6557.07        88.03 o                         
 -12  15   3       1538.06       1607.02        36.44 o                         
 -11  15   3       3697.61       3503.26        48.80 o                         
 -10  15   3       2541.40       2533.37        37.73 o                         
  -9  15   3        961.22        910.94        20.41 o                         
  -8  15   3       8375.12       7923.18       109.43 o                         
  -7  15   3          1.76         20.29        11.24 o                         
  -6  15   3      15263.22      14726.75       191.34 o                         
  -5  15   3       1016.31       1092.76        25.16 o                         
  -4  15   3      15404.33      14114.40       383.89 o                         
  -3  15   3       1217.24       1069.05        24.63 o                         
  -2  15   3        517.18        646.62        21.26 o                         
  -1  15   3       3286.20       2503.79        46.27 o                         
   0  15   3      10458.46      10726.01       139.47 o                         
   1  15   3       1603.70       1242.17        20.85 o                         
   2  15   3       7027.91       7175.44        95.68 o                         
   3  15   3      28335.97      27105.79       279.22 o                         
   4  15   3        144.20        130.79         8.13 o                         
   5  15   3      12291.67      11987.04       154.67 o                         
   6  15   3       2336.17       2280.92        35.34 o                         
   7  15   3       1356.44       1292.69        21.16 o                         
   8  15   3       1128.54       1113.21        18.40 o                         
   9  15   3       9490.78       9350.09        91.59 o                         
  10  15   3        235.68        234.74         8.52 o                         
  11  15   3        112.56        103.07        14.02 o                         
  12  15   3       1142.09       1266.62        33.01 o                         
  13  15   3        913.43        861.60        41.56 o                         
  14  15   3       2266.83       2398.94        70.65 o                         
  15  15   3        640.41        635.80        61.36 o                         
 -16  16   3         85.59         88.22        26.37 o                         
 -15  16   3          5.85          1.86        21.53 o                         
 -14  16   3          9.98         11.36        18.26 o                         
 -13  16   3       3916.54       3823.67        56.90 o                         
 -12  16   3        618.37        640.88        19.91 o                         
 -11  16   3        853.35        842.29        20.19 o                         
 -10  16   3       1340.67       1389.26        36.46 o                         
  -9  16   3       4761.51       4716.76        60.28 o                         
  -8  16   3        308.76        330.36        15.99 o                         
  -7  16   3        904.16        893.86        20.29 o                         
  -6  16   3       8553.51       8944.84       118.77 o                         
  -5  16   3       3026.51       2948.95        48.84 o                         
  -4  16   3       3554.24       3717.25        70.36 o                         
  -3  16   3       7449.95       7361.40       108.24 o                         
  -2  16   3        224.13        376.42        12.26 o                         
  -1  16   3         40.06         54.91        10.23 o                         
   0  16   3        678.91        643.77        16.92 o                         
   1  16   3       1410.79       1520.53        22.76 o                         
   2  16   3       2962.65       2888.57        61.78 o                         
   3  16   3       3737.46       3433.92        40.84 o                         
   4  16   3       1027.32        984.06        17.40 o                         
   5  16   3       3067.04       3013.70        41.67 o                         
   6  16   3        593.54        608.81        15.48 o                         
   7  16   3         35.81         38.75         8.82 o                         
   8  16   3        278.34        293.61        10.94 o                         
   9  16   3       2205.35       2287.62        32.48 o                         
  10  16   3       3137.92       2941.07        35.86 o                         
  11  16   3        186.97        227.61        16.36 o                         
  12  16   3        132.93        113.13        18.01 o                         
  13  16   3        245.61        313.26        63.20 o                         
  14  16   3        346.39        421.88        60.69 o                         
  15  16   3        183.52        115.81        48.87 o                         
 -16  17   3       1213.89       1183.10        58.25 o                         
 -15  17   3        745.18        831.52        52.26 o                         
 -14  17   3        280.89        301.34        22.56 o                         
 -13  17   3        945.01        848.19        32.45 o                         
 -12  17   3        256.61        239.80        15.96 o                         
 -11  17   3       1014.86        933.47        21.29 o                         
 -10  17   3       1515.22       1657.86        41.92 o                         
  -9  17   3        548.64        448.67        17.39 o                         
  -8  17   3       1933.39       1934.74        35.91 o                         
  -7  17   3       4341.17       4233.63        63.31 o                         
  -6  17   3       2618.29       2507.78        38.51 o                         
  -5  17   3       3136.19       3134.05        51.74 o                         
  -4  17   3       9349.50       8947.83       142.84 o                         
  -3  17   3       6652.66       6787.36       100.51 o                         
  -2  17   3      10508.39      10694.50       139.90 o                         
  -1  17   3      13484.18      13471.28       213.24 o                         
   0  17   3        503.05        394.83        12.90 o                         
   1  17   3        125.31        114.65         8.96 o                         
   2  17   3        982.61        996.63        24.65 o                         
   3  17   3        365.86        282.04        10.45 o                         
   4  17   3         65.91         47.83         7.70 o                         
   5  17   3       2533.08       2501.30        36.15 o                         
   6  17   3        628.61        639.20        16.35 o                         
   7  17   3       1608.19       1559.22        26.29 o                         
   8  17   3       5421.02       5289.34        69.09 o                         
   9  17   3          3.90         14.97         8.03 o                         
  10  17   3         36.65         47.33         8.51 o                         
  11  17   3        122.79        173.72        18.93 o                         
  12  17   3       2514.05       2529.55        75.13 o                         
  13  17   3        531.58        515.98        45.32 o                         
  14  17   3       1244.68       1335.74        83.43 o                         
  15  17   3        392.70        442.01        58.57 o                         
 -16  18   3       2961.93       2903.75        75.96 o                         
 -15  18   3         62.47         70.16        23.28 o                         
 -14  18   3        506.34        547.46        29.19 o                         
 -13  18   3       2405.40       2668.64        77.63 o                         
 -12  18   3         63.41         62.52        14.19 o                         
 -11  18   3       1091.69       1063.48        25.30 o                         
 -10  18   3       4188.85       4235.04        59.93 o                         
  -9  18   3       4092.51       3854.69        56.71 o                         
  -8  18   3        241.90        222.08        15.32 o                         
  -7  18   3      19831.86      19467.52       251.53 o                         
  -6  18   3       2820.91       2545.95        39.32 o                         
  -5  18   3       5968.62       5874.72        89.21 o                         
  -4  18   3         33.52         45.16         8.57 o                         
  -3  18   3       9962.70       9641.16       139.40 o                         
  -2  18   3       9384.64       8832.09       117.34 o                         
  -1  18   3       6812.16       6253.08       104.32 o                         
   0  18   3      10795.16      10625.50       152.87 o                         
   1  18   3         30.14         29.41         8.42 o                         
   2  18   3      32682.83      31299.50       394.87 o                         
   3  18   3        664.14        685.69        14.33 o                         
   4  18   3         46.63         38.93         7.93 o                         
   5  18   3       1143.58       1181.07        21.56 o                         
   6  18   3       8826.65       8608.42       106.24 o                         
   7  18   3         81.51         78.74        10.29 o                         
   8  18   3       7182.02       7017.73        89.06 o                         
   9  18   3       4217.20       4294.05        53.89 o                         
  10  18   3       1361.28       1354.09        23.59 o                         
  11  18   3        239.36        221.47        20.38 o                         
  12  18   3         26.03         19.76        23.54 o                         
  13  18   3        302.23        270.35        40.35 o                         
  14  18   3         95.71         96.16        48.26 o                         
  15  18   3        983.17        913.38        75.31 o                         
 -16  19   3        173.35        197.26        30.91 o                         
 -15  19   3         24.42          8.21        25.76 o                         
 -14  19   3        811.19        840.27        30.15 o                         
 -13  19   3       2302.53       2411.35        84.24 o                         
 -12  19   3       3135.46       2967.17        61.59 o                         
 -11  19   3         90.12         95.61        12.63 o                         
 -10  19   3       1946.72       2015.30        40.65 o                         
  -9  19   3       5339.41       5106.83        80.59 o                         
  -8  19   3        776.97        768.32        20.43 o                         
  -7  19   3       9204.73       8970.47       113.69 o                         
  -6  19   3       2137.60       2007.92        33.49 o                         
  -5  19   3        218.02        251.66        11.48 o                         
  -4  19   3      10395.69       9794.18       140.05 o                         
  -3  19   3          4.57         18.07         9.75 o                         
  -2  19   3        254.96        241.14        13.09 o                         
  -1  19   3       2639.66       2312.86        40.76 o                         
   0  19   3        305.31        230.02        12.84 o                         
   1  19   3       2084.98       2072.06        29.98 o                         
   2  19   3        318.40        323.16        12.27 o                         
   3  19   3       3444.94       3131.04        44.11 o                         
   4  19   3       2492.36       2307.84        32.61 o                         
   5  19   3        119.06        115.54         9.87 o                         
   6  19   3        189.61        151.35        15.39 o                         
   7  19   3        446.43        424.77        17.77 o                         
   8  19   3       6404.71       6529.52        83.85 o                         
   9  19   3       2944.69       3007.57        44.06 o                         
  10  19   3       1680.81       1565.65        27.36 o                         
  11  19   3         55.98         80.37        21.77 o                         
  12  19   3       1635.97       1763.57        96.53 o                         
  13  19   3        572.60        545.58        62.94 o                         
  14  19   3        985.20       1013.06        79.31 o                         
  15  19   3          3.94        -28.38        48.63 o                         
 -16  20   3        404.49        400.66        50.81 o                         
 -15  20   3         62.50         83.87        27.55 o                         
 -14  20   3       1107.18       1190.91        48.76 o                         
 -13  20   3         39.53         12.26        21.14 o                         
 -12  20   3       1505.89       1409.11        33.31 o                         
 -11  20   3        149.47        148.89        13.28 o                         
 -10  20   3        424.12        386.33        14.69 o                         
  -9  20   3         42.61         71.01        15.52 o                         
  -8  20   3          0.87         -1.76        12.57 o                         
  -7  20   3       3843.97       3752.94        67.49 o                         
  -6  20   3       5863.45       5781.40        93.73 o                         
  -5  20   3        127.46        124.51        11.78 o                         
  -4  20   3       1445.93       1356.61        27.90 o                         
  -3  20   3        971.48        900.94        27.86 o                         
  -2  20   3       2795.43       2598.33        41.36 o                         
  -1  20   3       1903.58       1813.21        65.46 o                         
   0  20   3        181.31        247.26        12.57 o                         
   1  20   3       8666.12       8196.28       102.39 o                         
   2  20   3       1845.30       1847.70        35.22 o                         
   3  20   3         68.67         68.43        10.56 o                         
   4  20   3       5696.09       5551.97        75.70 o                         
   5  20   3       1562.98       1409.82        26.75 o                         
   6  20   3         32.80         13.74         9.76 o                         
   7  20   3        387.67        385.00        13.34 o                         
   8  20   3       3117.88       2989.88        43.99 o                         
   9  20   3          2.35          1.74        10.42 o                         
  10  20   3        499.99        550.92        15.32 o                         
  11  20   3       3560.73       3760.36        82.73 o                         
  12  20   3        475.95        557.22        61.60 o                         
  13  20   3         68.12         48.14        49.23 o                         
  14  20   3          1.03         45.11        50.20 o                         
  15  20   3          6.17        -16.61        49.36 o                         
 -15  21   3        175.76        129.70        28.88 o                         
 -14  21   3          3.74         14.53        26.31 o                         
 -13  21   3       1089.81       1055.28        37.43 o                         
 -12  21   3       1182.06       1256.18        42.07 o                         
 -11  21   3       3395.08       3223.26        49.54 o                         
 -10  21   3        858.43        923.09        24.49 o                         
  -9  21   3        843.94        812.79        22.41 o                         
  -8  21   3       2614.12       2641.71        42.69 o                         
  -7  21   3       1042.57       1123.43        23.03 o                         
  -6  21   3       1751.88       1730.52        27.69 o                         
  -5  21   3       3107.56       3151.20        53.26 o                         
  -4  21   3       7620.84       7151.01       106.39 o                         
  -3  21   3         78.86        110.17        10.09 o                         
  -2  21   3       2791.01       2518.35        44.77 o                         
  -1  21   3      20308.05      19799.53       278.53 o                         
   0  21   3       3468.45       3142.17        48.41 o                         
   1  21   3        126.21        137.39        10.96 o                         
   2  21   3        511.92        577.10        15.78 o                         
   3  21   3       9556.58       9264.54       135.88 o                         
   4  21   3        486.26        492.79        14.66 o                         
   5  21   3        801.81        819.20        20.85 o                         
   6  21   3       1564.24       1631.25        29.26 o                         
   7  21   3       2374.26       2274.23        33.95 o                         
   8  21   3        778.67        808.52        18.70 o                         
   9  21   3        887.68        894.09        20.58 o                         
  10  21   3        347.18        311.00        14.19 o                         
  11  21   3         90.84         75.92        26.15 o                         
  12  21   3        440.65        539.63        63.54 o                         
  13  21   3        195.31        268.60        55.54 o                         
  14  21   3        410.89        354.82        60.63 o                         
  15  21   3        273.30        195.97        57.12 o                         
 -15  22   3        360.02        406.37        34.71 o                         
 -14  22   3        447.47        414.17        33.41 o                         
 -13  22   3       1726.42       1742.98        48.57 o                         
 -12  22   3        503.08        453.28        23.70 o                         
 -11  22   3       3481.47       3236.17        81.94 o                         
 -10  22   3       2140.79       2134.55        35.95 o                         
  -9  22   3       2841.02       2869.22        43.05 o                         
  -8  22   3       3101.61       2950.58        43.28 o                         
  -7  22   3      15907.21      15349.42       175.31 o                         
  -6  22   3         22.70         24.19         9.90 o                         
  -5  22   3        469.19        436.79        16.53 o                         
  -4  22   3       4679.91       4459.61        71.22 o                         
  -3  22   3       3198.02       2955.58        43.32 o                         
  -2  22   3       1441.08       1218.79        26.97 o                         
  -1  22   3       2716.49       2588.01        46.16 o                         
   0  22   3       4859.71       4883.46        77.12 o                         
   1  22   3         31.25          5.20        10.15 o                         
   2  22   3       6411.72       6179.70        86.61 o                         
   3  22   3        695.57        711.39        21.34 o                         
   4  22   3       2487.97       2539.81        36.10 o                         
   5  22   3       3289.44       3107.07        49.07 o                         
   6  22   3       6861.27       6824.54        87.53 o                         
   7  22   3        496.13        468.73        15.30 o                         
   8  22   3       4148.59       4070.79        53.66 o                         
   9  22   3       6433.63       6321.44        88.23 o                         
  10  22   3        926.14        969.23        22.79 o                         
  11  22   3        648.29        733.67        31.81 o                         
  12  22   3         55.98         45.35        48.87 o                         
  13  22   3         64.18         25.34        48.51 o                         
  14  22   3         57.60         34.80        51.05 o                         
 -15  23   3        252.80        252.28        72.76 o                         
 -14  23   3        404.83        385.39        33.56 o                         
 -13  23   3         58.31         51.14        22.76 o                         
 -12  23   3       1642.71       1548.34        50.01 o                         
 -11  23   3        673.24        651.26        19.55 o                         
 -10  23   3         18.23         11.26        12.86 o                         
  -9  23   3        873.69        875.99        22.09 o                         
  -8  23   3         63.41         68.29        13.23 o                         
  -7  23   3        346.96        361.22        15.82 o                         
  -6  23   3       5600.20       5356.98        71.88 o                         
  -5  23   3         62.87         62.79        11.93 o                         
  -4  23   3       1842.27       1828.71        36.11 o                         
  -3  23   3       3273.26       3195.54        46.31 o                         
  -2  23   3       1580.54       1536.32        29.74 o                         
  -1  23   3         76.44        112.35        13.36 o                         
   0  23   3      13621.51      12784.68       184.33 o                         
   1  23   3        170.26        196.91        13.72 o                         
   2  23   3       1377.12       1339.35        27.44 o                         
   3  23   3       4575.40       4795.89        76.66 o                         
   4  23   3       5315.14       5249.27        66.06 o                         
   5  23   3       1259.84       1218.38        27.98 o                         
   6  23   3        806.67        755.52        19.11 o                         
   7  23   3        680.52        704.84        21.08 o                         
   8  23   3       6009.19       5934.21        73.94 o                         
   9  23   3        928.45        906.97        30.56 o                         
  10  23   3        530.92        557.60        21.84 o                         
  11  23   3         65.84         80.00        18.52 o                         
  12  23   3        153.67        166.50        51.90 o                         
  13  23   3       1680.91       1843.73       105.99 o                         
  14  23   3         44.91         40.14        52.27 o                         
 -15  24   3         22.29         13.59        71.55 o                         
 -14  24   3         98.44        137.77        29.25 o                         
 -13  24   3          9.12         -0.93        25.93 o                         
 -12  24   3        305.89        338.09        26.53 o                         
 -11  24   3        273.26        274.15        19.40 o                         
 -10  24   3       1582.51       1601.31        31.00 o                         
  -9  24   3        163.09        118.07        13.98 o                         
  -8  24   3       5799.41       5767.03        73.97 o                         
  -7  24   3       1995.25       2052.67        32.54 o                         
  -6  24   3       6370.45       6082.07        79.85 o                         
  -5  24   3          5.69         14.05        12.10 o                         
  -4  24   3       2590.03       2315.75        43.19 o                         
  -3  24   3        803.23        815.27        18.43 o                         
  -2  24   3       6283.09       6078.12        87.13 o                         
  -1  24   3      17122.57      16568.35       236.09 o                         
   0  24   3       1246.94       1219.24        31.02 o                         
   1  24   3       2801.07       2839.44        46.17 o                         
   2  24   3        128.51        108.82        13.03 o                         
   3  24   3       1334.23       1438.02        36.08 o                         
   4  24   3          6.21          1.09        10.46 o                         
   5  24   3       5896.27       5945.19        89.53 o                         
   6  24   3       1487.09       1401.96        35.46 o                         
   7  24   3        664.29        638.89        17.56 o                         
   8  24   3        559.62        526.97        18.19 o                         
   9  24   3         63.06         45.92        12.67 o                         
  10  24   3       1393.99       1425.22        33.57 o                         
  11  24   3       3265.28       3434.51        68.90 o                         
  12  24   3        584.80        529.69        65.60 o                         
  13  24   3       1446.20       1514.13        97.74 o                         
 -15  25   3        644.99        554.19        58.21 o                         
 -14  25   3       2309.03       2209.60       114.54 o                         
 -13  25   3        456.28        511.43        34.74 o                         
 -12  25   3        138.84        139.47        23.99 o                         
 -11  25   3        315.11        271.60        33.68 o                         
 -10  25   3       9093.55       8933.98       109.73 o                         
  -9  25   3        221.46        204.71        15.46 o                         
  -8  25   3        996.86        945.38        24.07 o                         
  -7  25   3       3739.63       3740.95        50.49 o                         
  -6  25   3          5.39         21.97        11.36 o                         
  -5  25   3      13373.58      12965.36       188.00 o                         
  -4  25   3        153.60        145.43        20.73 o                         
  -3  25   3         95.78        120.17        11.70 o                         
  -2  25   3       1013.45        898.50        22.72 o                         
  -1  25   3       9523.03       9123.93       135.71 o                         
   0  25   3       2786.90       2776.96        50.24 o                         
   1  25   3       6942.74       6516.17        92.06 o                         
   2  25   3       1671.07       1581.31        34.51 o                         
   3  25   3       3813.45       3861.69        66.61 o                         
   4  25   3        480.67        510.36        16.81 o                         
   5  25   3       6666.53       6488.64        84.66 o                         
   6  25   3        111.58        119.24        12.76 o                         
   7  25   3       2708.81       2657.92        42.40 o                         
   8  25   3       2486.58       2467.55        42.26 o                         
   9  25   3       1424.27       1451.78        48.33 o                         
  10  25   3        277.22        316.48        19.16 o                         
  11  25   3        376.11        347.87        22.93 o                         
  12  25   3       1855.18       2062.85       115.69 o                         
  13  25   3         20.85         22.68        50.57 o                         
 -15  26   3        497.69        484.58        56.75 o                         
 -14  26   3         24.92         85.90        34.37 o                         
 -13  26   3         83.44         52.85        26.75 o                         
 -12  26   3       4800.35       5168.94       139.66 o                         
 -11  26   3         10.63         -3.64        19.47 o                         
 -10  26   3        121.95        151.01        17.39 o                         
  -9  26   3        471.60        431.10        19.14 o                         
  -8  26   3       5285.78       5263.46        66.74 o                         
  -7  26   3       2341.60       2381.04        36.51 o                         
  -6  26   3       5487.59       5465.41        91.67 o                         
  -5  26   3       3541.33       3197.62        62.80 o                         
  -4  26   3        476.95        427.95        15.88 o                         
  -3  26   3      15729.86      15320.12       174.64 o                         
  -2  26   3        128.03        101.52        13.50 o                         
  -1  26   3       1122.88       1123.91        31.79 o                         
   0  26   3       1772.66       1797.55        37.68 o                         
   1  26   3       2375.89       2333.48        41.03 o                         
   2  26   3        627.37        577.01        18.29 o                         
   3  26   3       1947.77       1751.23        37.34 o                         
   4  26   3       2981.89       2845.48        53.80 o                         
   5  26   3       1875.12       1914.36        40.75 o                         
   6  26   3       1386.71       1389.47        34.84 o                         
   7  26   3       1799.58       1672.65        30.69 o                         
   8  26   3         43.56         35.29        12.96 o                         
   9  26   3        702.58        728.40        24.33 o                         
  10  26   3        942.21        930.25        32.38 o                         
  11  26   3       1030.69       1042.56        33.81 o                         
  12  26   3       1619.07       1871.74       108.53 o                         
 -14  27   3       1057.66        956.55        96.95 o                         
 -13  27   3          3.47         -4.34        32.02 o                         
 -12  27   3         30.56         57.48        27.57 o                         
 -11  27   3         47.93         32.19        22.46 o                         
 -10  27   3       1438.06       1360.46        37.48 o                         
  -9  27   3         11.13          1.69        15.20 o                         
  -8  27   3       5289.87       5144.62        62.62 o                         
  -7  27   3        131.36        116.46        12.18 o                         
  -6  27   3       2050.22       2078.56        38.21 o                         
  -5  27   3         11.78         -4.85        13.04 o                         
  -4  27   3          1.89        -11.39        11.39 o                         
  -3  27   3       2401.96       2429.38        37.06 o                         
  -2  27   3          9.87          9.37        11.76 o                         
  -1  27   3       4510.56       4193.21        78.51 o                         
   0  27   3        180.79        193.39        16.63 o                         
   1  27   3       8376.10       8291.28       114.75 o                         
   2  27   3       1104.46        950.25        23.09 o                         
   3  27   3        785.30        898.74        26.25 o                         
   4  27   3       1609.45       1704.64        40.89 o                         
   5  27   3        547.32        576.93        22.73 o                         
   6  27   3         53.91         82.36        12.52 o                         
   7  27   3        453.62        495.46        18.87 o                         
   8  27   3        130.33        116.07        14.55 o                         
   9  27   3        204.55        186.27        17.91 o                         
  10  27   3        311.72        332.15        53.42 o                         
  11  27   3       1803.66       1735.34        44.33 o                         
  12  27   3        333.79        408.06        64.76 o                         
 -14  28   3         97.57         -0.44        34.86 o                         
 -13  28   3        612.75        620.82        45.08 o                         
 -12  28   3       1300.14       1280.13        43.12 o                         
 -11  28   3       1745.73       1644.27        47.38 o                         
 -10  28   3        795.51        777.19        32.84 o                         
  -9  28   3        126.13        120.01        12.99 o                         
  -8  28   3       1893.07       1769.24        30.57 o                         
  -7  28   3       3782.68       3640.87        54.28 o                         
  -6  28   3        782.90        720.87        23.92 o                         
  -5  28   3       1735.39       1694.99        33.48 o                         
  -4  28   3       2279.01       2178.76        36.91 o                         
  -3  28   3        293.91        326.05        14.72 o                         
  -2  28   3         15.27          9.82        12.24 o                         
  -1  28   3       3185.58       3198.46        63.92 o                         
   0  28   3       1917.18       1862.76        39.10 o                         
   1  28   3        457.64        486.04        18.91 o                         
   2  28   3       1219.45       1236.28        26.46 o                         
   3  28   3        806.24        772.32        30.28 o                         
   4  28   3        487.93        466.79        23.41 o                         
   5  28   3        505.62        514.99        23.56 o                         
   6  28   3       2735.32       2724.98        48.15 o                         
   7  28   3       2484.01       2424.69        46.88 o                         
   8  28   3         36.46         25.18        13.57 o                         
   9  28   3         60.94         44.64        16.38 o                         
  10  28   3        201.42        175.59        20.90 o                         
  11  28   3         41.62         45.10        22.72 o                         
 -13  29   3       2932.53       3099.48       168.44 o                         
 -12  29   3          4.58         15.23        28.45 o                         
 -11  29   3        340.74        345.83        28.41 o                         
 -10  29   3       3259.37       3364.15        93.78 o                         
  -9  29   3        333.10        322.75        17.24 o                         
  -8  29   3        724.78        680.00        22.36 o                         
  -7  29   3        117.16        107.32        13.07 o                         
  -6  29   3       1748.96       1670.72        32.37 o                         
  -5  29   3        738.50        712.93        22.19 o                         
  -4  29   3         61.73         87.59        12.90 o                         
  -3  29   3        923.56       1030.37        38.81 o                         
  -2  29   3         26.86         20.54        13.45 o                         
  -1  29   3        799.85        830.41        29.94 o                         
   0  29   3       1037.15       1106.81        29.27 o                         
   1  29   3        487.85        472.71        19.23 o                         
   2  29   3        439.02        416.57        18.98 o                         
   3  29   3        428.61        521.76        23.18 o                         
   4  29   3       2046.91       2054.76        47.71 o                         
   5  29   3       3607.38       3635.02        76.17 o                         
   6  29   3         41.10         25.88        15.15 o                         
   7  29   3       2413.71       2370.96        42.60 o                         
   8  29   3       1167.38       1225.95        28.41 o                         
   9  29   3       1401.33       1398.16        34.83 o                         
  10  29   3        849.06        863.18        34.55 o                         
  11  29   3        341.66        315.15        49.17 o                         
 -13  30   3        626.49        590.98        45.22 o                         
 -12  30   3       1674.15       1894.97       109.56 o                         
 -11  30   3        218.07        263.39        36.51 o                         
 -10  30   3         29.98         29.11        26.23 o                         
  -9  30   3        124.47        105.39        26.12 o                         
  -8  30   3        264.98        267.35        15.84 o                         
  -7  30   3          2.52          0.43        12.65 o                         
  -6  30   3       8410.37       8488.06       110.13 o                         
  -5  30   3         81.13         82.55        12.82 o                         
  -4  30   3          7.75          3.67        12.57 o                         
  -3  30   3       5043.70       4900.32        64.41 o                         
  -2  30   3       4470.97       4459.48       118.31 o                         
  -1  30   3         46.77         45.82        17.06 o                         
   0  30   3        373.64        338.18        17.62 o                         
   1  30   3       2074.03       2215.99        41.06 o                         
   2  30   3       2808.25       2781.23        48.54 o                         
   3  30   3       1100.36       1205.30        37.35 o                         
   4  30   3          6.04         20.10        19.20 o                         
   5  30   3       2785.17       2757.37        52.50 o                         
   6  30   3        856.09        845.15        26.03 o                         
   7  30   3         63.85         77.91        15.91 o                         
   8  30   3        872.01        807.04        25.70 o                         
   9  30   3        727.24        725.12        53.66 o                         
  10  30   3        303.43        322.94        33.75 o                         
 -13  31   3        374.30        280.73        56.02 o                         
 -12  31   3        483.62        572.78        44.48 o                         
 -11  31   3        192.76        176.27        35.14 o                         
 -10  31   3        313.26        363.07        31.96 o                         
  -9  31   3       1044.08        984.87        35.84 o                         
  -8  31   3       1514.16       1394.67        30.73 o                         
  -7  31   3        387.59        415.98        18.07 o                         
  -6  31   3          5.33         27.30        14.26 o                         
  -5  31   3       1051.61       1003.22        29.94 o                         
  -4  31   3         71.92         82.04        13.54 o                         
  -3  31   3        212.82        248.00        15.45 o                         
  -2  31   3       2061.90       2021.26        38.84 o                         
  -1  31   3        443.28        463.66        21.44 o                         
   0  31   3         13.52         19.86        14.34 o                         
   1  31   3        124.56        163.73        14.73 o                         
   2  31   3         65.58         53.88        15.33 o                         
   3  31   3       3028.75       2965.52        68.97 o                         
   4  31   3       4082.27       3991.87        90.51 o                         
   5  31   3        285.79        275.57        18.93 o                         
   6  31   3         11.02         14.57        15.34 o                         
   7  31   3        526.43        491.61        21.47 o                         
   8  31   3        728.56        694.25        39.72 o                         
   9  31   3         17.73         -9.77        26.19 o                         
  10  31   3       1015.39        909.37        57.12 o                         
 -13  32   3        544.24        543.76        66.21 o                         
 -12  32   3          6.10          9.42        31.11 o                         
 -11  32   3       1921.02       2154.93        74.30 o                         
 -10  32   3         21.62         16.51        21.96 o                         
  -9  32   3        314.96        328.54        26.20 o                         
  -8  32   3        282.43        301.57        25.44 o                         
  -7  32   3       1289.60       1219.05        40.32 o                         
  -6  32   3         49.08         39.15        15.06 o                         
  -5  32   3         14.48         31.21        15.00 o                         
  -4  32   3        367.25        352.83        18.19 o                         
  -3  32   3         61.60         44.57        15.17 o                         
  -2  32   3       1555.73       1538.75        35.94 o                         
  -1  32   3         13.80         63.06        16.73 o                         
   0  32   3       1047.57       1071.83        27.67 o                         
   1  32   3       1983.36       1754.85        33.77 o                         
   2  32   3         85.36         82.64        18.54 o                         
   3  32   3         18.69         -6.90        18.06 o                         
   4  32   3        691.79        697.61        32.64 o                         
   5  32   3       1058.77       1013.84        32.20 o                         
   6  32   3       1046.97       1022.92        36.69 o                         
   7  32   3          2.55          5.78        20.27 o                         
   8  32   3        333.19        294.96        35.71 o                         
   9  32   3        383.23        392.08        34.36 o                         
 -12  33   3         80.52         56.63        49.36 o                         
 -11  33   3          7.43         -7.73        26.52 o                         
 -10  33   3        903.76        895.26        41.15 o                         
  -9  33   3         29.22         22.83        21.97 o                         
  -8  33   3        802.08        794.55        34.99 o                         
  -7  33   3         73.72         62.78        21.83 o                         
  -6  33   3        235.06        275.85        18.53 o                         
  -5  33   3       1922.90       1874.84        52.28 o                         
  -4  33   3       2156.78       2186.96        45.31 o                         
  -3  33   3        121.82         94.62        16.72 o                         
  -2  33   3        166.31        130.05        19.18 o                         
  -1  33   3       2424.17       2439.06        54.80 o                         
   0  33   3       2705.82       2817.79        61.00 o                         
   1  33   3        181.91        223.83        21.96 o                         
   2  33   3       1885.03       2032.15        57.34 o                         
   3  33   3          3.46        -12.24        22.70 o                         
   4  33   3        453.18        560.73        50.93 o                         
   5  33   3        794.34        730.68        36.63 o                         
   6  33   3        388.04        374.56        25.52 o                         
   7  33   3        218.97        237.77        23.62 o                         
   8  33   3       2117.67       1907.52       102.05 o                         
   9  33   3         22.80         33.47        30.44 o                         
 -12  34   3        499.21        426.13        62.69 o                         
 -11  34   3        455.19        418.62        40.87 o                         
 -10  34   3         40.27         61.43        39.66 o                         
  -9  34   3        716.42        774.25        31.25 o                         
  -8  34   3         88.62         88.44        23.79 o                         
  -7  34   3         19.79         10.32        21.76 o                         
  -6  34   3       4544.59       4583.73        87.25 o                         
  -5  34   3          6.19         28.90        16.12 o                         
  -4  34   3        103.92        125.64        17.31 o                         
  -3  34   3         32.64         43.13        16.82 o                         
  -2  34   3       1859.03       1955.77        47.81 o                         
  -1  34   3        520.62        544.48        26.30 o                         
   0  34   3        182.45        182.15        19.11 o                         
   1  34   3       1906.25       1942.61        68.64 o                         
   2  34   3       1346.25       1355.52        70.83 o                         
   3  34   3        246.58        222.87        44.69 o                         
   4  34   3        576.96        549.33        51.78 o                         
   5  34   3        399.03        386.71        26.92 o                         
   6  34   3       1261.61       1125.11        39.61 o                         
   7  34   3        563.79        565.79        53.24 o                         
   8  34   3        679.81        546.79        44.99 o                         
 -11  35   3        767.63        708.38        47.62 o                         
 -10  35   3       1145.02       1193.28        58.32 o                         
  -9  35   3        200.82        167.53        28.72 o                         
  -8  35   3        133.78        131.46        24.50 o                         
  -7  35   3         46.90         37.16        22.88 o                         
  -6  35   3          2.67         -6.94        21.63 o                         
  -5  35   3        766.55        720.94        28.34 o                         
  -4  35   3        103.58        124.77        17.65 o                         
  -3  35   3         74.64         50.83        16.89 o                         
  -2  35   3       3578.19       3517.71        77.22 o                         
  -1  35   3       1050.25        987.73        33.68 o                         
   0  35   3        141.36        179.38        22.36 o                         
   1  35   3         52.72          7.87        29.59 o                         
   2  35   3          1.48          2.24        23.06 o                         
   3  35   3       2193.16       2154.74        75.27 o                         
   4  35   3       1813.66       1819.60        92.16 o                         
   5  35   3       1041.77        962.41        37.56 o                         
   6  35   3        458.82        463.82        28.50 o                         
   7  35   3         29.52         -4.37        29.83 o                         
 -11  36   3        799.26        713.61        50.14 o                         
 -10  36   3         16.50         32.12        33.91 o                         
  -9  36   3        288.52        267.32        37.90 o                         
  -8  36   3        297.06        268.20        30.96 o                         
  -7  36   3        697.96        720.83        39.85 o                         
  -6  36   3       1036.56       1020.68        39.85 o                         
  -5  36   3         35.07         29.08        16.51 o                         
  -4  36   3       1216.97       1324.02        44.93 o                         
  -3  36   3        463.10        542.35        31.25 o                         
  -2  36   3        371.57        381.46        26.53 o                         
  -1  36   3       1015.47       1056.19        35.75 o                         
   0  36   3         54.13        111.30        18.99 o                         
   1  36   3        307.27        332.18        24.62 o                         
   2  36   3        217.74        231.26        27.73 o                         
   3  36   3         91.63         99.29        31.92 o                         
   4  36   3       1657.34       1737.50        90.10 o                         
   5  36   3          3.79        -20.41        24.53 o                         
   6  36   3         87.48        119.10        26.22 o                         
   7  36   3       1008.77        864.26        54.45 o                         
 -10  37   3        418.77        394.72        53.36 o                         
  -9  37   3        186.48        173.13        37.05 o                         
  -8  37   3        183.87        135.70        49.11 o                         
  -7  37   3        809.98        770.74        39.68 o                         
  -6  37   3          6.88         17.28        23.24 o                         
  -5  37   3       1884.98       1829.78        50.27 o                         
  -4  37   3         53.39         90.11        18.54 o                         
  -3  37   3       4040.96       4232.04        75.26 o                         
  -2  37   3         47.55         18.89        19.34 o                         
  -1  37   3       2016.48       2061.46        61.09 o                         
   0  37   3       2264.84       2264.04        54.14 o                         
   1  37   3        657.41        716.40        31.17 o                         
   2  37   3       3500.28       3598.95        87.22 o                         
   3  37   3        206.02        201.49        37.23 o                         
   4  37   3        499.33        512.83        54.57 o                         
   5  37   3        337.11        291.70        30.12 o                         
   6  37   3         33.73          1.57        24.83 o                         
 -10  38   3          0.84        -16.41        34.47 o                         
  -9  38   3        150.98         80.28        34.83 o                         
  -8  38   3       3001.61       2976.59       134.85 o                         
  -7  38   3         29.20        -27.04        45.84 o                         
  -6  38   3        482.62        463.95        30.20 o                         
  -5  38   3        552.00        525.42        30.76 o                         
  -4  38   3        185.16        205.90        29.37 o                         
  -3  38   3        115.53        203.71        24.52 o                         
  -2  38   3         15.66         14.82        20.34 o                         
  -1  38   3        301.13        289.20        25.08 o                         
   0  38   3        284.89        299.02        25.07 o                         
   1  38   3       3112.53       3286.16       103.50 o                         
   2  38   3       1322.96       1349.61        50.37 o                         
   3  38   3       1106.81       1164.24        55.78 o                         
   4  38   3         72.40         51.54        41.47 o                         
   5  38   3        144.36        158.97        69.30 o                         
  -9  39   3         75.58        106.21        35.22 o                         
  -8  39   3        101.20         66.33        46.93 o                         
  -7  39   3        319.15        272.61        54.33 o                         
  -6  39   3          9.11         23.29        33.33 o                         
  -5  39   3        199.24        226.01        42.81 o                         
  -4  39   3        139.99        136.66        24.69 o                         
  -3  39   3       4000.05       4151.52        85.86 o                         
  -2  39   3          6.92         18.13        20.92 o                         
  -1  39   3         15.42         33.72        21.48 o                         
   0  39   3         98.65        102.44        22.58 o                         
   1  39   3        178.53        202.42        24.12 o                         
   2  39   3        112.79        108.23        27.74 o                         
   3  39   3        268.01        332.63        52.27 o                         
   4  39   3          2.50        -45.60        45.60 o                         
   5  39   3         76.43         47.41        43.78 o                         
  -9  40   3         13.70         13.70        54.21 o                         
  -7  40   3         21.11         -4.00        47.41 o                         
  -6  40   3       1339.76       1455.43        90.71 o                         
  -5  40   3         14.93         10.01        38.81 o                         
  -4  40   3         98.25        148.39        36.53 o                         
  -3  40   3         16.19         97.69        32.32 o                         
  -2  40   3       1227.09       1249.64        49.28 o                         
  -1  40   3         14.76         45.26        22.31 o                         
   0  40   3         29.16          1.67        21.70 o                         
   1  40   3        205.44        203.93        27.27 o                         
   2  40   3         33.74         31.93        30.85 o                         
   3  40   3        349.70        339.06        37.38 o                         
   4  40   3         98.98         79.67        45.35 o                         
  -4  41   3        393.91        420.31        58.57 o                         
  -3  41   3       2878.41       3255.14       143.09 o                         
  -2  41   3        928.99        954.30        58.51 o                         
  -1  41   3        185.95        138.82        35.04 o                         
   0  41   3       1334.55       1462.37        49.22 o                         
   1  41   3          7.41         -2.68        25.34 o                         
   2  41   3        898.01        967.76        67.30 o                         
   3  41   3        270.03        267.00        37.07 o                         
   4  41   3       2567.24       2614.98       123.81 o                         
  -3  42   3          5.39        -38.68        50.20 o                         
  -2  42   3        192.32        209.55        51.30 o                         
  -1  42   3          2.08         11.04        44.38 o                         
   0  42   3         17.15         12.60        57.54 o                         
   1  42   3        484.82        419.69        39.77 o                         
   2  42   3        365.10        444.16        41.48 o                         
   3  42   3        256.08        222.41        36.65 o                         
   4  42   3          7.25         75.79        49.11 o                         
  -2  43   3        639.24        619.55        64.27 o                         
  -1  43   3        311.60        358.34        56.15 o                         
   0  43   3         45.92         36.14        44.75 o                         
   1  43   3        188.07         94.71        46.57 o                         
   2  43   3        393.66        297.04        38.62 o                         
   3  43   3         20.43         -8.12        52.02 o                         
   0  44   3        296.56        352.76        56.63 o                         
   1  44   3        418.70        397.75        56.27 o                         
 -17   0   4         10.33        -16.37        45.47 o                         
 -16   0   4       1212.02       1325.23        37.95 o                         
 -15   0   4        441.08        366.25        22.18 o                         
 -14   0   4         13.42         12.76        16.86 o                         
 -13   0   4       2133.99       2052.16        79.02 o                         
 -12   0   4       5511.49       5597.55        92.98 o                         
 -11   0   4      56950.38      56767.82       776.18 o                         
 -10   0   4       3957.29       4585.42        73.65 o                         
  -9   0   4       3048.19       3280.48        54.61 o                         
  -8   0   4      18911.05      20334.56       282.97 o                         
  -7   0   4       2411.74       2526.60        58.28 o                         
  -6   0   4      15295.21      15947.55       245.83 o                         
  -5   0   4        420.06        403.30        25.93 o                         
  -4   0   4       5023.32       5265.85       174.99 o                         
  -3   0   4       3505.59       3573.95       121.63 o                         
  -2   0   4      14494.93      15103.07       462.75 o                         
  -1   0   4        916.75        876.15        37.71 o                         
   3   0   4       1977.29       1933.26        65.18 o                         
   4   0   4      20175.73      21089.84       740.03 o                         
   5   0   4      18391.36      19917.24       354.30 o                         
   6   0   4       7775.08       7661.32       144.56 o                         
   7   0   4      19081.45      19800.88       442.51 o                         
   8   0   4        915.23        949.52       125.03 o                         
   9   0   4       2574.21       2587.62        80.20 o                         
  10   0   4       1486.84       1474.75        58.77 o                         
  11   0   4        624.52        839.89        54.71 o                         
  12   0   4         26.46         40.44        31.22 o                         
  13   0   4       3912.31       3980.19       172.44 o                         
  14   0   4       1223.67       1216.30        89.74 o                         
 -17   1   4        383.23        509.29        89.07 o                         
 -16   1   4       1504.10       1490.28        28.48 o                         
 -15   1   4        194.66        152.56        13.34 o                         
 -14   1   4       1006.59        905.14        20.74 o                         
 -13   1   4       2174.50       2229.04        31.36 o                         
 -12   1   4       4009.21       4056.70        48.39 o                         
 -11   1   4       7487.84       7780.60        79.36 o                         
 -10   1   4        563.01        752.41       101.83 o                         
  -9   1   4       2088.44       2290.95        29.26 o                         
  -8   1   4        844.84        941.91        15.47 o                         
  -7   1   4      15162.35      17238.65       177.93 o                         
  -6   1   4         34.35       1263.21       116.66 o                         
  -5   1   4        935.13       1189.42        22.73 o                         
  -4   1   4        231.55        261.16        22.33 o                         
  -3   1   4       7028.45       7730.95       246.78 o                         
  -2   1   4         22.73         18.21         8.04 o                         
   1   1   4        650.72        980.31        36.38 o                         
   2   1   4       4470.21       5543.31       170.50 o                         
   3   1   4       7979.82       7879.16       126.22 o                         
   4   1   4      11219.07      12775.20       199.06 o                         
   5   1   4        253.30        535.53        13.73 o                         
   6   1   4        351.06        430.37        19.43 o                         
   7   1   4        924.70        962.42        26.85 o                         
   8   1   4       2732.15       3221.76       109.78 o                         
   9   1   4         11.52         52.07        18.32 o                         
  10   1   4        263.89        275.78        23.11 o                         
  11   1   4       1035.75       1233.12        84.87 o                         
  12   1   4        842.39        934.81        35.49 o                         
  13   1   4        569.63        530.95        58.39 o                         
  14   1   4       1087.32       1306.37        65.90 o                         
 -17   2   4        433.24        474.32       110.05 o                         
 -16   2   4        136.93         90.15        13.93 o                         
 -15   2   4         98.20         98.58        12.41 o                         
 -14   2   4        229.47        247.07        14.12 o                         
 -13   2   4        325.06        459.06        37.19 o                         
 -12   2   4       1008.19       1006.83        23.51 o                         
 -11   2   4       1021.40       1163.54        23.16 o                         
 -10   2   4       3173.09       3647.10        41.16 o                         
  -9   2   4        183.91        192.14        10.02 o                         
  -8   2   4       7719.29       8036.58        87.48 o                         
  -7   2   4       1531.83       1672.11        25.35 o                         
  -6   2   4         94.90        117.22        10.72 o                         
  -5   2   4       2858.93       2929.93        46.31 o                         
  -4   2   4       2638.22       2895.99        60.07 o                         
  -3   2   4       5446.42       5407.21       217.61 o                         
  -2   2   4      29240.39      31088.42       546.71 o                         
  -1   2   4      61367.62      57841.84      1243.34 o                         
   0   2   4      18965.54      20126.41       662.54 o                         
   1   2   4       3052.06       3163.37        74.79 o                         
   2   2   4       1260.34       1118.60        30.71 o                         
   3   2   4       7493.76       8380.59       156.52 o                         
   4   2   4       3158.46       3829.44       448.74 o                         
   5   2   4       2081.29       2422.69       143.64 o                         
   6   2   4       1658.21       1652.81        32.34 o                         
   7   2   4       3731.11       4251.60        69.00 o                         
   8   2   4       5190.88       5109.41        90.87 o                         
   9   2   4        100.55        118.50        33.81 o                         
  10   2   4         75.08         47.75        16.66 o                         
  11   2   4         20.95         46.96        17.96 o                         
  12   2   4          4.14         11.74        20.93 o                         
  13   2   4          0.59         77.14        35.85 o                         
  14   2   4        370.22        294.04        43.09 o                         
 -17   3   4       1760.46       1665.94       111.87 o                         
 -16   3   4         37.22         38.55        14.09 o                         
 -15   3   4        117.59        105.93        12.65 o                         
 -14   3   4        500.67        500.18        17.50 o                         
 -13   3   4        145.85        203.70        17.70 o                         
 -12   3   4        706.91        741.49        17.95 o                         
 -11   3   4       1998.36       1930.13        29.50 o                         
 -10   3   4       9287.64       8900.93        88.85 o                         
  -9   3   4         69.24         57.38         7.43 o                         
  -8   3   4        114.20        216.95         9.25 o                         
  -7   3   4       4605.04       4813.24        67.42 o                         
  -6   3   4        129.77         93.13         7.18 o                         
  -5   3   4       3327.75       3434.52        47.75 o                         
  -4   3   4         22.69         33.01        11.00 o                         
  -3   3   4       3091.71       2779.20        54.67 o                         
  -2   3   4      21950.88      22492.29       397.21 o                         
  -1   3   4      24790.63      23932.55       990.20 o                         
   0   3   4       6591.76       7697.88       349.29 o                         
   1   3   4       3584.85       3557.42        67.66 o                         
   2   3   4       4987.14       5201.35       125.30 o                         
   3   3   4       4581.98       4706.30        78.98 o                         
   4   3   4         13.87        299.44       201.94 o                         
   5   3   4       4241.52       4213.53        74.25 o                         
   6   3   4         47.86         41.98        12.62 o                         
   7   3   4        548.57       1084.82       296.64 o                         
   8   3   4        118.56        121.06        13.80 o                         
   9   3   4        972.08        972.47        26.98 o                         
  10   3   4        239.00        232.56        19.50 o                         
  11   3   4       3146.63       3220.41        61.54 o                         
  12   3   4        515.02        668.71        31.74 o                         
  13   3   4        374.95        388.05        42.93 o                         
  14   3   4          7.89         32.84        57.97 o                         
 -17   4   4        410.53        334.46        42.08 o                         
 -16   4   4       2055.92       2165.90        40.88 o                         
 -15   4   4        153.14        131.40        12.96 o                         
 -14   4   4         48.12         39.66        11.98 o                         
 -13   4   4        107.54        137.29        12.70 o                         
 -12   4   4         18.71          5.84        10.76 o                         
 -11   4   4       7324.49       7314.23        82.66 o                         
 -10   4   4       2395.43       2418.62        31.10 o                         
  -9   4   4       1892.41       1709.83        24.67 o                         
  -8   4   4        640.65        781.54        23.37 o                         
  -7   4   4       7003.53       6942.87        93.89 o                         
  -6   4   4        295.70        404.20        10.67 o                         
  -5   4   4       2947.14       3043.37        38.00 o                         
  -4   4   4         27.05         88.14         9.13 o                         
  -3   4   4       9987.36       9993.53       181.26 o                         
  -2   4   4        590.27        691.02        21.39 o                         
  -1   4   4      15721.78      15134.84       292.88 o                         
   0   4   4        451.56        400.18        11.83 o                         
   1   4   4         78.15         79.32         6.47 o                         
   2   4   4        455.56        302.87         8.92 o                         
   3   4   4       3452.97       3527.26        48.32 o                         
   4   4   4       2307.83       2100.48        31.39 o                         
   5   4   4         78.13         51.37        10.95 o                         
   6   4   4      14605.39      14494.21       229.96 o                         
   7   4   4        127.12        140.05        15.50 o                         
   8   4   4         19.46         65.83        20.60 o                         
   9   4   4       3557.80       3506.94        56.14 o                         
  10   4   4       1925.05       2038.64        38.92 o                         
  11   4   4       4131.23       4116.56        73.79 o                         
  12   4   4         26.43          9.97        21.10 o                         
  13   4   4        440.64        406.31        34.62 o                         
  14   4   4         64.07         85.19        37.34 o                         
 -17   5   4        430.31        357.49        36.50 o                         
 -16   5   4        186.33        226.50        18.44 o                         
 -15   5   4        654.41        673.54        19.13 o                         
 -14   5   4       1375.50       1440.48        26.68 o                         
 -13   5   4        188.42        180.49        12.77 o                         
 -12   5   4        101.36        108.78        11.25 o                         
 -11   5   4       4802.87       4695.82        59.55 o                         
 -10   5   4       2083.96       1960.99        27.90 o                         
  -9   5   4        998.81        980.08        18.04 o                         
  -8   5   4        477.82        600.38        14.55 o                         
  -7   5   4         51.01         77.63        11.92 o                         
  -6   5   4          1.53         51.67        21.69 o                         
  -5   5   4      15104.45      15996.69       173.91 o                         
  -4   5   4       4092.70       4038.17        55.60 o                         
  -3   5   4       2646.39       2789.21        48.48 o                         
  -2   5   4       7683.86       7637.77       151.72 o                         
  -1   5   4      34617.48      34644.22       651.73 o                         
   0   5   4      30415.90      33709.48      1068.78 o                         
   1   5   4       3787.84       4061.55        74.44 o                         
   2   5   4       6074.47       5997.42        77.79 o                         
   3   5   4        104.54        100.44         6.08 o                         
   4   5   4        168.97        176.31         6.84 o                         
   5   5   4       7143.58       6740.53        97.92 o                         
   6   5   4          1.75          8.90         6.34 o                         
   7   5   4        535.21        470.81        19.54 o                         
   8   5   4          9.98         20.30        14.91 o                         
   9   5   4         52.69         40.10        13.25 o                         
  10   5   4       1927.95       2001.56        38.51 o                         
  11   5   4         31.91         69.02        18.62 o                         
  12   5   4        140.25        186.42        27.21 o                         
  13   5   4        554.03        552.15        36.92 o                         
  14   5   4         32.55         74.05        38.43 o                         
 -17   6   4         27.00         36.52        29.99 o                         
 -16   6   4         64.04         46.33        16.14 o                         
 -15   6   4        697.60        696.05        19.50 o                         
 -14   6   4        865.57        837.62        20.36 o                         
 -13   6   4       2925.76       2923.11        40.01 o                         
 -12   6   4       2220.34       2234.76        34.13 o                         
 -11   6   4         12.53          7.41        10.90 o                         
 -10   6   4       4931.92       4776.85        69.03 o                         
  -9   6   4        288.20        325.75        13.29 o                         
  -8   6   4        922.49        779.20        16.69 o                         
  -7   6   4       5561.25       5943.22        81.79 o                         
  -6   6   4         18.36         37.19         7.94 o                         
  -5   6   4       5533.95       5747.43        77.72 o                         
  -4   6   4          3.57         -0.08         8.50 o                         
  -3   6   4       4539.33       4885.24        87.53 o                         
  -2   6   4        135.78        160.17         7.77 o                         
  -1   6   4      30571.97      30581.01       403.43 o                         
   0   6   4      18169.97      20735.08      1132.23 o                         
   1   6   4        815.89        907.14        50.18 o                         
   2   6   4       3362.50       3497.24        43.39 o                         
   3   6   4        160.58        164.42         6.49 o                         
   4   6   4        258.80        344.60        11.12 o                         
   5   6   4        423.06        418.61        10.79 o                         
   6   6   4         92.00         67.06         8.87 o                         
   7   6   4       6886.51       6748.54       101.34 o                         
   8   6   4         81.75         75.38         8.17 o                         
   9   6   4        723.05        712.70        25.37 o                         
  10   6   4        285.56        315.88        17.92 o                         
  11   6   4         96.63        109.31        16.31 o                         
  12   6   4        133.48        146.86        27.24 o                         
  13   6   4         80.45         70.54        28.22 o                         
  14   6   4          7.89         -5.70        36.26 o                         
 -17   7   4       1015.98        985.83        49.41 o                         
 -16   7   4          0.14          2.77        20.20 o                         
 -15   7   4         99.34         92.75        15.53 o                         
 -14   7   4       1048.24       1049.99        36.66 o                         
 -13   7   4       2481.46       2454.19        37.85 o                         
 -12   7   4          0.10          2.33        11.61 o                         
 -11   7   4        332.41        287.17        15.87 o                         
 -10   7   4       8334.92       7960.95       118.96 o                         
  -9   7   4        286.41        221.20        13.56 o                         
  -8   7   4        889.83       1113.72        28.95 o                         
  -7   7   4         47.99         46.05         9.38 o                         
  -6   7   4        378.50        286.55        10.30 o                         
  -5   7   4          9.12         28.66         7.92 o                         
  -4   7   4      18904.75      18660.29       237.19 o                         
  -3   7   4      49790.48      50636.00       692.02 o                         
  -2   7   4      29124.77      30912.95       423.80 o                         
  -1   7   4       1330.29       1331.59        37.97 o                         
   0   7   4       2226.60       2755.18        90.54 o                         
   1   7   4       5703.18       6103.46       229.80 o                         
   2   7   4       1080.58       1085.30        16.09 o                         
   3   7   4         46.39         60.76         5.76 o                         
   4   7   4        145.69        157.47         9.89 o                         
   5   7   4      11462.94      10827.83       139.99 o                         
   6   7   4       3311.57       3237.15        57.94 o                         
   7   7   4       2272.13       2409.73        41.80 o                         
   8   7   4       2023.31       1999.37        32.30 o                         
   9   7   4         34.54         41.04         9.01 o                         
  10   7   4        432.08        396.97        11.68 o                         
  11   7   4       2913.01       2859.37        63.20 o                         
  12   7   4       2477.43       2522.44        71.26 o                         
  13   7   4         25.70         10.62        27.48 o                         
  14   7   4          7.35         46.76        37.74 o                         
 -17   8   4          3.95         -4.61        29.04 o                         
 -16   8   4       2680.00       2757.48        61.14 o                         
 -15   8   4        456.66        488.40        20.47 o                         
 -14   8   4        779.97        795.61        23.51 o                         
 -13   8   4         39.28         47.57        13.72 o                         
 -12   8   4        345.30        350.97        16.46 o                         
 -11   8   4         43.88         33.12        11.51 o                         
 -10   8   4        333.88        337.47        14.63 o                         
  -9   8   4       1891.81       1705.32        30.46 o                         
  -8   8   4       9278.92       9612.26       138.15 o                         
  -7   8   4       3331.25       3380.58        55.00 o                         
  -6   8   4      17538.24      17208.68       220.50 o                         
  -5   8   4       7894.65       8111.68       132.94 o                         
  -4   8   4       2526.62       2382.13        45.29 o                         
  -3   8   4       4891.28       4720.79        94.44 o                         
  -2   8   4          8.48         13.49         7.74 o                         
  -1   8   4      12036.46      11827.98       163.83 o                         
   0   8   4          8.78         39.30         7.14 o                         
   1   8   4       4732.48       5200.10       164.11 o                         
   2   8   4      14720.50      14266.16       165.91 o                         
   3   8   4       1616.33       1890.28        26.63 o                         
   4   8   4        760.21        734.79        15.22 o                         
   5   8   4         29.73         47.75         8.08 o                         
   6   8   4       7493.66       7031.44        93.83 o                         
   7   8   4       1410.97       1346.72        27.57 o                         
   8   8   4         12.75         21.26         7.30 o                         
   9   8   4        350.92        319.53        11.95 o                         
  10   8   4       1178.19       1132.66        26.20 o                         
  11   8   4       4175.40       3868.01        81.52 o                         
  12   8   4        134.75        133.24        21.67 o                         
  13   8   4        451.74        493.65        35.67 o                         
  14   8   4       1316.87       1334.14        66.69 o                         
 -17   9   4        506.18        453.53        53.72 o                         
 -16   9   4       1687.65       1731.37        45.87 o                         
 -15   9   4       1695.29       1734.18        39.00 o                         
 -14   9   4        328.58        314.44        17.55 o                         
 -13   9   4        553.01        630.27        20.51 o                         
 -12   9   4       6230.59       6206.44       101.49 o                         
 -11   9   4        846.19        774.35        18.49 o                         
 -10   9   4        580.50        638.69        18.14 o                         
  -9   9   4       2491.72       2541.70        43.48 o                         
  -8   9   4        166.23        185.38        11.77 o                         
  -7   9   4         47.69         20.07         9.95 o                         
  -6   9   4       2081.76       2305.70        39.93 o                         
  -5   9   4      15501.17      15903.14       276.22 o                         
  -4   9   4       1747.42       1870.25        48.69 o                         
  -3   9   4        589.10        621.44        18.24 o                         
  -2   9   4       2690.59       2631.53        57.64 o                         
  -1   9   4      15462.50      16101.43       264.54 o                         
   0   9   4      14284.01      16699.39       549.71 o                         
   1   9   4       3485.62       3552.88       155.69 o                         
   2   9   4       2648.69       2778.79        39.14 o                         
   3   9   4       5648.99       5470.12        67.15 o                         
   4   9   4       5764.93       5344.71        72.62 o                         
   5   9   4       1233.91       1097.63        20.50 o                         
   6   9   4        984.99        908.67        19.41 o                         
   7   9   4       1731.75       1713.39        30.56 o                         
   8   9   4        178.46        195.71        10.20 o                         
   9   9   4       1813.57       1655.13        26.35 o                         
  10   9   4       3088.37       3192.59        47.76 o                         
  11   9   4        294.95        308.37        12.43 o                         
  12   9   4       1053.35       1126.63        36.88 o                         
  13   9   4       2335.60       2340.26        99.48 o                         
  14   9   4         70.90         51.65        37.33 o                         
 -17  10   4         68.02         63.06        42.81 o                         
 -16  10   4       1582.29       1542.60        50.47 o                         
 -15  10   4        338.86        317.33        24.19 o                         
 -14  10   4        329.83        307.90        17.43 o                         
 -13  10   4       1615.22       1578.76        32.46 o                         
 -12  10   4       1348.99       1370.47        27.70 o                         
 -11  10   4        674.80        682.33        17.56 o                         
 -10  10   4        729.10        733.00        19.50 o                         
  -9  10   4       4974.24       4659.50        62.65 o                         
  -8  10   4       1235.33       1178.97        22.71 o                         
  -7  10   4       6615.75       6644.87       179.56 o                         
  -6  10   4      21816.04      21217.93       296.42 o                         
  -5  10   4        819.77        768.58        20.22 o                         
  -4  10   4       5109.55       5166.28        87.57 o                         
  -3  10   4       4246.39       4737.07        79.13 o                         
  -2  10   4      13456.82      13335.09       254.53 o                         
  -1  10   4       5834.93       6339.06        96.33 o                         
   0  10   4       5031.55       5358.15       219.77 o                         
   1  10   4       6756.18       7107.43       281.54 o                         
   2  10   4        162.32        223.08         7.53 o                         
   3  10   4       5952.88       6108.52        75.20 o                         
   4  10   4       2534.32       2302.92        39.22 o                         
   5  10   4        206.57        169.43        10.75 o                         
   6  10   4       1217.06       1098.90        25.67 o                         
   7  10   4       3097.37       2839.83        39.61 o                         
   8  10   4       4039.02       3960.13        58.60 o                         
   9  10   4       6135.52       6439.04        77.62 o                         
  10  10   4         92.82         82.74         9.38 o                         
  11  10   4         55.85         41.57        11.42 o                         
  12  10   4        988.79        948.24        37.56 o                         
  13  10   4       1184.75       1319.24        48.21 o                         
  14  10   4        967.75       1041.31        60.84 o                         
 -17  11   4         60.05         47.41        41.35 o                         
 -16  11   4        191.40        259.19        28.34 o                         
 -15  11   4        171.18        160.50        22.10 o                         
 -14  11   4         65.78         46.07        14.30 o                         
 -13  11   4        273.08        276.44        16.49 o                         
 -12  11   4        917.84        981.19        23.23 o                         
 -11  11   4        190.59        188.19        12.96 o                         
 -10  11   4        635.79        597.36        15.77 o                         
  -9  11   4         28.70         27.53         9.45 o                         
  -8  11   4        218.61        201.19        10.13 o                         
  -7  11   4       3154.43       2841.23        54.34 o                         
  -6  11   4       3170.06       3228.67        53.55 o                         
  -5  11   4       2110.27       2087.66        38.13 o                         
  -4  11   4      18245.94      18153.87       300.48 o                         
  -3  11   4       3665.14       3845.85        66.80 o                         
  -2  11   4       2354.44       2344.46        42.75 o                         
  -1  11   4         18.00         12.47         6.11 o                         
   0  11   4       2251.56       2761.65        89.35 o                         
   1  11   4         20.45         35.30         6.72 o                         
   2  11   4          2.08         -3.55         5.77 o                         
   3  11   4      16436.38      16211.83       180.05 o                         
   4  11   4         79.85        103.21        10.04 o                         
   5  11   4       4589.07       4309.30        67.39 o                         
   6  11   4        926.28        773.01        29.53 o                         
   7  11   4        633.65        606.16        19.97 o                         
   8  11   4        750.80        797.26        18.64 o                         
   9  11   4        601.43        646.90        15.82 o                         
  10  11   4        198.95        193.57        10.96 o                         
  11  11   4         62.59         52.63        13.79 o                         
  12  11   4        330.94        341.29        30.37 o                         
  13  11   4        109.05         90.70        28.10 o                         
  14  11   4       1075.11       1064.64        61.31 o                         
 -17  12   4        131.98        180.93        46.44 o                         
 -16  12   4       2326.48       2371.85        80.57 o                         
 -15  12   4       6973.44       7125.19       127.02 o                         
 -14  12   4         11.76         19.31        14.12 o                         
 -13  12   4        557.93        583.73        19.82 o                         
 -12  12   4       5360.75       5277.32        68.10 o                         
 -11  12   4       2988.33       2900.07        42.05 o                         
 -10  12   4        377.54        382.19        13.46 o                         
  -9  12   4       2791.60       2897.53        42.64 o                         
  -8  12   4        906.68        839.11        18.47 o                         
  -7  12   4       1967.80       1945.89        56.63 o                         
  -6  12   4       7741.05       7499.56       111.54 o                         
  -5  12   4       2668.26       2830.06        48.52 o                         
  -4  12   4       1693.35       1674.85        35.67 o                         
  -3  12   4       4764.67       4641.85        94.85 o                         
  -2  12   4       1651.04       1739.47        29.75 o                         
  -1  12   4      12933.12      13863.89       176.02 o                         
   0  12   4      12040.01      12865.88       332.37 o                         
   1  12   4       9613.73       9773.94       292.75 o                         
   2  12   4       1394.60       1480.46        20.87 o                         
   3  12   4      12427.82      11806.24       126.14 o                         
   4  12   4       6726.90       6824.57        91.43 o                         
   5  12   4       4379.95       4239.28        65.16 o                         
   6  12   4       2272.36       2175.80        37.75 o                         
   7  12   4         73.59         70.46         9.87 o                         
   8  12   4        702.31        695.80        18.54 o                         
   9  12   4        313.66        343.15        17.78 o                         
  10  12   4        106.81         92.01        11.17 o                         
  11  12   4        507.04        492.18        29.75 o                         
  12  12   4       1771.96       1844.92        57.70 o                         
  13  12   4       1023.81        971.01        43.52 o                         
  14  12   4        328.06        230.77        43.90 o                         
 -17  13   4        330.85        284.85        48.14 o                         
 -16  13   4       1000.43       1023.30        43.29 o                         
 -15  13   4        192.70        176.19        22.90 o                         
 -14  13   4        985.82        976.14        28.06 o                         
 -13  13   4        288.64        303.65        16.24 o                         
 -12  13   4       2615.34       2480.41        41.27 o                         
 -11  13   4         13.79         21.20        10.46 o                         
 -10  13   4        713.94        659.30        18.95 o                         
  -9  13   4        349.08        387.10        13.12 o                         
  -8  13   4        100.95        150.40         9.24 o                         
  -7  13   4      15243.26      14674.61       322.88 o                         
  -6  13   4        658.99        617.07        18.80 o                         
  -5  13   4      50962.27      48834.07      1490.99 o                         
  -4  13   4       7914.35       8454.83       185.32 o                         
  -3  13   4       4560.96       4146.81        72.22 o                         
  -2  13   4      16104.31      16571.34       230.68 o                         
  -1  13   4       4656.69       4881.74        73.07 o                         
   0  13   4       1180.98       1723.62        32.58 o                         
   1  13   4       7027.68       6786.15       164.96 o                         
   2  13   4       1666.82       2100.35        27.93 o                         
   3  13   4       1861.09       1750.80        23.21 o                         
   4  13   4      20448.65      19725.91       216.52 o                         
   5  13   4        670.11        715.70        16.31 o                         
   6  13   4      21802.54      21211.90       294.43 o                         
   7  13   4       6575.75       6493.03        96.80 o                         
   8  13   4       2504.37       2438.23        37.31 o                         
   9  13   4         34.47         29.99        11.24 o                         
  10  13   4       9466.61       9312.99       117.00 o                         
  11  13   4        635.91        601.66        24.03 o                         
  12  13   4        132.00        120.32        26.88 o                         
  13  13   4       5951.11       6179.29       135.40 o                         
  14  13   4         36.85         27.89        40.02 o                         
 -17  14   4          0.40         25.71        40.87 o                         
 -16  14   4        605.65        565.95        33.95 o                         
 -15  14   4       3044.77       3039.03        65.66 o                         
 -14  14   4        525.93        451.97        23.83 o                         
 -13  14   4       1147.36       1111.64        25.65 o                         
 -12  14   4        393.94        372.26        15.48 o                         
 -11  14   4        638.21        616.05        17.12 o                         
 -10  14   4       3130.88       2909.89        41.32 o                         
  -9  14   4       3710.72       3572.57        50.25 o                         
  -8  14   4        138.29        117.01         7.67 o                         
  -7  14   4       1751.97       1584.28        50.34 o                         
  -6  14   4      13269.87      12883.76       215.34 o                         
  -5  14   4       1665.03       1845.59        43.29 o                         
  -4  14   4       5305.36       5448.81        93.14 o                         
  -3  14   4       2163.81       2206.38        42.92 o                         
  -2  14   4        100.84        129.60        10.55 o                         
  -1  14   4       3510.31       4332.04        73.37 o                         
   0  14   4      17325.88      17852.59       238.36 o                         
   1  14   4       1516.24       1180.19        21.82 o                         
   2  14   4       3043.71       2947.00        46.96 o                         
   3  14   4       6661.30       6436.32        74.26 o                         
   4  14   4        332.28        345.77        10.67 o                         
   5  14   4        745.72        736.15        14.50 o                         
   6  14   4        257.49        212.05        14.43 o                         
   7  14   4        171.73        160.67        12.45 o                         
   8  14   4        355.29        358.89        15.57 o                         
   9  14   4       1346.93       1396.01        32.58 o                         
  10  14   4       1040.62       1076.12        24.87 o                         
  11  14   4       1100.38       1146.77        40.38 o                         
  12  14   4         54.41         56.62        26.34 o                         
  13  14   4          9.17         57.67        28.70 o                         
  14  14   4         89.04        102.95        43.41 o                         
 -17  15   4        121.94         65.00        42.93 o                         
 -16  15   4          7.56         15.84        25.54 o                         
 -15  15   4        593.54        631.71        30.25 o                         
 -14  15   4        705.82        744.99        31.90 o                         
 -13  15   4         87.22         86.31        13.84 o                         
 -12  15   4       1623.71       1543.50        50.11 o                         
 -11  15   4         64.21         48.59        10.89 o                         
 -10  15   4        239.90        212.69        12.92 o                         
  -9  15   4       1116.30        981.25        21.11 o                         
  -8  15   4       2717.15       2718.07        45.53 o                         
  -7  15   4       1551.10       1689.79        43.67 o                         
  -6  15   4         68.84         59.62        14.24 o                         
  -5  15   4        926.37        911.68        23.38 o                         
  -4  15   4        188.67        214.55        15.90 o                         
  -3  15   4       7532.74       6786.06       171.81 o                         
  -2  15   4        420.52        552.92        25.94 o                         
  -1  15   4       5772.09       5648.44        93.74 o                         
   0  15   4       7880.53       7400.73        91.12 o                         
   1  15   4         12.72         50.77         8.82 o                         
   2  15   4        695.32        562.04        12.16 o                         
   3  15   4       3789.96       3941.53        48.59 o                         
   4  15   4       1738.11       1504.60        24.06 o                         
   5  15   4         97.48        113.46         8.16 o                         
   6  15   4        291.98        266.89        10.62 o                         
   7  15   4       1103.46       1173.79        26.17 o                         
   8  15   4         28.49         26.37        10.85 o                         
   9  15   4        181.03        190.49        14.03 o                         
  10  15   4        382.93        350.31        18.45 o                         
  11  15   4          6.44          5.70        28.99 o                         
  12  15   4         51.43         57.09        26.58 o                         
  13  15   4         26.20          8.13        28.24 o                         
  14  15   4        336.20        252.96        51.05 o                         
 -17  16   4        518.30        408.79        52.51 o                         
 -16  16   4        405.80        373.97        61.12 o                         
 -15  16   4       3383.09       3573.68        74.33 o                         
 -14  16   4        154.31        140.78        20.55 o                         
 -13  16   4       1203.91       1212.80        36.45 o                         
 -12  16   4        989.97        994.19        22.42 o                         
 -11  16   4       4935.23       4954.40        64.20 o                         
 -10  16   4        295.90        334.49        15.29 o                         
  -9  16   4       2166.47       2057.96        35.41 o                         
  -8  16   4       8427.83       8454.33       116.34 o                         
  -7  16   4         59.39         66.43        11.82 o                         
  -6  16   4      14521.42      14446.29       222.18 o                         
  -5  16   4       4436.17       4611.53        94.06 o                         
  -4  16   4       1588.56       1726.38        37.40 o                         
  -3  16   4        279.02        283.54        16.17 o                         
  -2  16   4       4137.00       3738.27        88.52 o                         
  -1  16   4       3025.45       3372.60        60.03 o                         
   0  16   4      26204.07      26988.00       314.36 o                         
   1  16   4      18730.70      18880.65       222.37 o                         
   2  16   4       1301.17       1279.32        29.55 o                         
   3  16   4      16147.77      16100.70       178.97 o                         
   4  16   4       3548.99       3522.92        47.64 o                         
   5  16   4        158.76        180.67         9.39 o                         
   6  16   4        704.70        654.21        14.71 o                         
   7  16   4      14272.14      14163.40       200.87 o                         
   8  16   4          2.94         -2.13        12.09 o                         
   9  16   4       2785.74       2805.53        46.10 o                         
  10  16   4       7792.86       7712.24       129.51 o                         
  11  16   4        238.27        223.02        32.73 o                         
  12  16   4       1545.95       1626.31        55.18 o                         
  13  16   4        503.89        599.79        39.99 o                         
  14  16   4        200.75        171.35        47.78 o                         
 -16  17   4        397.52        369.09        93.92 o                         
 -15  17   4          1.88         13.56        23.12 o                         
 -14  17   4        459.03        454.74        29.25 o                         
 -13  17   4          0.90         -0.89        14.67 o                         
 -12  17   4       4550.08       4682.45        61.98 o                         
 -11  17   4        425.98        354.13        15.26 o                         
 -10  17   4       2587.45       2541.48        55.06 o                         
  -9  17   4        982.97        917.92        29.83 o                         
  -8  17   4        376.83        390.66        18.54 o                         
  -7  17   4       6561.28       6321.47        89.53 o                         
  -6  17   4        658.58        617.72        20.17 o                         
  -5  17   4      18640.77      17903.06       500.16 o                         
  -4  17   4        385.53        418.97        17.94 o                         
  -3  17   4      16086.31      14884.14       235.85 o                         
  -2  17   4         18.62         15.02        14.16 o                         
  -1  17   4        288.00        246.12        13.57 o                         
   0  17   4      10913.36       9780.73       119.09 o                         
   1  17   4       3403.02       3553.94        48.15 o                         
   2  17   4       6329.31       6716.98        83.15 o                         
   3  17   4        148.08        161.74         9.10 o                         
   4  17   4        769.40        798.85        16.73 o                         
   5  17   4         44.94         39.30         8.48 o                         
   6  17   4       2089.19       2151.55        39.92 o                         
   7  17   4       3326.99       3459.36        99.91 o                         
   8  17   4        456.96        427.60        17.63 o                         
   9  17   4        114.20         90.09        13.19 o                         
  10  17   4       1985.38       2103.98        45.83 o                         
  11  17   4         26.51         11.81        29.70 o                         
  12  17   4        360.62        373.88        39.42 o                         
  13  17   4        830.41        852.94        52.81 o                         
  14  17   4        246.98        326.57        52.87 o                         
 -16  18   4        472.64        448.20        53.48 o                         
 -15  18   4        666.87        603.02        37.51 o                         
 -14  18   4        132.81        153.65        20.90 o                         
 -13  18   4        593.71        620.80        30.19 o                         
 -12  18   4        346.26        359.29        15.72 o                         
 -11  18   4       2902.92       2860.98        42.33 o                         
 -10  18   4        564.14        524.20        16.69 o                         
  -9  18   4         61.49         69.87        10.20 o                         
  -8  18   4        138.03        134.55        14.20 o                         
  -7  18   4         49.21         42.04        11.77 o                         
  -6  18   4        523.48        560.35        19.71 o                         
  -5  18   4         13.98         16.52        11.36 o                         
  -4  18   4        407.06        448.99        19.53 o                         
  -3  18   4        596.74        643.53        22.48 o                         
  -2  18   4       1938.37       1857.53        46.31 o                         
  -1  18   4       4431.49       4336.98       100.72 o                         
   0  18   4         36.35         41.49         8.77 o                         
   1  18   4         62.39         48.22        10.21 o                         
   2  18   4       1750.94       1623.05        35.22 o                         
   3  18   4          0.90          8.99         7.64 o                         
   4  18   4       6994.43       6550.51        82.98 o                         
   5  18   4         53.30         43.39         8.77 o                         
   6  18   4        326.46        312.98        12.77 o                         
   7  18   4         14.47         26.03         9.20 o                         
   8  18   4        349.64        350.78        12.82 o                         
   9  18   4        112.60         64.20        14.39 o                         
  10  18   4        101.14        104.37        17.46 o                         
  11  18   4       3066.07       3362.83       141.52 o                         
  12  18   4        354.65        363.56        51.42 o                         
  13  18   4        296.35        357.49        54.33 o                         
  14  18   4        567.66        539.75        58.45 o                         
 -16  19   4        505.88        515.50        56.02 o                         
 -15  19   4        368.79        372.54        29.10 o                         
 -14  19   4       2760.48       2590.83        54.45 o                         
 -13  19   4          7.43          1.31        18.63 o                         
 -12  19   4       4811.02       4440.69       110.30 o                         
 -11  19   4        779.78        879.18        23.32 o                         
 -10  19   4       1057.37       1027.90        42.08 o                         
  -9  19   4       3504.75       3478.77        56.65 o                         
  -8  19   4       2870.85       2719.07        43.49 o                         
  -7  19   4       2222.24       2240.28        37.01 o                         
  -6  19   4        441.49        446.38        18.89 o                         
  -5  19   4       3151.67       3106.03        60.17 o                         
  -4  19   4        593.99        617.24        17.24 o                         
  -3  19   4      15437.97      14177.97       184.61 o                         
  -2  19   4       2971.03       3001.90        66.64 o                         
  -1  19   4       1229.63       1101.45        32.45 o                         
   0  19   4       9632.33       9562.79       134.75 o                         
   1  19   4        116.06        152.23        10.39 o                         
   2  19   4        238.97        187.53        11.94 o                         
   3  19   4       3470.42       3291.56        42.80 o                         
   4  19   4       4583.96       4452.39        59.16 o                         
   5  19   4        286.12        322.71        12.12 o                         
   6  19   4       2004.97       1979.47        36.73 o                         
   7  19   4         78.87         90.51        10.23 o                         
   8  19   4       1127.14       1055.72        29.06 o                         
   9  19   4       1099.62       1130.88        30.17 o                         
  10  19   4       2914.89       2743.73        94.83 o                         
  11  19   4       1491.28       1635.27        90.22 o                         
  12  19   4        510.07        456.20        56.51 o                         
  13  19   4        816.57        949.75        73.24 o                         
  14  19   4         82.20        133.03        48.63 o                         
 -16  20   4          6.59         26.56        41.23 o                         
 -15  20   4       1189.76       1261.06        42.46 o                         
 -14  20   4        262.18        250.34        25.64 o                         
 -13  20   4        670.28        669.45        27.88 o                         
 -12  20   4        188.33        200.48        18.74 o                         
 -11  20   4        946.13        934.79        32.09 o                         
 -10  20   4       4719.37       4784.84        71.71 o                         
  -9  20   4        231.34        249.63        18.79 o                         
  -8  20   4       6056.83       6203.76        89.11 o                         
  -7  20   4        171.38        207.11        14.07 o                         
  -6  20   4      13540.49      13155.97       213.47 o                         
  -5  20   4        824.45        823.95        19.85 o                         
  -4  20   4       1403.80       1428.22        28.90 o                         
  -3  20   4          3.72         22.84         9.79 o                         
  -2  20   4      21973.29      21474.90       334.32 o                         
  -1  20   4        222.70        198.25        15.31 o                         
   0  20   4       4867.49       4733.14        58.88 o                         
   1  20   4       7888.31       7975.89       107.73 o                         
   2  20   4       2352.18       2390.98        39.10 o                         
   3  20   4       6511.79       6585.57        78.19 o                         
   4  20   4        852.35        812.51        18.00 o                         
   5  20   4        578.05        523.63        21.25 o                         
   6  20   4          1.39         -2.09         9.95 o                         
   7  20   4      10060.25       9923.91       131.26 o                         
   8  20   4         43.37         37.55         9.51 o                         
   9  20   4       1929.84       1717.10        91.91 o                         
  10  20   4       2752.89       2789.34        66.22 o                         
  11  20   4        445.44        467.24        57.36 o                         
  12  20   4        371.96        405.15        57.72 o                         
  13  20   4        633.09        595.54        65.97 o                         
  14  20   4         14.69         31.53        46.57 o                         
 -16  21   4       1005.72       1085.94        74.09 o                         
 -15  21   4        785.52        857.98        43.91 o                         
 -14  21   4       1714.62       1617.84        47.45 o                         
 -13  21   4         52.17         62.14        19.86 o                         
 -12  21   4       2908.12       2980.33        59.20 o                         
 -11  21   4       1073.63       1029.46        25.72 o                         
 -10  21   4         16.00         38.98        15.33 o                         
  -9  21   4        143.67        143.76        15.85 o                         
  -8  21   4       2486.15       2414.18        40.30 o                         
  -7  21   4       1123.17       1081.76        24.44 o                         
  -6  21   4        191.07        205.92         9.98 o                         
  -5  21   4         10.54          9.92         8.49 o                         
  -4  21   4       4030.70       3862.60        54.13 o                         
  -3  21   4        232.60        217.75        12.35 o                         
  -2  21   4       4090.80       3846.06        69.68 o                         
  -1  21   4        117.32        164.91        14.53 o                         
   0  21   4      10598.51      10278.40       126.97 o                         
   1  21   4         28.63         29.94        10.61 o                         
   2  21   4        174.78        158.46        12.49 o                         
   3  21   4        869.82        855.49        19.24 o                         
   4  21   4        231.30        215.88        11.73 o                         
   5  21   4       1151.13       1158.53        32.09 o                         
   6  21   4        293.10        262.05        13.08 o                         
   7  21   4          2.06         21.20        11.04 o                         
   8  21   4       4026.03       3946.96        59.24 o                         
   9  21   4       1347.29       1306.04        34.67 o                         
  10  21   4        203.01        239.71        22.86 o                         
  11  21   4         91.87        123.57        46.81 o                         
  12  21   4        114.48        117.39        47.54 o                         
  13  21   4         14.46         28.01        51.17 o                         
  14  21   4         73.72          4.12        48.63 o
[truncated: 771,688 more chars]
